# Supplementary material for: Dealing with Discordant Genetic Signal Caused by Hybridisation, Incomplete Lineage Sorting and Paucity of Primary Nucleotide Homologies: A Case Study of Closely Related Members of the Genus Picris Subsection Hieracioides (Compositae)
Source: PLoS One. 2014 Sep 5;9(9):e104929. doi: 10.1371/journal.pone.0104929 (PMC4156297; doi:10.1371/journal.pone.0104929)
Supplement: Table S2 — Summary of nucleotide site variation for the nuclear ITS region in the studied taxa. (XLS) [file pone.0104929.s002.xls]

## Sheet: ITS
Supplementary Table 1
Summary of nucleotide site variation in analyzed Picristaxa for the nuclear ITS region
Alignment position
Pop. Code	Nucleotide Position number	17	18	41	42	48	49	55	61	64	65	67	68	69	70	78	81	83	88	92	93	94	96	97	108	109	110	112	113	115	120	121	122	124	134	140	142	144	159	164	168	182	184	188	189	192	194	197	199
		G	G	A	A	C	C	A	A	C	G	G	C	C	T	T	C	C	C	C	C	C	G	T	G	G	T	C	C	C	G	G	G		T	G	T	G	C	A	C	A	C	A	A	G	G	G	A
Individuals without APS	ITS (sub)clade
91	PH_ITS_1A	.	.	.	.	.	.	.	.	.	.	.	.	.	.	.	A	.	.	A	.	.	.	C	.	.	.	.	.	.	.	.	.	-	.	.	.	.	.	.	.	.	.	.	.	.	.	.	.
92	PH_ITS_1A	.	.	.	.	.	.	.	.	.	.	.	.	.	.	.	A	.	.	A	.	.	.	C	.	.	.	.	.	.	.	.	.	-	.	.	.	.	.	.	.	.	.	.	.	.	.	.	.
89	PH_ITS_1A	.	.	.	.	.	.	.	.	.	.	.	.	.	.	.	A	.	.	A	.	.	.	C	.	.	.	.	.	.	.	.	.	-	.	.	.	.	.	.	.	.	.	.	-	.	.	.	.
120a	PH_ITS_1A	.	.	.	.	.	.	.	.	.	.	.	.	.	.	.	A	.	.	A	.	.	.	C	.	.	.	.	.	.	.	.	.	-	.	.	.	.	.	.	.	.	.	.	.	.	.	.	.
32	PH_ITS_1A	.	.	.	.	.	.	.	.	.	.	.	.	.	.	.	A	.	.	A	.	.	.	C	.	.	.	.	.	.	.	.	.	-	.	.	.	.	.	.	.	.	.	.	.	.	.	.	.
65	PH_ITS_1A	.	.	.	.	.	.	.	.	.	.	.	.	.	.	.	A	.	.	A	.	.	.	C	.	.	.	.	.	.	.	.	.	-	.	.	.	.	.	.	.	.	.	.	.	.	.	.	.
67	PH_ITS_1A	.	.	.	.	.	.	.	.	.	.	.	.	.	.	.	A	.	.	A	.	.	.	C	.	.	.	.	.	.	.	.	.	-	.	.	.	.	.	.	.	.	.	.	.	.	.	.	.
69	PH_ITS_1A	.	.	.	.	.	.	.	.	.	.	.	.	.	.	.	A	.	.	A	.	.	.	C	.	.	.	.	.	.	.	.	.	-	.	.	.	.	.	.	.	.	.	.	.	.	.	.	.
37	PH_ITS_1A	.	.	.	.	.	.	.	.	.	.	.	.	.	.	.	A	.	.	A	.	.	.	C	.	.	.	.	.	.	.	.	.	-	.	.	.	.	.	.	.	.	.	.	.	.	.	.	.
68a	PH_ITS_1A	.	.	.	.	.	.	.	.	.	.	.	.	.	.	.	A	.	.	A	.	.	.	C	.	.	.	.	.	.	.	.	.	-	.	.	.	.	.	.	.	.	.	.	.	.	.	.	.
32	PH_ITS_1A	.	.	.	.	.	.	.	.	.	.	.	.	.	.	.	A	.	.	A	.	.	.	C	.	.	.	.	.	.	.	.	.	-	.	.	.	.	.	.	.	.	.	.	.	.	.	.	.
35	PH_ITS_1A	.	.	.	.	.	.	.	.	.	.	.	.	.	.	.	A	.	.	A	.	.	.	C	.	.	.	.	.	.	.	.	.	-	.	.	.	.	.	.	.	.	.	.	.	.	.	.	.
113	PH_ITS_1A	.	.	.	.	.	.	.	.	.	.	.	.	.	.	.	A	.	.	A	.	.	.	C	.	.	.	.	.	.	.	.	.	-	.	.	.	.	.	.	.	.	.	.	.	.	.	.	.
114	PH_ITS_1A	.	.	.	.	.	.	.	.	.	R	.	.	.	.	.	A	.	.	A	.	.	.	C	.	.	.	.	.	.	.	.	.	-	.	.	.	.	.	.	.	.	.	.	.	.	.	.	.
59	PH_ITS_1A	.	.	.	.	.	.	.	.	.	.	.	.	.	.	.	A	.	.	A	.	.	.	C	.	.	.	.	.	.	.	.	.	-	.	.	.	.	.	.	.	.	.	.	.	.	.	.	C
51a	PH_ITS_1A	.	.	.	.	.	.	.	.	.	.	.	.	.	.	.	A	.	.	A	.	.	.	C	.	.	.	.	.	.	.	.	.	-	.	.	.	.	.	.	.	.	.	.	.	.	.	.	.
63	PH_ITS_1A	.	.	.	.	.	.	.	.	.	.	.	.	.	.	.	A	.	.	A	.	.	.	C	.	.	.	.	.	.	.	.	.	-	.	.	.	.	.	.	.	.	.	.	.	.	.	.	.
119	PH_ITS_1A	.	.	.	.	.	.	.	.	.	.	.	.	.	.	.	A	.	A	A	.	.	.	C	.	.	.	.	.	.	.	.	.	-	.	.	.	.	.	.	.	.	Y	.	.	.	.	.	.
47	PH_ITS_1A	.	.	.	.	.	.	.	.	Y	.	.	.	.	.	.	A	.	.	A	.	.	.	C	.	.	.	.	.	.	.	.	.	-	.	.	.	.	.	.	.	.	.	.	.	.	.	.	.
71	PH_ITS_1A	.	.	.	.	.	.	.	.	.	.	.	.	.	.	.	A	.	.	A	.	.	.	C	.	.	Y	Y	.	.	.	.	.	-	.	.	.	.	.	.	.	.	.	.	.	.	.	.	.
83	PH_ITS_1B	.	.	.	.	.	.	.	.	.	.	.	.	.	.	.	A	.	.	A	.	.	.	.	.	.	.	.	.	.	.	.	.	-	.	.	.	.	.	.	.	.	.	.	.	.	.	.	.
99	PH_ITS_1B	.	.	.	.	.	.	.	.	.	.	.	.	.	.	.	A	.	.	A	.	.	.	.	.	.	.	.	.	.	.	.	.	-	.	.	.	.	.	.	.	.	.	.	.	.	.	.	.
98a	PH_ITS_1B	.	.	.	.	.	.	.	.	.	.	.	.	.	.	.	A	.	.	A	.	.	.	.	.	.	.	.	.	.	.	.	.	-	.	.	.	.	.	.	.	.	.	.	.	.	.	.	.
95a	PH_ITS_1B	.	.	.	.	.	.	.	.	.	.	.	.	.	.	.	A	.	.	A	.	.	.	.	.	.	.	.	.	.	.	.	.	-	.	.	.	.	.	.	.	.	.	.	.	.	.	.	.
86a	PH_ITS_1B	.	.	.	.	.	.	.	.	.	.	.	.	.	.	.	A	.	.	A	.	.	.	.	.	.	.	.	.	.	.	.	.	-	.	.	.	.	.	.	.	.	.	.	.	.	.	.	.
90	PH_ITS_1B	.	.	.	.	.	.	.	.	.	.	.	.	.	.	.	A	.	.	A	.	.	.	.	.	.	.	.	.	.	.	.	.	-	.	.	.	.	.	.	.	.	.	.	.	.	.	.	.
88	PH_ITS_1B	.	.	.	.	.	.	.	.	.	.	.	.	.	.	.	A	.	.	A	.	.	.	.	.	.	.	.	.	.	.	.	.	-	.	.	.	.	.	.	.	.	.	.	.	.	.	.	.
87	PH_ITS_1B	.	.	.	.	.	.	.	.	.	.	.	.	.	.	.	A	.	.	A	.	.	.	.	.	.	.	.	.	.	.	.	.	-	.	.	.	.	.	.	.	.	.	.	.	.	.	.	.
96	PH_ITS_1B	.	.	.	.	.	.	.	.	.	.	.	.	.	.	.	A	.	.	A	.	.	.	.	.	.	.	.	.	.	.	.	.	-	.	.	.	.	.	.	.	.	.	.	.	.	.	.	.
94	PH_ITS_1B	.	.	.	.	.	.	.	.	M	.	.	.	.	.	.	A	.	.	A	.	.	.	.	.	.	.	.	.	.	.	.	.	-	.	.	.	.	.	.	.	.	.	.	.	.	.	.	.
80a	PH_ITS_1B	.	.	.	.	.	.	.	.	.	.	.	.	.	.	.	A	.	.	A	.	.	.	.	.	.	.	.	.	.	.	.	.	-	.	.	.	.	.	.	.	.	.	.	.	.	.	.	.
77	PH_ITS_1B	.	.	.	.	.	.	.	.	.	.	.	.	.	.	.	A	.	.	A	.	.	.	.	.	.	.	.	.	.	.	.	.	-	.	.	.	.	.	.	.	.	.	.	.	.	.	.	.
85	PH_ITS_1B	.	.	.	.	.	.	.	.	.	.	.	.	.	.	.	A	.	.	A	.	.	.	.	.	.	.	.	.	.	.	.	.	-	.	.	.	.	.	.	.	.	.	.	.	.	.	.	.
118	PH_ITS_1B	.	R	.	.	.	.	.	.	.	.	.	.	.	.	.	A	.	.	A	.	.	.	.	.	.	.	.	.	.	.	.	.	-	.	.	.	.	.	.	.	.	.	.	.	.	.	.	.
103a	PH_ITS_1B	.	.	.	.	.	.	.	.	.	.	.	.	.	.	.	A	.	.	A	.	.	.	.	.	.	.	.	.	.	.	.	.	-	.	.	.	.	.	.	.	.	.	.	.	.	.	.	.
103b	PH_ITS_1B	.	.	.	.	.	.	.	.	.	.	.	.	.	.	.	A	.	.	A	.	.	.	.	.	.	.	.	.	.	.	.	.	-	.	.	.	.	.	.	.	.	.	.	.	.	.	.	.
101	PH_ITS_1B	.	.	.	.	.	.	.	.	.	.	.	.	.	.	.	A	.	.	A	.	.	.	.	.	.	.	.	.	.	.	.	.	-	.	.	.	.	.	.	.	.	.	.	.	.	.	.	.
105	PH_ITS_1B	.	.	.	.	.	.	.	.	.	.	.	.	.	.	.	A	.	.	A	.	.	.	.	.	.	.	.	.	.	.	.	.	-	.	.	.	.	M	.	.	.	.	.	.	.	.	.	.
102	PH_ITS_1B	.	.	.	.	.	.	.	.	.	.	.	.	.	.	.	A	.	.	A	.	.	.	.	A	.	.	.	.	.	.	.	.	-	.	.	.	.	.	.	.	.	.	.	.	.	.	.	.
109	PH_ITS_1B	.	.	.	.	.	.	.	.	.	.	.	.	.	.	.	A	.	.	A	.	.	.	.	.	.	.	.	.	.	.	.	.	-	.	.	.	.	.	.	.	.	.	.	.	.	.	.	.
100a	PH_ITS_1B	.	.	.	.	.	.	.	.	.	.	.	.	.	.	.	A	.	.	A	.	.	.	.	.	.	.	.	.	.	.	.	.	-	.	.	.	.	.	.	.	.	.	.	.	.	.	.	.
100b	PH_ITS_1B	.	.	.	.	.	.	.	.	.	.	.	.	.	.	.	A	.	.	A	.	.	.	.	.	.	.	.	.	.	.	.	.	-	.	.	.	.	.	.	.	.	.	.	.	.	.	.	.
117	PH_ITS_1B	.	.	.	.	.	.	.	.	.	.	.	.	.	.	.	A	.	.	A	.	.	.	.	.	.	.	.	.	.	.	.	.	-	.	.	.	.	.	.	.	.	.	.	.	.	.	.	.
60	PH_ITS_1B	.	.	.	.	.	.	.	.	.	.	.	.	.	.	.	A	.	.	A	.	.	.	.	.	.	.	.	.	.	.	.	.	-	.	.	.	.	.	.	.	.	.	.	.	.	.	.	.
73	PH_ITS_1B	.	.	.	.	.	.	.	.	.	.	.	.	.	.	.	A	.	.	A	.	.	.	.	.	.	.	.	.	.	.	.	.	-	.	.	.	.	.	.	.	.	.	.	.	.	.	.	.
112	PH_ITS_1B	.	.	.	.	.	.	.	.	.	.	.	.	.	.	.	A	.	.	A	.	.	.	.	.	.	.	.	.	.	.	.	.	-	.	.	.	.	.	.	.	.	.	.	.	.	.	.	.
111	PH_ITS_1B	.	.	.	.	.	.	.	.	.	.	.	.	.	.	.	A	.	.	A	.	.	.	.	.	.	.	.	.	.	.	.	.	-	.	.	.	.	.	.	.	.	.	.	.	.	.	.	.
21a	PH_ITS_2	.	.	.	.	.	.	.	.	.	.	.	.	.	.	.	.	.	.	.	.	.	.	.	.	.	.	.	.	.	.	T	.	-	.	.	.	.	.	.	.	.	.	.	.	.	.	.	.
21b	PH_ITS_2	.	.	.	.	.	.	.	.	.	.	.	.	.	.	.	.	.	.	.	.	.	.	.	.	.	.	.	.	.	.	T	.	-	.	.	.	R	.	.	.	.	.	.	.	.	.	.	.
23	PH_ITS_2	.	.	.	.	.	.	.	.	.	.	.	.	.	.	.	.	.	.	.	.	.	.	.	.	.	.	.	.	.	.	T	.	-	.	.	.	.	.	.	.	.	.	.	.	.	.	.	.
25	PH_ITS_2	.	.	.	.	.	.	.	.	.	.	.	.	.	.	.	.	.	.	.	.	.	.	.	.	.	.	.	.	.	.	T	.	-	.	.	.	.	.	.	.	.	.	.	.	.	.	.	.
24	PH_ITS_2	.	.	.	.	.	.	.	.	.	.	.	Y	.	.	.	.	.	.	.	.	.	.	.	.	.	.	.	.	.	.	T	.	-	.	.	.	.	.	.	.	.	.	.	.	.	.	.	.
62	PH_ITS_2	.	.	.	.	.	.	.	.	.	.	.	.	.	.	.	.	.	.	.	.	.	.	.	.	.	.	.	.	.	.	T	.	-	.	.	.	.	.	.	.	.	.	.	.	.	.	.	.
82a	PH_ITS_2	.	.	.	T	.	.	.	.	.	.	.	.	.	.	.	.	.	.	.	.	.	.	.	.	.	.	.	.	.	.	T	.	-	.	.	.	.	.	.	.	.	.	.	.	.	.	.	.
82b	PH_ITS_2	.	.	.	T	.	.	.	.	.	S	.	.	.	.	.	.	.	.	.	.	.	.	.	.	.	.	.	.	.	.	T	.	-	.	.	.	.	.	.	.	.	.	.	.	.	.	.	.
74	PH_ITS_2	.	.	.	T	.	.	.	.	.	.	.	.	.	.	.	.	.	.	.	.	.	.	.	.	.	.	.	.	.	.	T	.	-	.	.	.	.	.	.	.	.	.	.	.	.	.	.	.
55	PH_ITS_2	.	.	.	T	.	.	.	.	.	.	.	.	.	.	.	.	.	.	.	.	.	.	.	.	.	.	.	.	.	.	T	.	-	.	R	.	.	.	.	.	.	.	.	.	.	.	.	.
110	PH_ITS_2	.	.	.	T	.	.	.	.	.	.	.	.	.	.	.	.	.	.	.	.	.	.	.	.	.	.	.	.	.	.	T	.	-	.	.	.	.	.	.	.	.	.	.	.	.	.	.	.
64	PH_ITS_3	A	.	.	.	.	.	.	.	.	.	.	.	.	.	.	.	.	.	.	.	.	.	.	.	T	.	.	.	.	.	.	.	-	.	.	.	.	.	.	.	.	.	.	.	.	.	.	.
4	PH_ITS_3	A	.	.	.	.	Y	.	.	.	.	.	.	.	.	.	.	.	.	.	.	.	.	.	.	T	.	.	.	.	.	.	.	-	.	.	.	.	.	.	.	.	.	.	.	.	.	.	.
3	PH_ITS_3	A	.	.	.	.	.	.	.	.	.	.	.	.	.	.	.	.	.	.	Y	.	.	.	.	T	.	.	.	.	.	.	.	-	.	.	.	R	.	.	.	.	.	.	.	.	.	.	.
7	PH_ITS_3	A	.	.	.	.	.	.	.	.	.	.	.	T	.	.	.	.	.	.	.	.	.	.	.	T	.	.	.	.	.	.	.	-	.	.	.	.	.	.	.	.	.	.	.	.	.	R	.
9	PH_ITS_3	A	.	.	.	.	Y	.	.	.	.	.	.	.	.	.	.	.	.	.	.	.	.	.	.	T	.	.	.	.	.	.	.	-	.	.	.	.	.	.	.	.	.	.	.	.	.	.	.
14	PH_ITS_3	A	.	.	.	.	.	.	.	.	.	.	.	.	.	.	.	.	.	.	.	.	.	.	.	T	.	.	.	.	.	.	.	-	.	.	.	.	.	.	.	.	.	.	.	.	.	.	.
53	PH_ITS_3	A	.	.	.	.	.	.	.	.	.	.	.	.	.	.	.	.	.	.	.	.	.	.	.	T	.	.	.	.	.	.	.	-	.	.	.	.	.	.	.	.	.	.	.	.	.	.	.
42	PH_ITS_3	A	.	.	.	.	.	.	.	.	.	.	.	.	.	.	.	.	.	.	.	.	.	.	.	T	.	.	.	.	.	.	.	-	.	.	.	.	.	.	.	.	.	.	.	.	.	.	.
46	PH_ITS_3	A	.	.	.	.	.	.	.	.	.	.	.	.	.	.	.	.	.	.	.	.	.	.	.	T	.	.	.	.	.	.	.	-	.	.	.	.	.	.	.	.	.	.	.	.	.	.	.
16	PH_ITS_3	A	.	.	.	.	.	.	.	.	.	.	.	.	.	.	.	.	.	.	.	.	.	.	.	T	.	.	.	.	.	.	.	-	.	.	.	.	.	.	Y	.	.	.	.	.	.	.	.
12a	PH_ITS_3	A	.	.	.	.	.	.	.	.	.	.	.	.	.	.	.	.	.	.	.	.	.	.	.	T	.	.	.	.	.	.	.	-	.	.	.	.	.	.	.	.	.	.	.	.	.	.	.
12b	PH_ITS_3	A	.	.	.	.	.	.	.	.	.	.	.	.	.	.	.	.	.	.	.	.	.	.	.	T	.	.	.	.	.	.	.	-	.	.	.	.	.	.	.	.	.	.	.	.	.	.	.
45	PH_ITS_3	.	.	.	.	.	.	.	.	.	.	.	.	.	.	.	.	.	.	.	.	.	.	.	.	T	.	.	.	.	.	.	.	-	.	.	.	.	.	.	.	.	.	.	.	.	.	.	.
1	PH_ITS_3	.	.	.	.	Y	Y	.	.	.	.	.	.	.	.	.	.	.	.	.	.	.	.	.	.	T	.	.	.	.	.	.	.	-	.	.	.	.	.	.	.	.	.	.	.	.	.	.	.
2	PH_ITS_3	.	.	.	.	.	Y	.	.	.	.	.	.	.	.	.	.	.	.	.	.	.	.	.	.	T	.	.	.	.	.	.	.	-	.	.	.	.	.	.	.	.	.	.	.	.	.	.	.
43a	PH_ITS_3	A	.	.	.	.	S	.	.	.	.	.	.	.	.	.	.	.	.	.	.	.	.	.	.	T	.	.	.	.	.	.	.	-	.	.	.	.	.	.	.	.	.	.	.	.	.	.	.
28	PH_ITS_4	.	.	.	.	.	.	.	.	.	.	.	.	.	.	.	.	.	.	.	.	.	.	.	.	.	.	.	.	.	.	.	.	-	.	.	.	.	.	.	.	.	.	.	.	.	.	.	.
27	PH_ITS_4	.	.	.	.	.	.	.	.	.	.	.	.	.	.	.	.	.	.	.	.	.	.	.	.	.	.	.	.	.	.	.	.	-	.	.	.	.	.	.	.	.	.	.	.	.	.	.	.
20	PH_ITS_4	.	.	.	.	.	.	.	.	.	.	.	.	.	.	.	.	.	.	.	.	.	.	.	.	.	.	.	.	.	.	.	.	-	.	.	C	.	.	.	.	.	.	.	.	.	.	.	.
72	PH_ITS_4	.	.	.	.	.	.	.	.	.	.	.	.	T	.	.	.	.	.	.	.	.	.	.	.	.	.	.	.	.	.	.	.	-	.	.	C	.	.	.	.	.	.	.	.	.	.	.	.
15	PH_ITS_4	.	.	.	.	.	.	.	.	.	.	.	.	T	.	.	.	.	.	.	.	.	.	.	.	.	.	.	.	.	.	.	.	-	.	.	C	.	.	.	.	.	.	.	.	.	.	.	.
6a	PH_ITS_4	.	.	.	.	.	.	.	.	.	.	.	.	.	.	.	.	.	.	.	.	.	.	.	.	.	.	.	.	.	.	.	.	-	.	.	C	.	.	.	.	.	.	.	.	.	.	.	.
6b	PH_ITS_4	.	.	.	.	.	.	.	.	.	.	.	.	.	.	.	.	.	.	.	.	.	.	.	.	.	.	.	.	.	.	.	.	-	.	.	C	.	.	.	.	.	.	.	.	.	.	.	.
31a	PH_ITS_4	.	.	.	.	.	.	.	.	.	.	.	.	.	.	.	.	.	.	.	.	.	.	.	.	.	.	.	.	.	.	.	.	-	.	.	C	.	.	.	.	.	.	.	.	.	.	.	.
29a	PH_ITS_4	.	.	.	.	.	.	.	.	.	.	.	.	.	.	.	.	.	.	.	.	.	.	.	.	.	.	.	.	.	.	.	.	-	.	.	M	.	.	.	.	.	.	.	.	.	.	.	.
130a	PHi	.	.	.	.	.	.	.	.	.	.	.	.	.	.	.	.	T	.	.	.	.	.	.	.	T	.	.	.	.	.	.	.	-	.	.	.	.	.	.	.	.	.	.	.	.	.	.	.
125a	PHi	.	.	.	.	.	.	.	.	.	.	.	.	.	.	.	.	T	.	.	.	.	.	.	.	T	.	.	.	.	.	.	.	-	.	.	.	.	.	.	.	.	.	.	.	.	.	.	.
129a	PHi	.	.	.	.	.	.	.	.	.	.	R	.	.	.	.	.	T	.	.	.	.	.	.	.	T	.	.	.	.	.	.	.	-	.	.	.	.	.	.	Y	.	.	.	.	.	.	.	.
128	PHi	.	.	.	.	.	.	.	.	.	.	.	.	.	.	.	.	T	.	.	.	.	.	.	.	T	.	.	.	.	.	.	.	G	.	.	.	.	.	.	.	.	.	.	.	.	.	.	.
123a	PHi	.	.	.	.	.	.	.	.	.	.	.	.	.	.	.	.	T	.	.	.	.	.	.	.	T	.	.	.	.	.	.	.	-	.	.	.	.	.	.	.	.	.	.	.	.	.	.	.
133a	PHi	.	.	.	.	.	.	.	.	.	.	.	.	.	.	.	.	T	.	.	.	.	.	.	.	T	.	.	.	.	.	.	.	-	.	.	.	.	.	.	.	.	.	.	.	.	.	.	.
133b	PHi	.	.	.	.	.	.	.	.	.	.	.	.	.	.	.	.	T	.	.	.	.	.	.	.	T	.	.	.	.	.	.	.	-	.	.	.	.	.	.	.	.	.	.	.	.	.	.	.
134a	PHi	.	.	.	.	.	.	.	.	.	.	.	.	.	.	.	.	T	.	.	.	.	.	.	.	T	.	.	.	.	.	.	.	-	.	.	.	.	.	.	.	.	.	.	.	.	.	.	.
132a	PHi	.	.	.	.	.	.	.	.	.	.	.	.	.	.	.	.	T	.	.	.	.	.	.	.	T	.	.	.	.	.	.	.	-	.	.	.	.	.	.	.	.	.	.	.	.	.	.	.
138a	PJ	.	.	.	.	.	.	.	.	.	.	.	.	.	.	.	.	.	.	.	.	.	.	.	.	T	.	.	.	.	.	.	.	-	.	.	.	.	.	.	.	.	.	.	.	.	.	.	.
138b	PJ	.	.	.	.	.	.	.	.	.	.	.	.	.	.	.	.	.	.	.	.	.	.	.	.	T	.	.	.	.	.	.	.	-	.	.	.	.	.	.	.	.	.	.	.	.	.	.	.
139a	PJ	.	.	.	.	.	.	.	.	.	.	.	.	.	.	.	.	.	.	.	.	.	.	.	.	T	.	.	.	.	.	.	.	-	.	.	.	.	.	.	.	.	.	.	.	.	.	.	.
139b	PJ	.	.	.	.	.	.	.	.	.	.	.	.	.	.	.	.	.	.	.	.	.	.	.	.	T	.	.	.	.	.	.	.	-	.	.	.	.	.	.	.	.	.	.	.	.	.	.	.
140a	PN	.	.	.	.	.	.	.	.	.	.	.	.	.	.	.	.	.	.	.	.	.	.	.	.	T	.	.	.	T	T	.	.	-	.	.	.	.	.	.	.	.	.	C	.	.	.	.	.
140b	PN	.	.	.	.	.	.	.	.	.	.	.	.	.	.	.	.	.	.	.	.	.	.	.	.	T	.	.	.	T	T	.	.	-	.	.	.	.	.	.	.	.	.	C	.	.	.	.	.
140c	PN	.	.	.	.	.	.	.	.	.	.	.	.	.	.	.	.	.	.	.	.	.	.	.	.	T	.	.	.	T	T	.	.	-	.	.	.	.	.	.	.	.	.	C	.	.	.	.	.
135a	PO	.	.	.	.	.	.	.	T	.	.	.	.	.	C	.	A	.	.	.	.	.	.	.	.	.	.	.	.	.	.	.	T	-	.	.	.	.	.	.	.	.	.	.	.	.	.	.	.
135b	PO	.	.	.	.	.	.	.	K	.	.	.	.	.	C	.	A	.	.	.	.	.	.	.	.	.	.	.	.	.	.	.	T	-	.	.	.	.	.	.	.	.	.	.	.	.	.	.	.
136a	PO	.	.	.	.	.	.	.	T	.	.	.	.	.	C	.	A	.	.	.	.	.	.	.	.	.	.	.	.	.	.	.	T	-	.	.	.	.	.	.	.	.	.	.	.	.	.	.	.
136b	PO	.	.	.	.	.	.	.	T	.	.	.	.	.	C	.	A	.	.	.	.	.	.	.	.	.	.	.	.	.	.	.	T	-	.	.	.	.	.	.	.	.	.	.	.	.	.	.	.
Individuals with APS
22	PH	.	.	.	W	.	.	.	.	.	.	.	.	.	.	.	.	.	.	.	.	.	.	.	.	.	.	.	.	.	.	T	.	-	.	.	.	.	.	.	.	.	.	.	.	.	.	.	.
13	PH	.	.	.	W	.	.	.	.	.	.	.	.	.	.	.	.	.	.	.	.	.	.	.	.	.	.	.	.	.	.	T	.	-	.	.	.	.	.	.	.	.	.	.	.	.	.	.	.
131a	PHi	.	.	.	.	.	.	.	.	.	.	.	.	.	.	.	.	T	.	.	.	.	.	.	.	T	.	.	.	.	.	.	.	-	.	.	.	.	.	.	.	.	.	.	.	.	.	.	.
123b	PHi	.	.	.	.	.	.	.	.	.	.	.	.	.	.	.	.	T	.	.	.	.	.	.	.	T	.	.	.	.	.	.	.	-	.	.	.	.	.	.	.	.	.	.	.	.	.	.	.
132b	PHi	.	.	.	.	.	.	.	.	.	.	.	.	.	.	.	.	T	.	.	.	.	.	.	.	T	.	.	.	.	.	.	.	-	.	.	.	.	.	.	.	.	.	.	.	.	.	.	.
52	PH	.	.	.	.	.	.	.	.	.	.	.	.	.	.	.	.	.	.	.	.	.	.	.	.	T	.	.	.	.	.	.	.	-	.	.	.	.	.	.	.	.	.	.	.	.	.	.	.
44	PH	.	.	.	.	.	.	.	.	.	.	.	.	.	.	.	.	.	.	.	.	.	.	.	.	T	.	.	.	.	.	.	.	-	.	.	.	.	.	.	.	.	.	.	.	.	.	.	.
54	PH	.	.	.	.	.	.	.	.	.	.	.	.	.	.	.	.	.	.	.	.	.	.	.	.	T	.	.	.	.	.	.	.	-	.	.	.	.	.	.	.	.	.	.	.	.	.	.	.
8	PH	R	.	.	.	.	.	.	.	.	.	.	.	.	.	.	.	.	.	.	.	.	.	.	.	T	.	.	.	.	.	.	.	-	.	.	.	.	.	.	.	.	.	.	.	.	.	.	.
56	PH	.	.	.	.	.	.	.	.	.	.	.	.	.	.	.	A	.	.	A	.	.	.	C	.	.	.	.	.	.	.	.	.	-	.	.	.	.	.	.	.	.	.	.	.	.	.	.	.
66	PH	.	.	.	.	.	.	.	.	.	.	.	.	.	.	.	A	.	.	A	.	.	.	C	.	.	.	.	.	.	.	.	.	-	.	.	.	.	.	.	.	.	.	.	.	.	.	.	.
26	PH	.	.	.	.	.	.	.	.	.	.	.	.	.	.	.	A	.	.	A	.	.	.	C	.	.	.	.	.	.	.	.	.	-	.	.	.	.	.	.	.	.	.	.	.	.	.	.	.
68b	PH	.	.	.	.	.	.	.	.	.	.	.	.	.	.	.	A	.	.	A	.	.	.	C	.	.	.	.	.	.	.	.	.	-	.	.	.	.	.	.	.	.	.	.	.	.	.	.	.
41a	PH	.	.	.	.	.	.	.	.	.	.	.	.	.	.	.	A	.	.	A	.	.	.	C	.	.	.	.	.	.	.	.	.	-	.	.	.	.	.	.	.	.	.	.	.	.	.	.	.
122	PH	.	.	.	.	.	.	.	.	.	.	.	.	.	.	.	A	.	.	A	.	.	.	C	.	.	.	.	.	.	.	.	.	-	.	.	.	.	.	.	.	.	.	.	.	K	.	.	.
30c	PH	.	.	.	.	.	.	.	.	.	.	.	.	.	.	.	.	.	.	.	.	.	.	.	.	.	.	.	.	.	.	.	.	-	.	.	C	.	.	.	.	.	.	.	.	.	.	.	.
81a	PH	.	.	.	T	.	.	.	.	.	.	.	.	.	.	.	.	.	.	.	.	.	.	.	.	.	.	.	.	.	K	T	.	-	.	.	.	.	.	.	.	.	.	.	.	.	.	.	.
36	PH	.	.	.	.	.	.	.	.	.	.	.	.	.	.	.	A	.	.	A	.	.	.	C	.	.	.	.	.	.	.	.	.	-	.	.	.	.	.	.	.	.	.	.	.	.	.	.	.
120b	PH	.	.	.	.	.	.	.	.	.	N	.	.	.	.	.	A	.	.	A	.	.	.	C	.	.	.	.	.	.	.	.	.	-	.	.	.	.	.	.	.	.	.	.	.	.	.	.	.
121	PH	.	.	.	.	.	Y	.	.	.	.	.	.	.	.	.	A	.	.	A	.	.	.	C	.	.	.	.	.	.	.	.	.	-	.	.	.	.	.	.	.	.	.	.	.	.	.	.	.
131b	PHi	.	.	.	.	.	.	.	.	.	.	.	.	.	.	.	.	T	.	.	.	Y	.	.	.	T	.	.	.	.	.	.	.	-	.	.	.	.	.	.	.	.	.	.	.	.	.	.	.
129b	PHi	.	.	.	.	.	.	.	.	.	.	R	.	.	.	.	.	T	.	.	.	.	.	.	.	T	.	.	.	.	.	.	.	-	.	.	.	.	.	.	Y	.	.	.	.	.	.	.	.
29b	PH	.	.	.	.	.	.	.	.	.	.	.	.	.	.	.	.	.	.	.	Y	.	.	.	.	.	.	.	.	.	.	.	.	-	.	.	C	.	.	.	.	.	.	.	.	.	.	.	.
30b	PH	.	.	.	.	.	.	.	.	.	.	.	.	.	.	.	.	.	.	.	.	.	.	.	.	.	.	.	.	.	.	.	.	-	.	.	C	.	.	.	.	.	.	.	.	.	.	.	.
48b	PH	.	.	.	.	.	.	.	.	.	.	.	.	.	.	.	.	.	.	.	.	.	.	.	.	.	.	.	.	.	.	.	.	-	.	.	C	.	.	.	.	.	.	.	.	.	.	.	.
61	PH	.	.	.	.	.	.	.	.	.	.	.	.	.	.	.	A	.	.	A	.	.	.	C	.	.	.	.	.	.	.	.	.	-	.	.	.	.	.	.	.	.	.	.	.	.	.	.	.
126b	PHi	.	.	.	.	.	.	.	.	.	.	.	.	.	.	.	A	.	.	A	.	.	.	C	.	.	.	.	.	.	.	.	.	-	.	.	.	.	.	.	.	.	.	.	.	.	.	.	.
11	PH	A	.	.	.	.	.	.	.	.	.	.	.	.	.	.	.	.	.	.	.	.	.	.	.	T	.	.	.	.	.	.	.	-	.	.	.	.	.	.	.	.	.	.	.	.	.	.	.
17	PH	A	.	.	.	.	.	.	.	.	.	.	.	.	.	.	.	.	.	M	.	.	.	.	.	T	.	.	.	.	.	.	.	-	.	.	.	.	.	.	.	.	.	.	.	.	.	.	.
130b	PHi	.	.	.	.	.	.	.	.	.	.	.	.	.	.	.	.	T	.	.	.	.	.	.	.	T	.	.	.	.	.	.	.	-	Y	.	.	.	.	.	.	.	.	.	.	.	.	.	.
125b	PHi	.	.	.	.	.	.	.	.	.	.	.	.	.	.	.	.	T	.	.	.	.	.	.	.	T	.	.	.	.	.	.	.	-	.	.	.	.	.	.	.	.	.	.	.	.	.	.	.
41b	PH	.	.	.	.	.	.	.	.	.	.	.	.	.	.	.	A	.	.	A	.	.	.	C	.	.	.	.	.	.	.	.	.	-	.	.	.	.	.	.	.	.	.	.	.	.	.	.	.
39	PH	.	.	.	.	.	.	.	.	.	.	.	.	.	.	.	A	.	.	A	.	.	.	C	.	.	.	.	.	.	.	.	.	-	.	.	.	.	.	.	.	.	.	.	.	.	.	.	.
40	PH	.	.	.	.	.	.	.	.	.	.	.	.	.	.	.	A	.	.	A	.	.	.	C	.	.	.	.	.	.	.	.	.	-	.	.	.	.	.	.	.	.	.	.	.	.	.	.	.
106	PH	.	.	.	.	.	.	.	.	.	.	.	.	.	.	.	.	.	.	.	.	.	.	.	.	T	.	.	.	.	.	.	.	-	.	.	.	.	.	.	.	.	.	.	.	.	.	.	.
10	PH	.	.	.	.	.	.	.	.	.	.	.	.	Y	.	.	.	.	.	.	.	.	.	.	.	.	.	.	.	.	.	.	.	-	.	.	C	.	.	.	.	.	.	.	.	.	.	.	.
5	PH	R	.	.	.	.	Y	.	.	.	.	.	.	.	.	.	.	.	.	.	.	.	.	.	.	T	.	.	.	.	.	.	.	-	.	.	.	.	.	.	.	.	.	.	.	.	.	.	.
38	PH	.	.	.	.	.	.	.	.	.	.	.	.	.	.	.	A	.	.	A	.	.	.	C	.	.	.	.	.	.	.	.	.	-	.	.	.	.	.	.	.	.	.	.	.	.	.	.	.
34	PH	.	.	.	.	.	.	.	.	.	.	.	.	.	.	.	A	.	.	A	.	.	.	C	.	.	.	.	Y	.	.	.	.	-	.	.	.	.	.	.	.	.	.	.	.	.	.	.	.
50	PH	.	.	.	.	.	.	.	.	.	.	.	.	.	.	.	A	.	.	A	.	.	.	C	.	.	.	.	.	.	.	.	.	-	.	.	.	.	.	.	.	.	.	.	.	.	.	.	.
80b	PH	.	.	.	.	.	.	.	.	.	.	.	.	.	.	.	A	.	.	A	.	.	.	C	.	.	.	.	.	.	.	.	.	-	.	.	.	.	.	.	.	.	.	.	.	.	.	.	.
137b	PO	.	.	.	.	.	.	.	.	.	.	.	.	.	C	.	A	.	.	.	.	.	.	.	.	.	.	.	.	.	.	.	T	-	.	.	.	.	.	.	.	.	.	.	.	.	.	.	.
137a	PO	.	.	.	.	.	.	.	T	.	.	.	.	.	C	.	A	.	.	.	.	.	.	.	.	.	.	.	.	.	.	.	T	-	.	.	.	.	.	.	.	.	.	.	.	.	.	.	.
134b	PHi	.	.	.	.	.	.	.	.	.	.	.	.	.	.	.	.	T	.	.	.	.	.	.	.	T	.	.	.	.	.	.	.	-	.	.	.	.	.	.	.	.	.	.	.	.	.	.	.
95b	PH	.	.	.	.	.	.	.	.	.	.	.	.	.	.	.	A	.	.	A	.	.	.	.	.	.	.	.	.	.	.	.	.	-	.	.	.	.	.	.	.	.	.	.	.	.	.	.	.
97b	PH	.	.	.	.	.	.	.	.	.	R	.	.	.	.	.	A	.	.	A	.	.	.	Y	.	.	.	.	.	.	.	.	.	-	.	.	.	.	.	.	.	.	.	.	.	.	.	.	.
107a	PH	.	.	.	W	Y	.	.	.	.	.	.	.	.	.	.	.	.	.	.	.	.	.	.	.	K	.	.	.	.	.	K	.	-	.	.	.	.	.	.	.	.	.	.	.	.	.	.	.
107b	PH	.	.	.	W	Y	.	.	.	.	.	.	.	.	.	.	.	.	.	.	.	.	.	.	.	K	.	.	.	.	.	K	.	-	.	.	.	.	.	.	.	.	.	.	.	.	.	.	.
116a	PH	.	.	.	.	.	.	.	.	.	.	.	.	.	.	.	A	.	.	A	.	.	.	Y	.	.	.	.	.	.	.	.	.	-	.	.	.	.	.	.	.	.	.	.	.	.	.	.	.
116b	PH	.	.	.	.	.	.	.	.	.	.	.	.	.	.	.	A	.	.	A	.	.	.	Y	.	.	.	.	.	.	.	.	.	-	.	.	.	.	.	.	.	.	.	.	.	.	.	.	.
93a	PH	.	.	.	.	.	.	.	.	.	.	.	.	.	.	.	A	.	.	A	.	.	.	Y	.	.	.	.	.	.	.	.	.	-	.	.	.	.	.	.	.	R	.	.	.	.	R	.	.
93b	PH	.	.	.	.	.	.	.	.	.	.	.	.	.	.	.	A	.	.	A	.	.	.	Y	.	.	.	.	.	.	.	.	.	-	.	.	.	.	.	.	.	.	.	.	.	.	R	.	.
86b	PH	.	.	.	.	.	.	.	.	.	.	.	.	.	.	.	A	.	.	A	.	.	.	Y	.	.	.	.	.	.	.	.	.	-	.	.	.	.	.	.	.	.	.	.	.	.	.	.	.
98b	PH	.	.	.	.	.	.	.	.	.	.	.	.	.	.	.	A	.	.	A	.	.	.	.	.	.	.	.	.	.	.	.	.	-	.	.	.	.	.	.	.	.	.	.	.	.	.	.	.
78c	PH	.	.	.	T	.	.	.	.	.	.	.	.	.	.	.	.	.	.	.	.	.	.	.	.	.	.	.	.	Y	.	K	.	-	.	.	.	.	.	M	.	.	.	.	.	.	.	.	.
75a	PH	R	.	.	W	.	.	.	.	.	.	.	.	.	.	.	.	.	.	.	.	.	.	.	.	K	.	.	.	.	.	K	.	-	.	.	.	.	.	.	.	.	.	.	.	.	.	.	.
58a	PH	.	.	.	.	.	.	.	.	.	.	.	.	.	.	.	A	.	.	A	.	.	.	Y	.	.	.	.	.	.	.	.	.	-	.	.	.	.	.	.	.	.	.	.	.	.	.	.	.
19	PH	R	.	.	.	.	.	.	.	.	.	.	.	.	.	.	.	.	.	.	.	.	.	.	.	T	.	.	.	.	.	.	.	-	.	.	.	.	.	.	.	.	.	.	.	.	.	.	.
21c	PH	.	.	.	.	.	.	.	.	.	.	.	.	.	.	.	.	.	.	.	.	.	.	.	.	K	.	.	.	.	.	K	.	-	.	.	.	.	.	.	.	.	.	.	.	.	.	.	.
48a	PH	R	.	.	.	.	.	.	.	.	.	.	.	.	.	.	.	.	.	.	.	.	.	.	.	K	.	.	.	.	.	.	.	-	.	.	Y	.	.	.	.	.	.	.	.	.	.	.	.
43b	PH	R	.	.	W	.	S	.	.	.	.	.	.	.	.	.	.	.	.	.	.	.	.	.	.	K	.	.	.	.	.	K	.	-	.	.	.	.	.	.	.	.	.	.	.	.	.	.	.
104a	PH	R	.	.	W	.	.	.	.	.	.	.	.	.	.	.	.	.	.	.	.	.	.	.	.	K	.	.	.	.	.	K	.	-	.	.	.	.	.	.	.	.	.	.	.	.	.	.	.
115a	PH	.	.	.	.	.	.	.	.	.	.	.	.	.	.	.	A	.	.	A	.	.	.	Y	.	.	.	.	.	.	.	.	.	-	.	.	.	.	.	.	.	.	.	.	.	.	.	.	.
115b	PH	.	.	.	.	.	.	.	.	.	.	.	.	.	.	.	A	.	.	A	.	.	.	Y	.	.	.	.	.	.	.	.	.	-	.	.	.	.	.	.	.	.	.	.	.	.	.	.	.
97a	PH	.	.	.	.	.	.	.	.	.	.	.	.	.	.	.	A	.	.	A	.	.	.	Y	.	.	.	.	.	.	.	.	.	-	.	.	.	.	.	.	.	.	.	.	.	.	.	.	.
108	PH	.	.	.	W	.	.	.	.	.	.	.	.	.	.	.	.	.	.	.	.	.	.	.	.	K	.	.	.	.	.	K	.	-	.	.	.	.	.	.	.	.	.	.	.	.	.	.	.
76c	PH	R	.	.	.	.	.	.	.	.	.	.	.	.	.	.	A	.	.	A	.	.	.	Y	.	.	.	.	.	.	.	.	.	-	.	.	.	.	.	.	.	.	.	.	.	.	.	.	.
70a	PH	R	.	.	.	.	.	.	.	.	.	.	.	Y	.	.	.	.	.	.	.	.	.	.	.	K	.	.	.	.	.	.	.	-	.	.	Y	.	.	.	.	.	.	.	.	.	.	.	.
75b	PH	R	.	.	.	.	.	.	.	.	.	.	.	.	.	.	M	.	.	M	.	.	K	.	.	K	.	.	.	.	R	.	.	-	.	.	.	.	.	.	.	.	.	.	.	.	.	.	.
18a	PH	R	.	.	.	.	.	.	.	.	.	.	.	Y	.	.	.	.	.	.	.	.	.	.	.	K	.	.	.	.	.	.	.	-	.	.	Y	.	.	.	.	.	.	.	.	.	.	.	.
18b	PH	R	.	.	.	.	.	.	.	.	.	.	.	Y	.	.	.	.	.	.	.	.	.	.	.	K	.	.	.	.	.	.	.	-	.	.	Y	.	.	.	.	.	.	.	.	.	.	.	.
31c	PH	.	.	.	.	.	.	.	.	.	.	.	.	.	.	.	M	.	.	M	.	.	.	.	.	.	.	.	.	.	.	.	.	-	.	.	Y	.	.	.	.	.	.	.	.	.	.	.	.
75c	PH	R	.	.	.	.	.	.	.	.	.	.	.	.	.	.	M	.	.	M	.	.	.	.	.	K	.	.	.	.	.	.	.	-	.	.	.	.	.	.	.	.	.	.	.	.	.	.	.
31b	PH	.	.	.	.	.	.	.	.	.	.	.	.	.	.	.	M	.	.	M	.	.	.	Y	.	.	.	.	.	.	.	.	.	-	.	.	Y	.	.	.	.	.	.	.	.	.	.	.	.
30a	PH	.	.	.	.	.	.	.	.	.	.	.	.	.	.	W	.	.	.	M	.	.	.	Y	.	.	.	.	.	.	.	.	.	-	.	.	Y	.	.	.	.	.	.	.	.	.	.	.	.
49a	PH	.	.	.	W	.	.	.	.	.	.	.	.	.	.	.	M	.	.	M	.	.	.	Y	.	.	.	.	.	.	.	K	.	-	.	.	.	.	.	.	.	.	.	.	.	.	.	.	.
104b	PH	R	.	.	.	.	.	.	.	.	.	.	.	.	.	.	M	.	.	M	.	.	.	.	.	K	.	.	.	.	.	.	.	-	.	.	.	.	.	.	.	.	.	.	.	.	.	.	.
49b	PH	.	.	.	W	.	.	.	.	.	.	.	.	.	.	.	M	Y	.	M	.	.	.	K	.	.	.	.	.	.	.	K	.	-	.	.	.	.	.	.	.	.	.	.	.	.	.	.	.
18c	PH	R	.	.	.	.	.	.	.	.	.	.	.	.	.	.	M	.	.	M	.	.	.	Y	.	K	.	.	.	.	.	.	.	-	.	.	.	.	.	.	.	.	.	.	.	.	.	.	.
51b	PH	R	.	M	.	.	.	.	.	.	.	.	.	.	.	.	M	.	.	M	.	.	.	Y	.	K	.	.	.	.	.	.	.	-	.	.	.	.	.	.	.	.	.	.	.	.	.	.	.
84	PH	.	.	.	W	.	.	.	.	.	.	.	.	.	.	.	M	.	.	M	.	.	.	.	.	.	.	.	.	.	.	K	.	-	.	.	.	.	.	.	.	.	.	.	.	.	.	.	.
127a	PHi	.	.	.	.	.	.	.	.	.	.	.	.	.	.	.	M	Y	.	M	.	.	.	Y	.	K	.	.	.	.	.	.	.	-	.	.	.	.	.	.	.	.	.	.	.	.	.	.	.
127b	PHi	.	.	.	.	Y	.	.	.	.	.	.	.	.	.	.	M	Y	.	M	.	.	.	Y	.	K	.	.	.	.	.	.	.	-	.	.	.	.	.	.	.	.	.	.	.	.	.	.	.
124	PHi	.	.	.	.	.	.	.	.	.	.	.	.	.	.	.	M	Y	.	M	.	.	.	Y	.	K	.	.	.	.	.	.	.	-	.	.	.	.	.	.	Y	.	.	.	.	.	.	.	.
126a	PHi	.	.	.	.	.	.	.	.	.	.	.	.	.	.	.	M	Y	.	M	.	.	.	Y	.	K	.	.	.	.	.	.	.	-	.	.	.	.	.	.	.	.	.	.	.	.	.	.	.
70b	PH	R	.	.	.	.	.	M	.	.	.	.	.	.	.	.	A	.	.	M	.	.	.	Y	.	K	.	.	.	.	.	.	.	-	.	.	.	.	.	.	.	.	.	.	.	.	.	.	.
76a	PH	.	.	.	W	.	.	.	.	.	.	.	.	.	.	.	M	.	.	M	.	.	.	.	.	.	.	.	.	.	.	K	.	-	.	.	.	.	.	.	.	.	.	.	.	.	.	.	.
79b	PH	.	.	.	W	.	.	.	.	.	.	.	.	.	.	.	M	.	.	M	.	.	.	.	.	.	.	.	.	.	.	K	.	-	.	.	.	.	.	.	.	.	.	.	.	.	.	.	.
79c	PH	.	.	.	W	.	.	.	.	.	.	.	.	.	.	.	M	.	.	M	.	.	.	.	.	.	.	.	.	.	.	K	.	-	.	.	.	.	.	.	.	.	.	.	.	.	.	.	.
57b	PH	.	.	.	W	.	.	.	.	.	.	.	.	.	.	.	M	.	.	M	.	.	.	.	.	.	.	.	.	.	.	K	.	-	.	.	.	.	.	.	.	.	.	.	.	.	.	.	.
104c	PH	R	.	.	.	.	.	.	.	.	.	.	.	.	.	.	M	.	.	M	.	.	.	.	.	K	.	.	.	.	.	.	.	-	.	.	.	.	.	.	.	.	.	.	.	.	.	.	.
78a	PH	.	.	.	W	.	.	.	.	.	.	.	.	.	.	.	M	.	.	M	.	.	.	.	.	.	.	.	.	.	.	K	.	-	.	.	.	.	.	.	.	.	.	.	.	.	.	.	.
78b	PH	.	.	.	W	.	.	.	.	.	.	.	.	.	.	.	M	.	.	M	.	.	.	.	.	.	.	.	.	.	.	K	.	-	.	.	.	.	.	.	.	.	.	.	.	.	.	.	.
79a	PH	.	.	.	W	.	.	.	.	.	.	.	.	.	.	.	M	.	.	M	.	.	.	.	.	.	.	.	.	.	.	K	.	-	.	.	.	.	.	.	.	.	.	.	.	.	.	.	.
76b	PH	.	.	.	W	.	.	.	.	.	.	.	.	.	.	.	M	.	.	M	.	.	.	.	.	.	.	.	.	.	.	K	.	-	.	.	.	.	.	.	.	.	M	.	.	.	.	.	.
57a	PH	.	.	.	W	.	.	.	.	.	.	.	.	.	.	.	M	.	.	M	.	.	.	.	.	.	.	.	.	.	.	K	.	-	.	.	.	.	.	.	.	.	.	.	.	.	.	.	.
83b	PH	.	.	.	W	.	.	.	.	.	.	.	.	.	.	.	M	.	.	M	.	.	.	.	.	.	.	.	.	.	.	K	.	-	.	.	.	.	.	.	.	.	.	.	.	.	.	.	.
58b	PH	.	.	.	W	.	.	.	.	.	.	.	.	.	.	.	M	.	.	M	.	.	.	.	.	.	.	.	.	.	.	K	.	-	.	.	.	.	.	.	.	.	.	.	.	.	.	.	.
81b	PH	.	.	.	W	.	.	.	.	.	.	.	.	.	.	.	M	.	.	M	.	.	.	.	R	.	.	.	.	.	K	K	.	-	.	.	.	.	.	.	.	.	.	.	.	.	.	.	.
IPP - Intraindividual polymorphic positions are highlight by green
APS - aditive polymrphic sites are highlight by red
For intraindividual polymorPHic positions (positions contain both nucleotides) IUPAC ambiguity codes are used.
IUPAC ambigiuty codes: Y = T/C, K = G/T, W = A/T, R = A/G, M = A/C
Clades are denoted as mentioned in the text. The accession labels include the population code follow Table S1, Fig. 1.
PH - Picris hieracioides, PHi - P. hispidissima, PJ - P. japonica, PN - P. nuristanica, PO - P. olympica
[truncated: 101 more columns]
