# Supplementary material for: Dealing with Discordant Genetic Signal Caused by Hybridisation, Incomplete Lineage Sorting and Paucity of Primary Nucleotide Homologies: A Case Study of Closely Related Members of the Genus Picris Subsection Hieracioides (Compositae)
Source: PLoS One. 2014 Sep 5;9(9):e104929. doi: 10.1371/journal.pone.0104929 (PMC4156297; doi:10.1371/journal.pone.0104929)
Supplement: Alignment S1 — ITS_1: comprised 117 ITS sequences without APS. The accession labels in alignments follow the population and taxon codes used in Table S1. (TXT) [file pone.0104929.s003.txt]

#NEXUS 
[MacClade 4.0 registered to Mac comp, BU SAV]


BEGIN DATA;
	DIMENSIONS  NTAX=117 NCHAR=653;
	FORMAT DATATYPE=DNA  MISSING=? GAP=- ;
MATRIX
PH_83a               TTGTCGAACCCTGCAAGGCAGAACGACCTGTGAACATGTAAA-TACAACCGGGTGATGTGGAGTCGGGCCTTGGTCCTTATACCCATCCCCTACCGGTGTGTGTTTGTGGTGCCTCTTTTGGGG--TGCCATAGATG-CATGCTGGACCATAACAAAACCCCGGCACGGCATGTGCCAAGGAAAACAAAAA-TGAGAAGGACTCAAACCGTGTTGCCCTGTTTGCGGTGTGCATGCGGTTTGTGGACTCTTTGTAATTACAAACGACTCTCGGCAACGGATATCTCGGCTCACGCATCGATGAAGAACGTAGCAAAATGCGATACTTGGTGTGAATTGCAGAATCCCGTGAACCATCGAGTTTTTGAACGCAAGTTGCGCCCGAAGCCATTCGGTCGAGGGCACGCCTGCCTGGGCGTCACGCATCGCGTCGCCCCC-ATCATACAAACCCAACCGGTTGTCATGGTGATGGGG-CGGAGATTGGTCTCCCGTACTTGTTTCGGTTGGCCCAAAAAAGGAGTCCCCTTCAGCGGACACACGACTAGTGGTGGTTTAACAGACCCTTGTCTTTATCGTGTGTTATGAGCTGCT-AGGAAAG-CCTCATA-AAGACCCCATCGTATCGTTTTAGGACGGTGCTTCGACCGCGACC
PH_99                TTGTCGAACCCTGCAAGGCAGAACGACCTGTGAACATGTAAA-TACAACCGGGTGATGTGGAGTCGGGCCTTGGTCCTTATACCCATCCCCTACCGGTGTGTGTTTGTGGTGCCTCTTTTGGGG--TGCCATAGATG-CATGCTGGACCATAACAAAACCCCGGCACGGCATGTGCCAAGGAAAACAAAAA-TGAGAAGGACTCAAACCGTGTTGCCCTGTTGGCGGTGTGCATGCGGTTTGTGGACTCTTTGTAATTACAAACGACTCTCGGCAACGGATATCTCGGCTCACGCATCGATGAAGAACGTAGCAAAATGCGATACTTGGTGTGAATTGCAGAATCCCGTGAACCATCGAGTTTTTGAACGCAAGTTGCGCCCGAAGCCATTCGGTCGAGGGCACGCCTGCCTGGGCGTCACGCATCGCGTCGCCCCC-ATCATACAAACCCAACCGGTTGTCATGGTGATGGGG-CGGAGATTGGTCTCCCGTACTTGTTTCGGTTGGCCCAAAAAAGGAGTCCCCTTCAGCGGACACACGACTAGTGGTGGTTTAACAGACCCTTGTCTTTATTGTGTGTTATGAGCTGCT-AGGAAAG-CCTCAT-AAAGACCCCATCGTATCGTTTTAGGACGGTGCTTCGACCGCGACC
PH_98a                TTGTCGAACCCTGCAAGGCAGAACGACCTGTGAACATGTAAA-TACAACCGGGTGATGTGGAGTCGGGCCTTGGTCCTTATACCCATCCCCTACCGGTGTGTGTTTGTGGTGCCTCTTTTGGGG--TGCCATAGATG-CATGCTGGACCATAACAAAACCCCGGCACGGCATGTGCCAAGGAAAACAAAAA-TGAGAAGGACTCAAACCGTGTTGCCCTGTTTGCGGTGTGCATGCGGTTTGTGGACTCTTTATAATTACAAACGACTCTCGGCAACGGATATCTCGGCTCACGCATCGATGAAGAACGTAGCAAAATGCGATACTTGGTGTGAATTGCAGAATCCCGTGAACCATCGAGTTTTTGAACGCAAGTTGCGCCCGAAGCCATTCGGTCGAGGGCACGCCTGCCTGGGCGTCACGCATCGCGTCGCCCCC-ATCATACAAACCCAACCGGTTGTCATGGTGATGGGG-CGGAGATTGGTCTCCCGTACTTGTTTCGGTTGGCCCAAAAAAGGAGTCCCCTTCAGCGGACACACGACTAGTGGTGGTTTAACAGACCCTTGTCTTTATCGTGTGTTATGAGCTGCT-ATGGAAG-CCTCAT-CAAGACCCCATCGTATCGTTTTAGGACGGTGCTTCGACCGCGACC
PH_95a                TTGTCGAACCCTGCAAGGCAGAACGACCTGTGAACATGTAAA-TACAACCGGGTGATGTGGAGTCGGGCCTTGGTCCTTATACCCATCCCCTACCGGTGTGTGTTTGTGGTGCCTCTTTTGGGG--TGCCATAGATG-CATGCTGGACCATAACAAAACCCCGGCACGGCATGTGCCAAGGAAAACAAAAA-TGAGAAGGACTCAAACCGTGTTGCCCTGTTTGCGGTGTGCATGCGGTTTGTGGACTCTTTGTAATTACAAACGACTCTCGGCAACGGATATCTCGGCTCACGCATCGATGAAGAACGTAGCAAAATGCGATACTTGGTGTGAATTGCAGAATCCCGTGAACCATCGAGTTTTTGAACGCAAGTTGCGCCCGAAGCCATTCGGTCGAGGGCACGCCTGCCTGGGCGTCACGCATCGCGTCGCCCCC-ATCATACAAACCCAAYCGGTTGTCATGGTGATGGGG-CGGAGATTGGTCTCCCGTACTTGTTTCGGTTGGCCCAAAAAAGGAGTCCCCTTCAGCGGACACACGACTAGTGGTGGTTTAACAGACCCTTGTCTTTATCGTGTGTTATGAGCTGCT-AGGAAAG-CCTCAT-AAAGACCCCATCGTATCGTTTTAGGACGGTGCTTCGACCGCGACC
PH_86a                TTGTCGAACCCTGCAAGGCAGAACGACCTGTGAACATGTAAA-TACAACCGGGTGATGTGGAGTCGGGCCTTGGTCCTTATACCCATCCCCTACCGGTGTGTGTTTGTGGTGCCTCTTTTGGGG--TGCCATAGATG-CATGCTGGACCATAACAAAACCCCGGCACGGCATGTGCCAAGGAAAACAAAAA-TGAGAAGGACTCAAACCGTGTTGCCCTGTTTGCGGTGTGCATGCGGTTTGTGGACTCTTTGTAATTACAAACGACTCTCGGCAACGGATATCTCGGCTCACGCATCGATGAAGAACGTAGCAAAATGCGATACTTGGTGTGAATTGCAGAATCCCGTGAACCATCGAGTTTTTGAACGCAAGTTGCGCCCGAAGCCATTCGGTCGAGGGCACGCCTGCCTGGGCGTCACGCATCGCGTCGCCCCC-ATCATACAAACCCAACCGGTTGTCATGGTGATGGGG-CGGAGATTGGTCTCCCGTACTTGTTTCGGTTGGCCCAAAAAAGGAGTCCCCTTCAGCGGACACACGACTAGTGGTGGTTTAACAGACCCTTGTCTTTATCGTGTGTTATGAGCTGCT-AGGAAAG-CCTCAT-AAAGACCCCATCGTATCGTTTTAGGACGGTGCTTCGACCGCGACC
PH_90                TTGTCGAACCCTGCAAGGCAGAACGACCTGTGAACATGTAAA-TACAACCGGGTGATGTGGAGTCGGGCCTTGGTCCTTATACCCATCCCCTACCGGTGTGTGTTTGTGGTGCCTCTTTTGGGG--TGCCATAGATG-CATGCTGGACCATAACAAAACCCCGGCACGGCATGTGCCAAGGAAAACAAAAA-TGAGAAGGACTCAAACCGTGTTGCCCTGTTTGCGGTGTGCATGCGGTTTGTGGACTCTTTGTAATTACAAACGACTCTCGGCAACGGATATCTCGGCTCACGCATCGATGAAGAACGTAGCAAAATGCGATACTTGGTGTGAATTGCAGAATCCCGTGAACCATCGAGTTTTTGAACGCAAGTTGCGCCCGAAGCCATTCGGTCGAGGGCACGCCTGCCTGGGCGTCACGCATCGCGTCGCCCCC-ATCATACAAACCCAACCGGTTGTCATGGTGATGGGG-CGGAGATTGGTCTCCCGTACTTGTTTCGGTTGGCCCAAAAAAGGAGTCCCCTTCAGCGGACACACGACTAGTGGTGGTTTAACAGACCCTTGTCTTTATCGTGTGTTATGAGCTGCT-AGGAAAG-CCTCAT-AAAGACCCCATCGTATCGTTTTAGGACGGTGCTTCGACCGCGACC
PH_88               TTGTCGAACCCTGCAAGGCAGAACGACCTGTGAACATGTAAA-TACAACCGGGTGATGTGGAGTCGGGCCTTGGTCCTTATACCCATCCCCTACCGGTGTGTGTTTGTGGTGCCTCTTTTGGGG--TGCCATAGATG-CATGCTGGACCATAACAAAACCCCGGCACGGCATGTGCCAAGGAAAACAAAAA-TGAGAAGGACTCAAACCGTGTTGCCCTGTTTGCGGTGTGCATGCGGTTTGTGGACTCTTTGTAATTACAAACGACTCTCGGCAACGGATATCTCGGCTCACGCATCGATGAAGAACGTAGCAAAATGCGATACTTGGTGTGAATTGCAGAATCCCGTGAACCATCGAGTTTTTGAACGCAAGTTGCGCCCGAAGCCATTCGGTCGAGGGCACGCCTGCCTGGGCGTCACGCATCGCGTCGCCCCC-ATCATACAAACCCAACCGGTTGTCATGGTGATGGGG-CGGAGATTGGTCTCCCGTACTTGTTTCGGTTGGCCCAAAAAAGGAGTCCCCTTCAGCGGACACACGACTAGTGGTGGTTTAACAGACCCTTGTCTTTATCGTGTGTTATGAGCTGCT-AGGAAAG-CCTCAT-AAAGACCCCATCGTATCGTTTTAGGACGGTGCTTCGACCGCGACC
PH_87               TTGTCGAACCCTGCAAGGCAGAACGACCTGTGAACATGTAAA-TACAACCGGGTGATGTGGAGTCGGGCCTTGGTCCTTATACCCATCCCCTACCGGTGTGTGTTTGTGGTGCCTCTTTTGGGG--TGCCATAGATG-CATGCTGGACCATAACAAAACCCCGGCACGGCATGTGCCAAGGAAAACAAAAA-TGAGAAGGACTCAAACCGTGTTGCCCTGTTTGCGGTGTGCATGCGGTTTGTGGACTCTTTGTAATTACAAACGACTCTCGGCAACGGATATCTCGGCTCACGCATCGATGAAGAACGTAGCAAAATGCGATACTTGGTGTGAATTGCAGAATCCCGTGAACCATCGAGTTTTTGAACGCAAGTTGCGCCCGAAGCCATTCGGTCGAGGGCACGCCTGCCTGGGCGTCACGCATCGCGTCGCCCCC-ATCATACAAACCCAACCGGTTGTCATGGTGATGGGG-CGGAGATTGGTCTCCCGTACTTGTTTCGGTTGGCCCAAAAAAGGAGTCCCCTTCAGCGGACACACGACTAGTGGTGGTTTAACAGACCCTTGTCTTTATCGTGTGTTATGAGCTGCT-AGGAAAG-CCTCAT-AAAGACCCCATCGTATCGTTTTAGGACGGTGCTTCGACCGCGACC
PH_96                TTGTCGAACCCTGCAAGGCAGAACGACCTGTGAACATGTAAA-TACAACCGGGTGATGTGGAGTCGGGCCTTGGTCCTTATACCCATCCCCTACCGGTGTGTGTTTGTGGTGCCTCTTTTGGGG--TGCCATAGATG-CATGCTGGACCATAACAAAACCCCGGCACGGCATGTGCCAAGGAAAACAAAAA-TGAGAAGGACTCAAACCGTGTTGCCCTGTTTGCGGTGTGCATGCGGTTTGTGGACTCTTTGTAATTACAAACGACTCTCGGCAACGGATATCTCGGCTCACGCATCGATGAAGAACGTAGCAAAATGCGATACTTGGTGTGAATTGCAGAATCCCGTGAACCATCGAGTTTTTGAACGCAAGTTGCGCCCGAAGCCATTCGGTCGAGGGCACGCCTGCCTGGGCGTCACGCATCGCGTCGCYCCC-ATCATACAAACCCAACCGGTTGTCATGGTGATGGGG-CGGAGATTGGTCTCCCGTACTTGTTTCGGTTGGCCCAAAAAAGGAGTCCCCTTCAGCGGACACACGACTAGTGGTGGTTTAACAGACCCTTGTCTTTATCGTGTGTTATGAGCTGCT-AGGAAAG-CCTCAT-AAAGACCCCATCGTATCGTTTTAGGACGGTGCTTCGACCGCGACC
PH_94                TTGTCGAACCCTGCAAGGCAGAACGACCTGTGAACATGTAAA-TACAACCGGGTGATGTGGAGTMGGGCCTTGGTCCTTATACCCATCCCCTACCGGTGTGTGTTTGTGGTGCCTCTTTTGGGG--TGCCATAGATG-CATGCTGGACCATAACAAAACCCCGGCACGGCATGTGCCAAGGAAAACAAAAA-TGAGAAGGACTCAAACCGTGTTGCCCTGTTTGCGGTGTGCATGCGGTTTGTGGACTCTTTGTAATTACAAACGACTCTCGGCAACGGATATCTCGGCTCACGCATCGATGAAGAACGTAGCAAAATGCGATACTTGGTGTGAATTGCAGAATCCCGTGAACCATCGAGTTTTTGAACGCAAGTTGCGCCCGAAGCCATTCGGTCGAGGGCACGCCTGCCTGGGCGTCACGCATCGCGTCGCCCCC-ATCATACAAACCCAACCGGTTGTCATGGTGATGGGG-CGGAGATTGGTCTCCCGTACTTGTTTCGGTTGGCCCAAAAAAGGAGTCCCCTTCAGCGGACACACGACTAGTGGTGGTTTAACAGACCCTTGTCTTTATCGTGTGTTATGAGCTGCT-AGGAAAG-CCTCAT-AAAGACCCCATCGTATCGTTTTAGGACGGTGCTTCGACCGCGACC
PH_80a              TTGTCGAACCCTGCAAGGCAGAACGACCTGTGAACATGTAAA-TACAACCGGGTGATGTGGAGTCGGGCCTTGGTCCTTATACCCATCCCCTACCGGTGTGTGTTTGTGGTGCCTCTTTTGGGG--TGCCATAGATG-CATGCTGGACCATAACAAAACCCCGGCACGGCATGTGCCAAGGAAAACAAAAA-TGAGAAGGACTCAAACCGTGTTGCCCTGTTTGCGGTGTGCATGCGGTTTGTGGACTCTTTGTAATTACAAACGACTCTCGGCAACGGATATCTCGGCTCACGCATCGATGAAGAACGTAGCAAAATGCGATACTTGGTGTGAATTGCAGAATCCCGTGAACCATCGAGTTTTTGAACGCAAGTTGCGCCCGAAGCCATTCGGTCGAGGGCACGCCTGCCTGGGCGTCACGCATCGCGTCGCCCCC-ATCATACAAACCCAACCGGTTGTCATGGTGATGGGG-CGGAGATTGGTCTCCCGTACTTGTTTCGGTTGGCCCAAAAAAGGAGTCCCCTTCAGCGGACACACGACTAGTGGTGGTTTAACAGACCCTTGTCTTTATCGTGTGTTATGAGCTGCT-AGGAAAG-CCTCAT-AAAGACCCCATCGTATCGTTTTAGGACGGTGCTTCGACCGCGACC
PH_77               TTGTCGAACCCTGCAAGGCAGAACGACCTGTGAACATGTAAA-TACAACCGGGTGATGTGGAGTCGGGCCTTGGTCCTTATACCCATCCCCTACCGGTGTGTGTTTGTGGTGCCTCTTTTGGGG--TGCCATAGATG-CATGCTGGACCATAACAAAACCCCGGCACGGCATGTGCCAAGGAAAACAAAAA-TGAGAAGGACTCAAACCGTGTTGCCCTGTTTGCGGTGTGCATGCGGTTTGTGGACTCTTTGTAATTACAAACGACTCTCGGCAACGGATATCTCGGCTCACGCATCGATGAAGAACGTAGCAAAATGCGATACTTGGTGTGAATTGCAGAATCCCGTGAACCATCGAGTTTTTGAACGCAAGTTGCGCCCGAAGCCATTCGGTCGAGGGCACGCCTGCCTGGGCGTCACGCATCGCGTCGCCCCC-ATCATACAAACCCAACCGGTTGTCATGGTGATGGGG-CGGAGATTGGTCTCCCGTACTTGTTTCGGTTGGCCCAAAAAAGGAGTCCCCTTCAGCGGACACACGACTAGTGGTGGTTTAACAGACCCTTGTCTTTATCGTGTGTTATGAGCTGCT-AGGAAAG-CCTCAT-AAAGACCCCATCGTATCGTTTTAGGACGGTGCTTCGACCGCGACC
PH_85                TTGTCGAACCCTGCAAGGCAGAACGACCTGTGAACATGTAAA-TACAACCGGGTGATGTGGAGTCGGGCCTTGGTCCTTATACCCATCCCCTACCGGTGTGTGTTTGTGGTGCCTCTTTTGGGG--TGCCATAGATG-CATGCTGGACCATAACAAAACCCCGGCACGGCATGTGCCAAGGAAAACAAAAA-TGAGAAGGACTCAAACCGTGTTGCCCTGTTTGCGGTGTGCATGCGGTTTGTGGACTCTTTGTAATTACAAACGACTCTCGGCAACGGATATCTCGGCTCACGCATCGATGAAGAACGTAGCAAAATGCGATACTTGGTGTGAATTGCAGAATCCCGTGAACCATCGAGTTTTTGAACGCAAGTTGCGCCCGAAGCCATTCGGTCGAGGGCACGCCTGCCTGGGCGTCACGCATCGCGTCGCCCCC-ATCATACAAACCCAACCGGTTGTCATGGTGATGGGG-CGGAGATTGGTCTCCCGTACTTGTTTCGGTTGGCCCAAAAAAGGAGTCCCCTTCAGCGGACACACGACTAGTGGTGGTTTAACAGACCCTTGTCTTTATCGTGTGTTATGAGCTGCT-AGGAAAG-CCTCAT-AAAGACCCCATCGTATCGTTTTAGGACGGTGCTTCGACCGCGACC
PH_118               TTGTCGAACCCTGCAAGRCAGAACGACCTGTGAACATGTAAA-TACAACCGGGTGATGTGGAGTCGGGCCTTGGTCCTTATACCCATCCCCTACCGGTGTGTGTTTGTGGTGCCTCTTTTGGGG--TGCCATAGATG-CATGCTGGACCATAACAAAACCCCGGCACGGCATGTGCCAAGGAAAACAAAAA-TGAGAAGGACTCAAACCGTGTTGCCCTGTTTGCGGTGTGCATGCGGTTTGTGGACTCTTTGTAATTACAAACGACTCTCGGCAACGGATATCTCGGCTCACGCATCGATGAAGAACGTAGCAAAATGCGATACTTGGTGTGAATTGCAGAATCCCGTGAACCATCGAGTTTTTGAACGCAAGTTGCGCCCGAAGCCATTCGGTCGAGGGCACGCCTGCCTGGGCGTCACGCATCGCGTCGCCCCC-ATCATACAAACCCAACCGGTTGTCATGGTGATGGGG-CGGAGATTGGTCTCCCGTACTTGTTTCGGTTGGCCCAAAAAAGGAGTCCCCTTCAGCGGACACACGACTAGTGGTGGTTTAACAGACCCTTGTCTTTATCGTGTGTTATGAGCTGCT-AGGAAAG-CCTCAT-AAAGACCCCATCGTATCGTTTTAGGACGGTGCTTCGACCGCGACC
PH_103a              TTGTCGAACCCTGCAAGGCAGAACGACCTGTGAACATGTAAA-TACAACCGGGTGATGTGGAGTCGGGCCTTGGTCCTTATACCCATCCCCTACCGGTGTGTGTTTGTGGTGCCTCTTTTGGGG--TGCCATAGATG-CATGCTGGACCATAACAAAACCCCGGCACGGCATGTGCCAAGGAAAACAAAAA-TGAGAAGGACTCAAACCGTGTTGCCCTGTTTGCGGTGTGCATGCGGTTTGTGGACTCTTTGTAATTACAAACGACTCTCGGCAACGGATATCTCGGCTCACGCATCGATGAAGAACGTAGCAAAATGCGATACTTGGTGTGAATTGCAGAATCCCGTGAACCATCGAGTTTTTGAACGCAAGTTGCGCCCGAAGCCATTCGGTCGAGGGCACGCCTGCCTGGGCGTCACGCATCGCGTCGCCCCC-ATCATACAAACCCAACCGGTTGTCATGGTGATGGGG-CGGAGATTGGTCTCCCGTACTTGTTTCGGTTGGCCCAAAAAAGGAGTCCCCTTCAGCGGACACACGACTAGTGGTGGTTTAACAGACCCTTGTCTTTATCGTGTGTTATGAGCTGCT-AGGAAAG-CCTCAT-AAAGACCCCATCGTATCGTTTTAGGACGGTGCTTCGACCGCGACC
PH_103b              TTGTCGAACCCTGCAAGGCAGAACGACCTGTGAACATGTAAA-TACAACCGGGTGATGTGGAGTCGGGCCTTGGTCCTTATACCCATCCCCTACCGGTGTGTGTTTGTGGTGCCTCTTTTGGGG--TGCCATAGATG-CATGCTGGACCATAACAAAACCCCGGCACGGCATGTGCCAAGGAAAACAAAAA-TGAGAAGGACTCAAACCGTGTTGCCCTGTTTGCGGTGTGCATGCGGTTTGTGGACTCTTTGTAATTACAAACGACTCTCGGCAACGGATATCTCGGCTCACGCATCGATGAAGAACGTAGCAAAATGCGATACTTGGTGTGAATTGCAGAATCCCGTGAACCATCGAGTTTTTGAACGCAAGTTGCGCCCGAAGCCATTYGGTCGAGGGCACGCCTGCCTGGGCGTCACGCATCGCGTCGCCCCC-ATCATACAAACCCAACCGGTTGTCATGGTGATGGGG-CGGAGATTGGTCTCCCGTACTTGTTTCGGTTGGCCCAAAAAAGGAGTCCCCTTCAGCGGACACACGACTAGTGGTGGTTTAACAGACCCTTGTCTTTATCGTGTGTTATGAGCTGCT-AGGAAAG-CCTCAT-AAAGACCCCATCGTATCGTTTTAGGACGGTGCTTCGACCGCGACC
PH_101               TTGTCGAACCCTGCAAGGCAGAACGACCTGTGAACATGTAAA-TACAACCGGGTGATGTGGAGTCGGGCCTTGGTCCTTATACCCATCCCCTACCGGTGTGTGTTTGTGGTGCCTCTTTTGGGG--TGCCATAGATG-CATGCTGGACCATAACAAAACCCCGGCACGGCATGTGCCAAGGAAAACAAAAA-TGAGAAGGACTCAAACCGTGTTGCCCTGTTTGCGGTGTGCATGCGGTTTGTGGACTCTTTGTAATTACAAACGACTCTCGGCAACGGATATCTCGGCTCACGCATCGATGAAGAACGTAGCAAAATGCGATACTTGGTGTGAATTGCAGAATCCCGTGAACCATCGAGTTTTTGAACGCAAGTTGCGCCCGAAGCCATTCGGTCGAGGGCACGCCTGCCTGGGCGTCACGCATCGCGTCGCCCCC-ATCATACAAACCCAACCGGTTGTCATGGTGATGGGG-CGGAGATTGGTCTCCCGTACTTGTTTCGGTTGGCCCAAAAAAGGAGTCCCCTTCAGCGGACACACGACTAGTGGTGGTTTAACAGACCCTTGTCTTTATCGTGTGTTATGAGCTGCT-AGGAAAG-CCTCAT-AAAGACCCCATCGTATCGTTTTAGGACGGTGCTTCGACCGCGACC
PH_105                TTGTCGAACCCTGCAAGGCAGAACGACCTGTGAACATGTAAA-TACAACCGGGTGATGTGGAGTCGGGCCTTGGTCCTTATACCCATCCCCTACCGGTGTGTGTTTGTGGTGCCTCTTTTGGGG--TGCCATAGATG-CATGCTGGACCATAACAAAACCMCGGCACGGCATGTGCCAAGGAAAACAAAAA-TGAGAAGGACTCAAACCGTGTTGCCYTGTTTGCGGTGTGCATGCGGTTTGTGGACTCTTTGTAATTACAAACGACTCTCGGCAACGGATATCTCGGCTCACGCATCGATGAAGAACGTAGCAAAATGCGATACTTGGTGTGAATTGCAGAATCCCGTGAACCATCGAGTTTTTGAACGCAAGTTGCGCCCGAAGCCATTCGGTCGAGGGCACGCCTGCCTGGGCGTCACGCATCGCGTCGCCCCC-ATCATACAAACCCAACCGGTTGTCATGGTGATGGGG-CGGAGATTGGTCTCCCGTACTTGTTTCGGTTGGCCCAAAAAAGGAGTCCCCTTCAGCGGACACACGACTAGTGGTGGTTTAACAGACCCTTGTCTTTATCGTGTGTTATGAGCTGCT-AGGAAAG-CCTCAT-AAAGACCCCATCGTATCGTTTTAGGACGGTGCTTCGACCGCGACC
PH_102                TTGTCGAACCCTGCAAGGCAGAACGACCTGTGAACATGTAAA-TACAACCGGGTGATGTGGAGTCGGGCCTTGGTCCTTATACCCATCCCCTACCGGTGTGTGTTTGTAGTGCCTCTTTTGGGG--TGCCATAGATG-CATGCTGGACCATAACAAAACCCCGGCACGGCATGTGCCAAGGAAAACAAAAA-TGAGAAGGACTCAAACCGTGTTGCCCTGTTTGCGGTGTGCATGCGGTTTGTGGACTCTTTGTAATTACAAACGACTCTCGGCAACGGATATCTCGGCTCACGCATCGATGAAGAACGTAGCAAAATGCGATACTTGGTGTGAATTGCAGAATCCCGTGAACCATCGAGTTTTTGAACGCAAGTTGCGCCCGAAGCCATTCGGTCGAGGGCACGCCTGCCTGGGCGTCACGCATCGCGTCGCCCCC-ATCATACAAACCCAACCGGTTGTCATGGTGATGGGG-CGGAGATTGGTCTCCCGTACTTGTTTCGGTTGGCCCAAAAAAGGAGTCCCCTTCAGCGGACACACGACTAGTGGTGGTTTAACAGACCCTTGTCTTTATCGTGTGTTATGAGCTGCT-AGGAAAG-CCTCAT-AAAGACCCCATCGTATCGTTTTAGGACGGTGCTTCGACCGCGACC
PH_109              TTGTCGAACCCTGCAAGGCAGAACGACCTGTGAACATGTAAA-TACAACCGGGTGATGTGGAGTCGGGCCTTGGTCCTTATACCCATCCCCTACCGGTGTGTGTTTGTGGTGCCTCTTTTGGGG--TGCCATAGATG-CATGCTGGACCATAACAAAACCCCGGCACGGCATGTGCCAAGGAAAACAAAAA-TGAGAAGGACTCAAACCGTGTTGCCCTGTTTGCGGTGTGCATGCGGTTTGTGGACTCTTTGTAATTACAAACGACTCTCGGCAACGGATATCTCGGCTCACGCATCGATGAAGAACGTAGCAAAATGCGATACTTGGTGTGAATTGCAGAATCCCGTGAACCATCGAGTTTTTGAACGCAAGTTGCGCCCGAAGCCATTCGGTCGAGGGCACGCCTGCCTGGGCGTCACGCATCGCGTCGCCCCC-ATCATACAAACCCAACCGGTTGTCATGGTGATGGGG-CGGAGATTGGTCTCCCGTACTTGTTTCGGTTGGCCCAAAAAAGGAGTCCCCTTCAGCGGACACACGACTAGTGGTGGTTTAACAGACCCTTGTCTTTATCGTGTGTTATGAGCTGCT-AGGAAAG-CCTCAT-AAAGACCCCATCGTATCGTTTTAGGACGGTGCTTCGACCGCGACC
PH_100a               TTGTCGAACCCTGCAAGGCAGAACGACCTGTGAACATGTAAA-TACAACCGGGTGATGTGGAGTCGGGCCTTGGTCCTTATACCCATCCCCTACCGGTGTGTGTTTGTGGTGCCTCTTTTGGGG--TGCCATAGATG-CATGCTGGACCATAACAAAACCCCGGCACGGCATGTGCCAAGGAAAACAAAAA-TGAGAAGGACTCAAACCGTGTTGCCCTGTTTGCGGTGTGCATGCGGTTTGTGGACTCTTTGTAATTACAAACGACTCTCGGCAACGGATATCTCGGCTCACGCATCGATGAAGAACGTAGCAAAATGCGATACTTGGTGTGAATTGCAGAATCCCGTGAACCATCGAGTTTTTGAACGCAAGTTGCGCCCGAAGCCATTCGGTCGAGGGCACGCCTGCCTGGGCGTCACGCATCGCGTCGCCCCC-ATCATACAAACCCAACCGGTTGTCATGGTGATGGGG-CGGAGATTGGTCTCCCGTACTTGTTTCGGTTGGCCCAAAAAAGGAGTCCCCTTCAGCGGACACACGACTAGTGGTGGTTTAACAGACCCTTGTCTTTATCGTGTGTTATGAGCTGCT-AGGAAAG-CCTCAT-AAAGACCCCATCGTATCGTTTTAGGACGGTGCTTCGACCGCGACC
PH_100b                TTGTCGAACCCTGCAAGGCAGAACGACCTGTGAACATGTAAA-TACAACCGGGTGATGTGGAGTCGGGCCTTGGTCCTTATACCCATCCCCTACCGGTGTGTGTTTGTGGTGCCTCTTTTGGGG--TGCCATAGATG-CATGCTGGACCATAACAAAACCCCGGCACGGCATGTGCCAAGGAAAACAAAAA-TGAGAAGGACTCAAACCGTGTTGCCCTGTTTGCGGTGTGCATGCGGTTTGTGGACTCTTTGTAATTACAAACGACTCTCGGCAACGGATATCTCGGCTCACGCATCGATGAAGAACGTAGCAAAATGCGATACTTGGTGTGAATTGCAGAATCCCGTGAACCATCGAGTTTTTGAACGCAAGTTGCGCCCGAAGCCATTCGGTCGAGGGCACGCCTGCCTGGGCGTCACGCATCGYGTCGCCCCC-ATCATACAAACCCAACCGGTTGTCATGGTGATGGGG-CGGAGATTGGTCTCCCGTACTTGTTTCGGTTGGCCCAAAAAAGGAGTCCCCTTCAGCGGACACACGACTAGTGGTGGTTTAACAGACCCTTGTCTTTATCGTGTGTTATGAGCTGCT-AGGAAAG-CCTCAT-AAAGACCCCATCGTATCGTTTTAGGACGGTGCTTCGACCGCGACC
PH_117               TTGTCGAACCCTGCAAGGCAGAACGACCTGTGAACATGTAAA-TACAACCGGGTGATGTGGAGTCGGGCCTTGGTCCTTATACCCATCCCCTACCGGTGTGTGTTTGTGGTGCCTCTTTTGGGG--TGCCATAGATG-CATGCTGGACCATAACAAAACCCCGGCACGGCATGTGCCAAGGAAAACAAAAA-TGAGAAGGACTCAAACCGTGTTGCCCTGTTTGCGGTGTGCATGCGGTTTGTGGACTCTTTGTAATTACAAACGACTCTCGGCAACGGATATCTCGGCTCACGCATCGATGAAGAACGTAGCAAAATGCGATACTTGGTGTGAATTGCAGAATCCCGTGAACCATCGAGTTTTTGAACGCAAGTTGCGCCCGAAGCCATTCGGTCGAGGGCACGCCTGCCTGGGCGTCACGCATCGCGTCGCCCCC-ATCATACAAACCCAACCGGTTGTCATGGTGATGGGG-CGGAGATTGGTCTCCCGTACTTGTTTCGGTTGGCCCAAAAAAGGAGTCCCCTTCAGCGGACACACGACTAGTGGTGGTTTAACAGACCCTTGTCTTTATCGTGTGTTATGAGCTGCT-AGGAAAG-CCTCAT-AAAGACCCCATCGTATCGTTTTAGGACGGTGCTTCGACCGCGACC
PH_60               TTGTCGAACCCTGCAAGGCAGAACGACCTGTGAACATGTAAA-TACAACCGGGTGATGTGGAGTCGGGCCTTGGTCCTTATACCCATCCCCTACCGGTGTGTGTTTGTGGTGCCTCTTTTGGGG--TGCCATAGATG-CATGCTGGACCATAACAAAACCCCGGCACGGCATGTGCCAAGGAAAACAAAAA-TGAGAAGGACTCAAACCGTGTTGCCCTGTTTGCGGTGTGCATGCGGTTTGTGGACTCTTTGTAATTACAAACGACTCTCGGCAACGGATATCTCGGCTCACGCATCGATGAAGAACGTAGCAAAATGCGATACTTGGTGTGAATTGCAGAATCCCGTGAACCATCGAGTTTTTGAACGCAAGTTGCGCCCGAAGCCATTCGGTCGAGGGCACGCCTGCCTGGGCGTCACGCATCGCGTCGCCCCC-ATCATACAAACCCAACCGGTTGTCATGGTGATGGGG-CGGAGATTGGTCTCCCGTGCTTGTTTCGGTTGGCCCAAAAAAGGAGTCCCCTTCAGCGGACACACGACTAGTGGTGGTTTAACAGACCCTTGTCTTTATCGTGTGTTATGAGCTGCT-AGGAAAG-CCTCAT-AAAGACCCCATCGTATCGTTTTAGGACGGTGCTTCGACCGCGACC
PH_73               TTGTCGAACCCTGCAAGGCAGAACGACCTGTGAACATGTAAA-TACAACCGGGTGATGTGGAGTCGGGCCTTGGTCCTTATACCCATCCCCTACCGGTGTGTGTTTGTGGTGCCTCTTTTGGGG--TGCCATAGATG-CATGCTGGACCATAACAAAACCCCGGCACGGCATGTGCCAAGGAAAACAAAAA-TGAGAAGGACTCAAACCGTGTTGCCCTGTTTGCGGTGTGCATGCGGTTTGTGGACTCTTTGTAATTACAAACGACTCTCGGCAACGGATATCTCGGCTCACGCATCGATGAAGAACGTAGCAAAATGCGATACTTGGTGTGAATTGCAGAATCCCGTGAACCATCGAGTTTTTGAACGCAAGTTGCGCCCGAAGCCATTCGGTCGAGGGCACGCCTGCCTGGGCGTCACGCATCGCGTCGCCCCC-ATCATACAAACCCAACCGGTTGTCATGGTGATGGGG-CGGAGATTGGTCTCCCGTACTTGTTTCGGTTGGCCCAAAAAAGGAGTCCCCTTCAGCGGACACACGACTAGTGGTGGTTTAACAGACCCTTGTCTTTATCGTGTGTTATGAGCTGCT-AGGAAAG-CCTCAT-AAAGACCCCATCGTATCGTTTTAGGACGGTGCTTCGACCGCGACC
PH_112               TTGTCGAACCCTGCAAGGCAGAACGACCTGTGAACATGTAAA-TACAACCGGGTGATGTGGAGTCGGGCCTTGGTCCTTATACCCATCCCCTACCGGTGTGTGTTTGTGGTGCCTCTTTTGGGG--TGCCATAGATG-CATGCTGGACCATAACAAAACCCCGGCACGGCATGTGCCAAGGAAAACAAAAA-TGAGAAGGACTCAAACCGTGTTGCCCTGTTTGCGGTGTGCATGCGGTTTGTGGACTCTTTGTAATTACAAACGACTCTCGGCAACGGATATCTCGGCTCACGCATCGATGAAGAACGTAGCAAAATGCGATACTTGGTGTGAATTGCAGAATCCCGTGAACCATCGAGTTTTTGAACGCAAGTTGCGCCCGAAGCCATTCGGTCGAGGGCACGCCTGCCTGGGCGTCACGCATCGCGTCGCCCCC-ATCATACAAACCCAACCGGTTGTCATGGTGATGGGG-CRGAGATTGGTCTCCCGTACTTGTTTCGGTTGGCCCAAAAAAGGAGTCCCCTTCAGCGGACACACGACTAGTGGTGGTTTAACAGACCCTTGTCTTTATCGTGTGTTATGAGCTGCT-AGGAAAG-CCTCAT-AAAGACCCCATCGTATCGTTTTAGGACGGTGCTTCGACCGCGACC
PH_111               TTGTCGAACCCTGCAAGGCAGAACGACCTGTGAACATGTAAA-TACAACCGGGTGATGTGGAGTCGGGCCTTGGTCCTTATACCCATCCCCTACCGGTGTGTGTTTGTGGTGCCTCTTTTGGGG--TGCCATAGATG-CATGCTGGACCATAACAAAACCCCGGCACGGCATGTGCCAAGGAAAACAAAAA-TGAGAAGGACTCAAACCGTGTTGCCCTGTTTGCGGTGTGCATGCGGTTTGTGGACTCNNTGTAATTACAAACGACTCTCGGCAACGGATATCTCGGCTCACGCATCGATGAAGAACGTAGCAAAATGCGATACTTGGTGTGAATTGCAGAATCCCGTGAACCATCGAGTTTTTGAACGCAAGTTGCGCCCGAAGCCATTCGGTCGAGGGCACGCCTGCCTGGGCGTCACGCATCGCGTCGCCCCC-ATCATACAAACCCAACCGGTTGTCATGGTGATGGGG-CGGAGATTGGTCTCCCGTACTTGTTTCGGTTGGCCCAAAAAAGGAGTCCCCTTCAGCGGACACACGACTAGTGGTGGTTTAACAGACCCTTGTCTTTATCGTGTGTTATGAGCTGCT-AGGAAAG-CCTCAT-AAAGACCCCATCGTATCGTTTTAGGACGGTGCTTCGACCGCGACC
PH_91               TTGTCGAACCCTGCAAGGCAGAACGACCTGTGAACATGTAAA-TACAACCGGGTGATGTGGAGTCGGGCCTTGGTCCTTATACCCATCCCCTACCGGCGTGTGTTTGTGGTGCCTCTTTTGGGG--TGCCATAGATG-CATGCTGGACCATAACAAAACCCCGGCACGGCATGTGCCAAGGAAAACAAAAA-TGAGAAGGACTCAAACCGTGTTGCCCTGTTTGCGGTGTGCATGCGGTTCGTGGACTCTTTGTAATTACAAACGACTCTCGGCAACGGATATCTCGGCTCACGCATCGATGAAGAACGTAGCAAAATGCGATACTTGGTGTGAATTGCARAATCCCGTGAACCATCGAGTTTTTGAACGCAAGTTGCGCCCGAAGCCATTCGGTCGAGGGCACGCCTGCCTGGGCGTCACGCATCGCGTCGCCCCC-ATCATACAAACCCAACCGGTTGTCATGGTGATGGGG-CGGAGATTGGTCTCCCGTACTTGTTCCGGTTGGCCCAAAAAAGGAGTCCCCTTCAGCGGACACACGACTAGTGGTGGTTTAACAGACCCTTGTCTTTATCGTGTGTTATGAGCTGCT-AGGGAAG-CCTCAT-CAAGACCCCATCGTATCGTTTTAGGACGGTGCTTCGACCGCGACC
PH_92                TTGTCGAACCCTGCAAGGCAGAACGACCTGTGAACATGTAAA-TACAACCGGGTGATGTGGAGTCGGGCCTTGGTCCTTATACCCATCCCCTACCGGCGTGTGTTTGTGGTGCCTCTTTTGGGG--TGCCATAGATG-CATGCTGGACCATAACAAAACCCCGGCACGGCATGTGCCAAGGAAAACAAAAA-TGAGAAGGACTCAAACCGTGTTGCCCTGTTTGCGGTGTGCATGCGGTTCGTGGACTCTTTGTAATTACAAACGACTCTCGGCAACGGATATCTCGGCTCACGCATCGATGAAGAACGTAGCAAAATGCGATACTTGGTGTGAATTGCAGAATCCCGTGAACCATCGAGTTTTTGAACGCAAGTTGCGCCCGAAGCCATTCGGTCGAGGGCACGCCTGCCTGGGCGTCACGCATCGCGTCGCCCCC-ATCATACAAACCCAACCGGTTGTCATGGTGATGGGG-CGGAGATTGGTCTCCCGTACTTGTTCCGGTTGGCCCAAAAAAGGAGTCCCCTTCAGCGGACACACGACTAGTGGTGGTTTAACAGACCCTTGTCTTTATCGTGTGTTATGAGCTGCT-AGGGAAG-CCTCAT-CAAGACCCCATCGTATCGTTTTAGGACGGTGCTTCGACCGCGACC
PH_89                TTGTCGAACCCTGCAAGGCAGAACGACCTGTGAACATGTAAA-TACAACCGGGTGAtGTGGAGTCGGGCCTTGGTCCTTATACCCATCCCCTACCGGCGTGTGTTTGTGGTGCCTCTTTTGGGG--TGCCATAGATG-CATGCTGGACCATAACAAAACCCCGGCACGGCATGTGCCAAGGAAAACAAAA--TGAGAAGGACTCAAACCGTGTTGCCCTGTTTGCGGTGTGCATGCGGTTCGTGGACTCTTTGTAATTACAAACGACTCTCGGCAACGGATATCTCGGCTCACGCATCGATGAAGAACGTAGCAAAATGCGATACTTGGTGTGAATTGCAGAATCCCGTGAACCATCGAGTTTTTGAACGCAAGTTGCGCCCGAAGCCATTCGGTCGAGGGCACGCCTGCCTGGGCGTCACGCATCGCGTCGCCCCC-ATCATACAAACCCAACCGGTTGTCATGGTGATGGGG-CGGAGATTGGTCTCCCGTACTTGTTCCGGTTGGCCCAAAAAAGGAGTCCCCTTCAGCGGACACACGACTAGTGGTGGTTTAACAGACCCTTGTCTTTATCGTGTGTTATGAGCTGCT-AGGGAAG-CCTCAT-CAAGACCCCATCGTATCGTTTTAGGACGGTGCTTCGACCGCGACC
PH_120a                TTGTCGAACCCTGCAAGGCAGAACGACCTGTGAACATGTAAA-TACAACCGGGTGATGTGGAGTCGGGCCTTGGTCCTTATACCCATCCCCTACCGGCGTGTGTTTGTGGTGCCTCTTTTGGGG--TGCCATAGATG-CATGCTGGACCATAACAAAACCCCGGCACGGCATGTGCCAAGGAAAACAAAAA-TGAGAAGGACTCAAAYCGTGTTGCCCTGTTTGCGGTGTGCATGCGGTTCGtGGACTCTTTGTAATTACAAACGACTCTCGGCAACGGATATCTCGGCTCACGCATCGATGAAGAACGTAGCAAAATGCGATACTTGGTGTGAATTGCAGAATCCCGTGAACCATCGAGTTTTTGAACGCAAGTTGCGCCCGAAGCCATTCGGTCGAGGGCACGCCTGCCTGGGCGTCACGCATCGCGTCGCCCCC-ATCATACAAACCCAACCGGTTGTCATGGTGATGGGG-CGGAGATTGGTCTCCCGTACTTGTTCCGGTTGGCCCAAAAAAGGAGTCCCCTTCAGCGGACACACGACTAGTGGTGGTTTAACAGACCCTTGTCTTTATCGTGTGTTATGAGCTGCT-AGGGAAG-CCTCAT-CAAGACCCCATCGTATCGTTTTAGGACGGTGCTTCGACCGCGACC
PH_33               TTGTCGAACCCTGCAAGGCAGAACGACCTGTGAACATGTAAA-TACAACCGGGTGATGTGGAGTCGGGCCTTGGTCCTTATACCCATCCCCTACCGGCGTGTGTTTGTGGTGCCTCTTTTGGGG--TGCCATAGATG-CATGCTGGACCATAACAAAACCCCGGCACGGCATGTGCCAAGGAAAACAAAAA-TGAGAAGGACTCAAACCGTGTTGCCCTGTTTGCGGTGTGCATGCGGTTCGTGGACTCTTTGTAATTACAAACGACTCTCGGCAACGGATATCTYGGCTCACGCATCGATGAAGAACGTAGCAAAATGCGATACTTGGTGTGAATTGCAGAATCCCGTGAACCATCGAGTTTTTGAACGCAAGTTGCGCCCGAAGCCATTCGGTCGAGGGCACGCCTGCCTGGGCGTCACGCATCGCGTCGCCYCC-ATCATACAAACCCAACCGGTTGTCATGGTGATGGGG-CGGAGATTGGTCTCCCGTACTTGTTCCGGTTGGCCCAAAAAAGGAGTCCCCTTCAGCGGACACACGACTAGTGGTGGTTTAACAGACCCTTGTCTTTATCGTGTGTTATGAGCTGCT-AGGGAAG-CCTCAT-CAAGACCCCATCGTATCGTTTTAGGACGGTGCTTCGACCGCGACC
PH_65                TTGTCGAACCCTGCAAGGCAGAACGACCTGTGAACATGTAAA-TACAACCGGGTGATGTGGAGTCGGGCCTTGGTCCTTATACCCATCCCCTACCGGCGTGTGTTTGTGGTGCCTCTTTTGGGG--TGCCATAGATG-CATGCTGGACCATAACAAAACCCCGGCACGGCATGTGCCAAGGAAAACAAAAA-TGAGAAGGACTCAAACCGTGTTGCCCTGTTTGCGGTGTGCATGCGGTTCGTGGACTCTTTGTAATTACAAACGACTCTCGGCAACGGATATCTCGGCTCACGCATCGATGAAGAACGTAGCAAAATGCGATACTTGGTGTGAATTGCAGAATCCCGTGAACCATCGAGTTTTTGAACGCAAGTTGCGCCCGAAGCCATTCGGTCGAGGGCACGCCTGCCTGGGCGTCACGCATCGCGTCGCCCCC-ATCATACAAACCCAACCGGTTGTCATGGTGATGGGG-CGGAGATTGGTCTCCCGTACTTGTTCCGGTTGGCCCAAAAAAGGAGTCCCCTTCAGCGGACACACGACTAGTGGTGGTTTAACAGACCCTTGTCTTTATCGTGTGTTATGAGCTGCT-AGGGAAG-CCTCAT-CAAGACCCCATMGTATCGTTTTAGGACGGTGCTTCGACCGCGACC
PH_67                TTGTCGAACCCTGCAAGGCAGAACGACCTGTGAACATGTAAA-TACAACCGGGTGATGTGGAGTCGGGCCTTGGTCCTTATACCCATCCCCTACCGGCGTGTGTTTGTGGTGCCTCTTTTGGGG--TGCCATAGATG-CATGCTGGACCATAACAAAACCCCGGCACGGCATGTGCCAAGGAAAACAAAAA-TGAGAAGGACTCAAACCGTGTTGCCCTGTTTGCGGTGTGCATGCGGTTCGTGGACTCTTTGTAATTACAAACGACTCTCGGCAACGGATATCTCGGCTCACGCATCGATGAAGAACGTAGCAAAATGCGATACTTGGTGTGAATTGCAGAATCCCGTGAACCATCGAGTTTTTGAACGCAAGTTGCGCCCGAAGCCATTCGGTCGAGGGCACGCCTGCCTGGGCGTCACGCATCGCGTCGCCCCC-ATCATACAAACCCAACCGGTTGTCATGGTGATGGGG-CGGAGATTGGTCTCCCGTACTTGTTCCGGTTGGCCCAAAAAAGGAGTCCCCTTCAGCGGACACACGACTAGTGGTGGTTTAACAGACCCTTGTCTTTATCGTGTGTTATGAGCTGCT-AGGGAAG-CCTCAT-CAAGACCCCATCGTATCGTTTTAGGACGGTGCTTCGACCGCGACC
PH_69                TTGTCGAACCCTGCAAGGCAGAACGACCTGTGAACATGTAAA-TACAACCGGGTGATGTGGAGTCGGGCCTTGGTCCTTATACCCATCCCCTACCGGCGTGTGTTTGTGGTGCCTCTTTTGGGG--TGCCATAGATG-CATGCTGGACCATAACAAAACCCCGGCACGGCATGTGCCAAGGAAAACAAAAA-TGAGAAGGACTCAAACCGTGTTGCCCTGTTTGCGGTGTGCATGCGGTTCGTGGACTCTTTGTAATTACAAACGACTCTCGGCAACGGATATCTCGGCTCACGCATCGATGAAGAACGTAGCAAAATGCGATACTTGGTGTGAATTGCAGAATCCCGTGAACCATCGAGTTTTTGAACGCAAGTTGCGCCCGAAGCCATTCGGTCGAGGGCACGCCTGCCTGGGCGTCACGCATCGCGTCGCCCCC-ATCATACAAACCCAACCGGTTGTCATGGTGATGGGG-CGGAGATTGGTCTCCCGTACTTGTTCCGGTTGGCCCAAAAAAGGAGTCCCCTTCAGCGGACACACGACTAGTGGTGGTTTAACAGACCCTTGTCTTTATCGTGTGTTATGAGCTGCT-AGGGAAG-CCTCAT-CAAGACCCCATCGTATCGTTTTAGGACGGTGCTTCGACCGCGACC
PH_37              TTGTCGAACCCTGCAAGGCAGAACGACCTGTGAACATGTAAA-TACAACCGGGTGATGTGGAGTCGGGCCTTGGTCCTTATACCCATCCCCTACCGGCGTGTGTTTGTGGTGCCTCTTTTGGGG--TGCCATAGATG-CATGCTGGACCATAACAAAACCCCGGCACGGCATGTGCCAAGGAAAACAAAAA-TGAGAAGGACTCAAACCGTGTTGCCCTGTTTGCGGTGTGCATGCGGTTCGTGTACTCTTTGTAATTACAAACGACTCTCGGCAACGGATATCTCGGCTCACGCATCGATGAAGAACGTAGCAAAATGCGATACTTGGTGTGAATTGCAGAATCCCGTGAACCATCGAGTTTTTGAACGCAAGTTGCGCCCGAAGCCATTCGGTCGAGGGCACGCCTGCCTGGGCGTCACGCATCGCGTCGCCCCC-ATCATACAAACCCAACCGGTTGTCATGGTGATGGGG-CGGAGATTGGTCTCCCGTACTTGTTCCGGTTGGCCCAAAAAAGGAGTCCCCTTCAGCGGACACACGACTAGTGGTGGTTTAACAGACCCTTGTCTTTATCGTGTGTTATGAGCTGCT-AGGGAAG-CCTCAT-CAAGACCCCATCGTATCGTTTTAGGACGGTGCTTCGACCGCGACC
PH_68               TTGTCGAACCCTGCAAGGCAGAACGACCTGTGAACATGTAAA-TACAACCGGGTGATGTGGAGTCGGGCCTTGGTCCTTATACCCATCCCCTACCGGCGTGTGTTTGTGGTGCCTCTTTTGGGG--TGCCATAGATG-CATGCTGGACCATAACAAAACCCCGGCACGGCATGTGCCAAGGAAAACAAAAA-TGAGAAGGACTCAAACCGTGTTGCCCTGTTTGCGGTGTGCATGCGGTTCGTGGACTCTTTGTAATTACAAACGACTCTCGGCAACGGATATCTCGGCTCACGCATCGATGAAGAACGTAGCAAAATGCGATACTTGGTGTGAATTGCAGAATCCCGTGAACCATCGAGTTTTTGAACGCAAGTTGCGCCCRAAGCCATTCGGTCGAGGGCACGCCTGCCTGGGCGTCACGCATCGCGTCGCCCCC-ATCATACAAACCCAACCGGTTGTCATGGTGATGGGG-CGGAGATTGGTCTCCCGTACTTGTTCCGGTTGGCCCAAAAAAGGAGTCCCCTTCAGCGGACACACGACTAGTGGTGGTTTAACAGACCCTTGTCTTTATCGTGTGTTATGAGCTGCT-AGGGAAG-CCTCAT-CAAGACCCCATCGTATCGTTTTAGGACGGTGCTTCGACCGCGACC
PH_32                TTGTCGAACCCTGCAAGGCAGAACGACCTGTGAACATGTAAA-TACAACCGGGTGATGTGGAGTCGGGCCTTGGTCCTTATACCCATCCCCTACCGGCGTGTGTTTGTGGTGCCTCTTTTGGGG--TGCCATAGATG-CATGCTGGACCATAACAAAACCCCGGCACGGCATGTGCCAAGGAAAACAAAAA-TGAGAAGGACTCAAACCGTGTTGCCCTGTTTGCGGTGTGCATGCGGTTCGTGGACTCTTTGTAATTACAAACGACTCTCGGCAACGGATATCTCGGCTCACGCATCGATGAAGAACGTAGCAAAATGCGATACTTGGTGTGAATTGCAGAATCCCGTGAACCATCGAGTTTTTGAACGCAAGTTGCGCCCGAAGCCATTCGGTCGAGGGCACGCCTGCCTGGGCGTCACGCATCGCGTCGCCCCC-ATCATACAAACCCAACCGGTTGTCATGGTGATGGGG-CGGAGATTGGTCTCCCGTACTTGTTCCGGTTGGCCCAAAAAGGGAGTCCCCTTCAGCGGACACACGACTAGTGGTGGTTTAACAGACCCTTGTCTTTATCGTGTGTTATGAGCTGCT-AGGGAAG-CCTCAT-CAAGACCCCATCGTATCGTTTTAGGACGGTGCTTCGACCGCGACC
PH_35               TTGTCGAACCCTGCAAGGCAGAACGACCTGTGAACATGTAAA-TACAACCGGGTGATGTGGAGTCGGGCCTTGGTCCTTATACCCATCCCCTACCGGCGTGTGTTTGTGGTGCCTCTTTTGGGG--TGCCATAGATG-CATGCTGGACCATAACAAAACCCCGGCACGGCATGTGCCAAGGAAAACAAAAA-TGAGAAGGACTCAAACCGTGTTGCCCTGTTTGCGGTGTGCATGCGGTTTGTGGACTCTTTGTAATTACAAACGACTCTCGGCAACGGATATCTCGGCTCACGCATCGATGAAGAACGTAGCAAAATGCGATACTTGGTGTGAATTGCAGAATCCCGTGAACCATCGAGTTTTTGAACGCAAGTTGCGCCCGAAGCCATTCGGTCGAGGGCACGCCTGCCTGGGCGTCACGCATCGCGTCGCCCCC-ATCATACAAACCCAACCGGTTGTCATGGTGATGGGG-CGGAGATTGGTCTCCCGTACTTGTTCCGGTTGGCCCAAAAAGGGAGTCCCCTTCAGCGGACACACGACTAGTGGTGGTTTAACAGACCCTTGTCTTTATCGTGTGTTATGAGCTGCT-AGGGAAG-CCTCAT-CAAGACCCCATTGTATCGTTTTAGGACGGTGCTTCGACCGCGACC
PH_113               TTGTCGAACCCTGCAAGGCAGAACGACCTGTGAACATGTAAA-TACAACCGGGTGATGTGGAGTCGGGCCTTGGTCCTTATACCCATCCCCTACCGGCGTGTGTTTGTGGTGCCTCTTTTGGGG--TGCCATAGATG-CATGCTGGACCATAACAAAACCCCGGCACGGCATGTGCCAAGGAAAACAAAAA-TGAGAAGGACTCAAACCGTGTTGCCCTGTTTGCGGTGTGCATGCGGTTCGTGGACTCTTTGTAATTACAAACGACTCTCGGCAACGGATATCTCGGCTCACGCATCGATGAAGAACGTAGCAAAATGCGATACTTGGTGTGAATTGCAGAATCCCGTGAACCATCGAGTTTTTGAACGCAAGTTGCGCCCGAAGCCATTCGGTCGAGGGCACGCCTGCCTGGGCGTCACGCATCGCGTCGCCCCC-ATCATACAAACCCAACCGGTTGTCATGGTGATGGGG-CGGAGATTGGTCTCCCGTACTTGTTCYGGTTGGCCCAAAAAAGGAGTCCCCTTCAGCGGACACACGACTAGTGGTGGTTTAACAGACCCTTGTCTTTATCGTGTGTTATGATCTGCT-AGGGAAG-CCTCAT-CAAGACCCCATCGTATCGTTTTAGGACGGTGCTTCGACCGCGACC
PH_114               TTGTCGAACCCTGCAAGGCAGAACGACCTGTGAACATGTAAA-TACAACCGGGTGATGTGGAGTCRGGCCTTGGTCCTTATACCCATCCCCTACCGGCGTGTGTTTGTGGTGCCTCTTTTGGGG--TGCCATAGATG-CATGCTGGACCATAACAAAACCCCGGCACGGCATGTGCCAAGGAAAACAAAAA-TGAGAAGGACTCAAACCGTGTTGCCCTGTTTGCGGTGTGCATGCGGTTCGTGGACTCTTTGTAATTACAAACGACTCTCGGCAACGGATATCTCGGCTCACGCATCGATGAAGAACGTAGCAAAATGCGATACTTGGTGTGAATTGCAGAATCCCGTGAACCATCGAGTTTTTGAACGCAAGTTGCGCCCGAAGCCATTCGGTCGAGGGCACGCCTGCCTGGGCGTCACGCATCGCGTCGCCCCC-ATCATACAAACCCAACCGGTTGTCATGGTGATGGGG-CGGAGATTGGTCTCCCGTACTTGTTCCGGTTGGCCCAAAAAAGGAGTCCCCTTCAGCGGACACACGACTAGTGGTGGTTTAACAGACCCTTGTCTTTATCGTGTGTTATGATCTGCT-AGGGAAG-CCTCAT-CAAGACCCCATCGTATCGTTTTAGGACGGTGCTTCGACCGCGACC
PH_59               TTGTCGAACCCTGCAAGGCAGAACGACCTGTGAACATGTAAA-TACAACCGGGTGATGTGGAGTCGGGCCTTGGTCCTTATACCCATCCCCTACCGGCGTGTGTTTGTGGTGCCTCTTTTGGGG--TGCCATAGATG-CATGCTGGACCATAACAAAACCCCGGCACGGCATGTGCCAAGGAAAACAAAAA-TGAGAAGGCCTCAAACCGTGTTGCCCTGTTTGCGGTGTGCATGCGGTTCGTGGACTCTTTGTAATTACAAACGACTCTCGGCAACGGATATCTCGGCTCACGCATCGATGAAGAACGTAGCAAAATGCGATACTTGGTGTGAATTGCAGAATCCCGTGAACCATCGAGTTTTTGAACGCAAGTTGCGCCCGAAGCCATTCGGTCGAGGGCACGCCTGCCTGGGCGTCACGCATCGCGTCGCCCCC-ATCATACAAACCCAACCGGTTGTCATGGTGATGGGG-CGGAGATTGGTCTCCCGTACTTGTTCCGGTTGGCCCAAAAACGGAGTCCCCTTCAGCGGACACACGACTAGTGGTGGTTTAACAGACCCTTGTCTTTATCGTGTGTTATGAGCTGCT-AGGGAAG-CCTCAT-CAAGACCCCATCGTATCGTTTTAGGACGGTGCTTCGACCGCGACC
PH_51a               TTGTCGAACCCTGCAAGGCAGAACGACCTGTGAACATGTAAA-TACAACCGGGTGATGTGGAGTCGGGCCTTGGTCCTTATACCCATCCCCTACCGGCGTGTGTTTGTGGTGCCTCTTTTGGGG--TGCCATAGATG-CATGCTGGACCATAACAAAACCCCGGCACGGCATGTGCCAAGGAAAACAAAAA-TGAGAAGGACTCAAACCGTGTTGCCCTGTTTGCGGTGTGCATGCGGTTCGTGGACTCTTTGTAATTACAAACGACTCTCGGCAACGGATATCTCGGCTCACGCATCGATGAAGAACGTAGCAAAATGCGATACTTGGTGTGAATTGCAGAATCCCGTGAACCATCGAGTTTTTGAACGCAAGTTGCGCCCGAAGCCATTCGGTCGAGGGCACGCCTGCCTGGGCGTCACGCATCGCGTCGCCCCC-ATCATACAAACCCAACCGGTTGTCATGGTGATGGGG-CGGAGATTGGTCTCCCGTACTTGTTCCGGTTGGCCCAAAAAGGGAGTCCCCTTCAGCGGACACACGACTAGTGGTGGTTTAACAGACCCTTGTCTTTATCGTGTGTTATGAGCTGCT-AGGGAAG-CCTCAT-CAAGACCCCATCGTATCGTTTTAGGACGGTGCTTCGACCGCGACC
PH_63                TTGTCGAACCCTGCAAGGCAGAACGACCTGTGAACATGTAAA-TACAACCGGGTGATGTGGAGTCGGGCCTTGGTCCTTATACCCATCCCCTACCGGCGTGTGTTTGTGGTGCCTCTTTTGGGG--TGCCATAGATG-CATGCTGGACCATAACAAAACCCCGGCACGGCATGTGCCAAGGAAAACAAAAA-TGAGAAGGACTCAAACCGTGTTGCCCTGTTTGCGGTGTGCATGCGGTTCGTGGACTCTTTGTAATTACAAACGACTCTCGGCAACGGATATCTCGGCTCACGCATCGATGAAGAACGTAGCAAAATGCGATACTTGGTGTGAATTGCAGAATCCCGTGAACCATCGAGTTTTTGAACGCAAGTTGCGCCCGAAGCCATTCGGTCGAGGGCACGCCTGCCTGGGCGTCACGCATCGCGTCGCCCCC-ATCATACAAACCCAACCGGTTGTCATGGTGATGGGG-CGGAGATTGGTCTCCCGTACTTGTTCCGGTTGGCCCAAAAACGGAGTCCCCTTCAGCGGACACACGACTAGTGGTGGTTTAACAGACCCTTGTCTTTATCGTGTGTTATGAGCTGCT-AGGGAAG-CCTCAT-CAAGACCCCATCGTATCGTTTTAGGACGGTGCTTCGACCGCGACC
PH_119                TTGTCGAACCCTGCAAGGCAGAACGACCTGTGAACATGTAAA-TACAACCGGGTGATGtGGAGTCGGGCCTTGGTCCTTATACCCATCACCTACCGGCGTGTGTTTGTGGTGCCTCTTTTGGGG--TGCCATAGATG-CATGCTGGACCATAACAAAACCCCGGCACGGCATGTGCCAAGGAAAAYAAAAA-TGAGAAGGACTCAAACCGTGTTGCCCTGTTTGCGGTGTGCATGCGGTTCGTGGACTCTTTGTAATTACAAACGACTCTCGGCAACGGATATCTCGGCTCACGCATCGATGAAGAACGTAGCAAAATGCGATACTTGGTGTGAATTGCAGAATCCCGTGAACCATCGAGTTTTTGAACGCAAGTTGCGCCCGAAGCCATTCGGTCGAGGGCACGCCTGCCTGGGCGTCACGCATCGCGTCGCCCCC-ATCATACAAACCCAACCGGTTGTCATGGTGATGGGG-CGGAGATTGGTCTCCCGTACTTGTTCCGGTTGGCCCAAAAAATGAGTCCCCTTCAGCGGACACACGACTAGTGGTGGTTTAACAGACCCTTGTCTTTATCGTGTGTTATGAGCTGCT-AGGGAAG-CCTCAT-CAAGACCCCATCGTATCGTTTTAGGACGGTGCTTCGACCGCGACC
PH_47               TTGTCGAACCCTGCAAGGCAGAACGACCTGTGAACATGTAAA-TACAACCGGGTGATGTGGAGTYGGGCCTTGGTCCTTATACCCATCCCCTACCGGCGTGTGTTTGTGGTGCCTCTTTTGGGG--TGCCATAGATG-CATGCTGGACCATAACAAAACCCCGGCACGGCATGTGCCAAGGAAAACAAAAA-TGAGAAGGACTCAAACCGTGTTGCCCTGTTTGCGGTGTGCATGCGGTTCGTGGACTCTTTGTAATTACAAACGACTCTCGGCAACGGATATCTCGGCTCACGCATCGATGAAGAACGTAGCAAAATGCGATACTTGGTGTGAATTGCAGAATCCCGTGAACCATCGAGTTTTTGAACGCAAGTTGCGCCCGAAGCCATTCGGTCGAGGGCACGCCTGCCTGGGCGTCACGCATCGCGTCGCCCCC-ATCATACAAACCCAACCGGTTGTCATGGTGATGGGG-CGGAGATTGGTCTCCCGTACTTGTTCCGGTTGGCCCAAAAAAGGAGTCCCCTTCAGTGGACACACGACTAGTGGTGGTTTAACAGACCCTTGTCTTTATCGTGTGTTATGAGCTGCT-AGGGAAG-CCTCAT-CAAGACCCCATCGTATCGTTTTAGGACGGTGCTTCGACCGCGACC
PH_71               TTGTCGAACCCTGCAAGGCAGAACGACCTGTGAACATGTAAA-TACAACCGGGTGATGTGGAGTCGGGCCTTGGTCCTTATACCCATCCCCTACCGGCGTGTGTTTGTGGYGYCTCTTTTGGGG--TGCCATAGATG-CATGCTGGACCATAACAAAACCCCGGCACGGCATGTGCCAAGGAAAACAAAAA-TGAGAAGGACTCAAACCGTGTTGCCCTGTTTGCGGTGTGCATGCGGTTCGTGGACTCTTTGTAATTACAAACGACTCTCGGCAACGGATATCTCGGCTCACGCATCGATGAAGAACGTAGCAAAATGCGATACTTGGTGTGAATTGCAGAATCCCGTGAACCATCGAGTTTTTGAACGCAAGTTGCGCCCGAAGCCATTCGGTCGAGGGCACGCCTGCCTGGGCGTCACGCATCGCGTCGCCCCC-ATCATACAAACCCAACCGGTTGTCATGGTGATGGGG-CGGAGATTGGTCTCCCGTACTTGTTCCGGTTGGCCCAAAAAAGGAGTCCCCTTCAGTGGACACACGACTAGTGGTGGTTTAACAGACCCTTGTCTTTATCGTGTGTTATGAGCTGCT-AGGGAAG-CCTCAT-CAAGACCCCATCGTATCGTTTTAGGACGGTGCTTCGACCGCGACC
PH_64                TTGTCGAACCCTGCAAAGCAGAACGACCTGTGAACATGTAAA-TACAACCGGGTGATGTGGAGTCGGGCCTTGGTCCTTATCCCCATCCCCTCCCGGTGTGTGTTTGTGTTGCCTCTTTTGGGG--TGCCATAGATG-CATGCTGGACCATAACAAAACCCCGGCACGGCATGTGCCAAGGAAAACAAAAA-TGAGAAGGACTCGAACCKTGTTGCCCTGTTTGCAGTGTGCATGCGGTTCGTGGACTCTTTGTAATTACAAACGACTCTCGGCAACGGATATCTCGGCTCACGCATCGATGAAGAACGTAGCAAAATGCGATACTTGGTGTGAATTGCAGAATCCCGTGAACCATCGAGTTTTTGAACGCAAGTTGCGCCCGAAGCCATTCGGTCGAGGGCACGCCTGCCTGGGCGTCACGCATCGCGTCGCCCCC-ATCATACAAACCCAACCGGTTGTCATGGTGATGGGG-CGGAGATTGGTCTCCCGTACTTGTTTCGGTTGGCCCAAAAAACGAGTCYCCTTCAGTGGACACACGACTAGTGGTGGTTTAACAGACCCTTGTCTTTATCGTGTGTTATGAGCTGCT-AGGGAAGCCCTCAT-CAAGACCCCATCGTATCGTTTTAGGACGGTGCTTCGACCGCGACC
PH_4                TTGTCGAACCCTGCAAAGCAGAACGACCTGTGAACATGTAAA-TACAACYGGGTGATGTGGAGTCGGGCCTTGGTCCTTATCCCCATCCCCTCCCGGTGTGTGTTTGTGTTGCCTCTTTTGGGG--TGCCATAGATG-CATGCTGGACCATAACAAAACCCCGGCACGGCATGTGCCAAGGAAAACAAAAA-TGAGAAGGACTCGAACCGTGTTGCCCTGTTTGCAGTGTGCATGCGKTTCGTGGACTCTTTGTAATTACAAACGACTCTCGGCAACGGATATCTCGGCTCACGCATCGATGAAGAACGTAGCAAAATGCGATACTTGGTGTGAATTGCAGAATCCCGTGAACCATCGAGTTTTTGAACGCAAGTTGCGCCCGAAGCCATTCGGTCGAGGGCACGCCTGCCTGGGCGTCACGCATCGCGTCGCCCCY-ATCATAMAAAMCCAACCGGTTGTCATGGTGATGGGG-CGGAGATTGGTCTCCCGTACTTGTTTCGGTTGGCCCAAAAAACGAGTCCCCTTCAGTGGACACACGACTAGTGGTGGTTTAACAGACCCTTGTCTTTATCGTGTGTTATGAGCTGCT-AGGGAAGCCCTCAT-CAAGACCCCATCGTATCGTTTTAGGACGGTGCTTCGACCGCGACC
PH_3                 TTGTCGAACCCTGCAAAGCAGAACGACCTGTGAACATGTAAA-TACAACCGGGTGATGTGGAGTCGGGCCTTGGTCCTTATCCCCATCCCCTCYCGGTGTGTGTTTGTGTTGCCTCTTTTGGGG--TGCCATAGATG-CATGCTGRACCATAACAAAACCCCGGCACGGCATGTGCCAAGGAAAACAAAAA-TGAGAAGGACTCGAACYGTGTTGCCCTGTTTGCAGTGTGCATGCGKTTCGTGGACTCTTTGTAATTACAAACGACTCTCGGCAACGGATATCTCGGCTCACGCATCGATGAAGAACGTAGCAAAATGCGATACTTGGTGTGAATTGCAGAATCCCGTGAACCATCGAGTTTTTGAACGCAAGTTGCGCCCGAAGCCATTCGGTCGAGGGCACGCCTGCCTGGGCGTCACGCATCGCGTCGCCCCC-ATCATACAAACCCAACCGGTTGTCATGGTGATGGGG-CGGAGATTGGTCTCCCGTACTTGTTTCGGTTGGCCCAAAAAACGAGTCCCCTTCAGTGGACACACGACTAGTGGTGGTTTAACAGACCCTTGTCTTTATCGTGTGWTATGAGCTGCT-AGGGAAGCCCTCAT-CAAGACCCCATCGTATCGTTTTAGGACGGTGCTTCGACCGCGACC
PH_7                TTGTCGAACCCTGCAAAGCAGAACGACCTGTGAACATGTAAA-TACAACCGGGTGATGTGGAGTCGGGCTTTGGTCCTTATCCCCATCCCCTCCCGGTGTGTGTTTGTGTTGCCTCTTTTGGGG--TGCCATAGATG-CATGCTGGACCATAACAAAACCCCGGCACGGCATGTGCCAAGGAAAACAAAAA-TGAGAARGACTCGAACCGTGTTGCCCTGTTTGCAGTGTGCATGCGGTTCGTGGACTCTTTGTAATTACAAACGACTCTCGGCAACGGATATCTCGGCTCACGCATCGATGAAGAACGTAGCAAAATGCGATACTTGGTGTGAATTGCAGAATCCCGTGAACCATCGAGTTTTTGAACGCAAGTTGCGCCCGAAGCCATTCGGTCGAGGGCACGCCTGCCTGGGCGTCACGCATCGCGTCGCCCCC-ATCATACAAACCCAACCGGTTGTCATGGTGATGGGG-CGGAGATTGGTCTCCCGTACTTGTTTCGGTTGGCCCAAAAAACGAGTCCCCTTCAGTGGACACACGACTAGTGGTGGTTTAACAGACCCTTGTCTTTATCGTGTGTTATGAGCTGCT-AGGGAAGCCCTCAT-CAAGACCCCATCGTATCGTTTTAGGACGGTGCTTCGACCGCGACC
PH_9                TTGTCGAACCCTGCAAAGCAGAACGACCTGTGAACATGTAAA-TACAACYGGGTGATGTGGAGTCGGGCCTTGGTCCTTATCCCCATCCCCTCCCGGTGTGTGTTTGTGTTGCCTCTTTTGGGG--TGCCATAGATG-CATGCTGGACCATAACAAAACCCCGGCACGGCATGTGCCAAGGAAAACAAAAA-TGAGAAGGACTCGAACYGTGTTGCCCTGTTTGCAGTGTGCATGCGGTTCGTGGACTCTTTGTAATTACAAACGACTCTCGGCAACGGATATCTCGGCTCACGCATCGATGAAGAACGTAGCAAAATGCGATACTTGGTGTGAATTGCAGAATCCCGTGAACCATCGAGTTTTTGAACGCAAGTTGCGCCCGAAGCCATTCGGTCGAGGGCACGCCTGCCTGGGCGTCACGCATCGCGTCGCCCCC-ATCATAMAAACCCAACCGGTTGTCATGGTGATGGGG-CGGAGATTGGTCTCCCGTACTTGTTTCGGTTGGCCCAAAAAACGAGTCCCCTTCAGTGGACACACGACTAGTGGTGGTTTAACAGACCCTTGTCTTTATCGTGTGTTATGAGCTGCT-AGGGAAGCCCTCAT-CAAGACCCCATCGTATCGTTTTAGGACGGTGCTTCGACCGCGACC
PH_14              TTGTCGAACCCTGCAAAGCAGAACGACCTGTGAACATGTAAA-TACAACCGGGTGATGTGGAGTCGGGCCTTGGTCCTTATCCCCATCCCCTCCCGGTGTGTGTTTGTGTTGCCTCTTTTGGGG--TGCCATAGATG-CATGCTGGACCATAACAAAACCCCGGCACGGCATGTGCCAAGGAAAACAAAAA-TGAGAAGGACTCGAACCGTGTTGCCCTGTTTGCAGTGTGCATGCGGTTCGTGGACTCTTTGTAATTACAAACGACTCTCGGCAACGGATATCTCGGCTCACGCATCGATGAAGAACGTAGCAAAATGCGATACTTGGTGTGAATTGCAGAATCCCGTGAACCATCGAGTTTTTGAACGCAAGTTGCGCCCGAAGCCATTCGGTCGAGGGCACGCCTGCCTGGGCGTCACGCATCGCGTCGCCCCC-ATCATACAAACCCAACCGGTTGTCATGGTGATGGGG-CGGAGATTGGTCTCCCGTACTTGTTTCGGTTGGCCCAAAAAACGAGTCCCCTTCAGTGGACACACGACTAGTGGTGGTTTAACAGACCCTTGTCTTTATCGTGTGTTATGAGCTGCT-AGGGAAGCCCTCAT-CAAGACCCCATCGTATCGTTTTAGGACGGTGCTTCGACCGCGACC
PH_53            TTGTCGAACCCTGCAAAGCAGAACGACCTGTGAACATGTAAA-TACAACCGGGTGATGTGGAGTCGGGCCTTGGTCCTTATCCCCATCCCCTCCCGGTGTGTGTTTGTGTTGCCTCTTTTGGGG--TGCCATAGATG-CATGCTGGACCATAACAAAACCCCGGCACGGCATGTGCCAAGGAAAACAAAAA-TGAGAAGGACTCGAACCGTGTTGCCCTGTTTGCAGTGTGCATGCGGTTCGTGGACTCTTTGTAATTACAAACGACTCTCGGCAACGGATATCTCGGCTCACGCATCGATGAAGAACGTAGCAAAATGCGATACTTGGTGTGAATTGCAGAATCCCGTGAACCATCGAGTTTTTGAACGCAAGTTGCGCCCGAAGCCATTCGGTCGAGGGCACGCCTGCCTGGGCGTCACGCATCGCGTCGCCCCC-ATCATACAAACCCAACCGGTTGTCATGGTGATGGGG-CGGAGATTGGTCTCCCGTACTTGTTTCGGTTGGCCCAAAAAACGAGTCCCCTTCAGTGGACACACGACTAGTGGTGGTTTAACAGACCCTTGTCTTTATCGTGTGTTATGAGCTGCT-AGGGAAGCCCTCAT-CAAGACCCCATCGTATCGTTTTAGGACGGTGCTTCGACCGCGACC
PH_42                TTGTCGAACCCTGCAAAGCAGAACGACCTGTGAACATGTAAA-TACAACCGGGTGATGTGGAGTCGGGCCTTGGTCCTTATCCCCATCCCCTCCCGGTGTGTGTTTGTGTTGCCTCTTTTGGGG--TGCCATAGATG-CATGCTGGACCATAACAAAACCCCGGCACGGCATGTGCCAAGGAAAACAAAAA-TGAGAAGGACTCGAACCGTGTTGCCCTGTTTGCAGTGTGCATGCGGTTCGTGGACTCTTTGTAATTACAAACGACTCTCGGCAACGGATATCTCGGCTCACGCATCGATGAAGAACGTAGCAAAATGCGATACTTGGTGTGAATTGCAGAATCCCGTGAACCATCGAGTTTTTGAACGCAAGTTGCGCCCGAAGCCATTCGGTCGAGGGCACGCCTGCCTGGGCGTCACGCATCGCGTCGCCCCC-ATCATACAAACCCAACCGGTTGTCATGGTGATGGGG-CGGAGATTGGTCTCCCGTACTTGTTTCGGTTGGCCCAAAAAACGAGTCCCCTTCAGTGGACACACGACTAGTGGTGGTTTAACAGACCCTTGTCTTTATCGTGTGTTATGAGCTGCT-AGGGAAGCCCTCAT-CAAGACCCCATCGTATCGTTTTAGGACGGTGCTTCGACCGCGACC
PH_46               TTGTCGAACCCTGCAAAGCAGAACGACCTGTGAACATGTAAA-TACAACCGGGTGATGTGGAGTCGGGCCTTGGTCCTTATCCCCATCCCCTCCCGGTGTGTGTTTGTGTTGCCTCTTTTGGGG--TGCCATAGATG-CATGCTGGACCATAACAAAACCCCGGCACGGCATGTGCCAAGGAAAACAAAAA-TGAGAAGGACTCGAACCGTGTTGCCCTGTTTGCAGTGTGCATGCGGTTCGTGGACTCTTTGTAATTACAAACGACTCTCGGCAACGGATATCTCGGCTCACGCATCGATGAAGAACGTAGCAAAATGCGATACTTGGTGTGAATTGCAGAATCCCGTGAACCATCGAGTTTTTGAACGCAAGTTGCGCCCGAAGCCATTCGGTCGAGGGCACGCCTGCCTGGGCGTCACGCATCGCGTCGCCCCC-ATCATACAAACCCAACCGGTTGTCATGGTGATGGGG-CGGAGATTGGTCTCCCGTACTTGTTTCGGTTGGCCCAAAAAACGAGTCCCCTTCAGTGGACACACGACTAGTGGTGGTTTAACAGACCCTTGTCTTTATCGTGTGTTATGAGCTGCT-AGGGAAGCCCTCAT-CAAGACCCCATCGTATCGTTTTAGGACGGTGCTTCGACCGCGACC
PH_46                TTGTCGAACCCTGCAAAGCAGAACGACCTGTGAACATGTAAA-TACAACCGGGTGATGTGGAGTCGGGCCTTGGTCCTTATCCCCATCCCCTCCCGGTGTGTGTTTGTGTTGCCTCTTTTGGGG--TGCCATAGATG-CATGCTGGACCATAACAAAACCCCGGCACGGYATGTGCCAAGGAAAACAAAAA-TGAGAAGGACTCGAACCGTGTTGCYCTGTTTGCAGTGTGCATGCGGTTCGTGGACTCTTTGTAATTACAAACGACTCTCGGCAACGGATATCTCGGCTCACGCATCGATGAAGAACGTAGCAAAATGCGATACTTGGTGTGAATTGCAGAATCCCGTGAACCATCGAGTTTTTGAACGCAAGTTGCGCCCGAAGCCATTCGGTCGAGGGCACGCCTGCCTGGGCGTCACGCATCGCGTCGCCCCC-ATCATACAAACCCAACCGGTTGTCATGGTGATGGGG-CGGAGATTGGTCTCCCGTACTTGTTTCGGTTGGCCCAAAAAACGAGTCCCCTTCAGTGGACACACGACTAGTGGTGGTTTAACAGACCCTTGTCTTTATCGTGTGTTATGAGCTGCT-AGGGAAGCCCTCAT-CAAGACCCCATCGTATCGTTTTAGGACGGTGCTTCGACCGCGACC
PH_12a                TTGTCGAACCCTGCAAAGCAGAACGACCTGTGAACATGTAAA-TACAACCGGGTGATGTGGAGTCGGGCCTTGGTCCTTATCCCCATCCCCTCCCGGTGTGTGTTTGTGTTGCCTCTTTTGGGG--TGCCATAGATG-CATGCTGGACCATAACAAAACCCCGGCACGGCATGTGCCAAGGAAAACAAAAA-TGAGAAGGACTCGAACCGTGTTGCCCTGTTTGCAGTGTGCATGCGGTTCGTGGACTCTTTGTAATTACAAACGACTCTCGGCAACGGATATCTCGGCTCACGCATCGATGAAGAACGTAGCAAAATGCGATACTTGGTGTGAATTGCAGAATCCCGTGAACCATCGAGTTTTTGAACGCAAGTTGCGCCCGAAGCCATTCGGTCGAGGGCACGCCTGCCTGGGCGTCACGCATCGCGTCGCCCCC-ATCATACAAACCCAACCGGTTGTCATGGTGATGGGG-CGGAGATTGGTCTCCCGTACTTGTTTCGGTTGGCCCAAAAAACGAGTCCCCTTCAGTGGACACACGACTAGTGGTGGTTTAACAGACCCTTGTCTTTATCGTGTGTTATGAGCTGCT-AGGGAAGCCCTCAT-CAAGACCCCATCGTATCGTTTTAGGACGGTGCTTCGACCGCGACC
PH_12b              TTGTCGAACCCTGCAAAGCAGAACGACCTGTGAACATGTAAA-TACAACCGGGTGATGTGGAGTCGGGCCTTGGTCCTTATCCCCATCCCCTCCCGGTGTGTGTTTGTGTTGCCTCTTTTGGGG--TGCCATAGATG-CATGCTGGACCATAACAAAACCCCGGCACGGCATGTGCCAAGGAAAACAAAAA-TGAGAAGGACTCGAACCGTGTTGCCCTGTTTGCAGTGTGCATGCGGTTCGTGGACTCTTTGTAATTACAAACGACTCTCGGCAACGGATATCTCGGCTCACGCATCGATGAAGAACGTAGCAAAATGCGATACTTGGTGTGAATTGCAGAATCCCGTGAACCATCGAGTTTTTGAACGCAAGTTGCGCCCGAAGCCATTCGGTCGAGGGCACGCCTGCCTGGGCGTCACGCATCGCGTCGCCCCC-ATCATACAAACCCAACCGGTTGTCATGGTGATGGGG-CGGAGATTGGTCTCCCGTACTTGTTTCGGTTGGCCCAAAAAACGAGTCCCCTTCAGTGGACACACGACTAGTGGTGGTTTAACAGACCCTTGTCTTTATCGTGTGTTATGAGCTGCT-AGGGAAGCCCTCAT-CAAGACCCCATCGTATCGTTTTAGGACGGTGCTTCGACCGCGACC
PH_45               TTGTCGAACCCTGCAAGGCAGAACGACCTGTGAACATGTAAA-TACAACCGGGTGATGTGGAGTCGGGCCTTGGTCCTTATCCCCATCCCCTCCCGGTGTGTGTTTGTGTTGCCTCTTTTGGGG--TGCCATAGATG-CATGCTGGACCATAACAAAACCCCGGCACGGCATGTGCCAAGGAAAACAAAAA-TGAGAAGGACTCGAACCGTGTTGCCCTGTTTGCAGTGTGCATGCGGTTCGTGGACTCTTTGTAATTACAAACGACTCTCGGCAACGGATATCTCGGCTCACGCATCGATGAAGAACGTAGCAAAATGCGATACTTGGTGTGAATTGCAGAATCCCGTGAACCATCGAGTTTTTGAACGCAAGTTGCGCCCGAAGCCATTCGGTCGAGGGCACGCCTGCCTGGGCGTCACGCATCGCGTCGCCCCC-ATCATTCAAACCCAACCGGTTGTCATGGTGATGGGG-CGGAGATTGGTCTCCCGTACTTGTTTCGGTTGGCCCAAAAAACGAGTCCCCTTCAGTGGACACACGACTAGTGGTGGTTTAACAGACCCTTGTCTTTATCGTGTGTTATGAGCTGCT-AGGGAAGCCCTCAT-CAAGACCCCATCGTATCGTTTTAGGACGGTGCTTCGACCGCGACC
PH_1                  TTGTCGAACCCTGCAAGGCAGAACGACCTGTGAACATGTAAA-TACAAYYGGGTGATGTGGAGTCGGGCCTTGGTCCTTATCCCCATCCCCTCCCGGTGTGTGTTTGTGTTGCCTCTTTTGGGG--TGCCATAGATG-CATGCTGGACCATAACAAAACCCCGGCACGGCATGTGCCAAGGAAAACAAAAA-TGAGAAGGACTCGAACCGTGTTGCCCTGTTTGCAGTGTGCATGCGGTTCGTGGACTCTTTGTAATTACAAACGACTCTCGGCAACGGATATCTCGGCTCACGCATCGATGAAGAACGTAGCAAAATGCGATACTTGGTGTGAATTGCAGAATCCCGTGAACCATCGAGTTTTTGAACGCAAGTTGCGCCCGAAGCCATTCGGTCGAGGGCACGCCTGCCTGGGCGTCACGCATCGCGTCGCCCCC-ATCATACAAACCCAACCGGTTGTCATGGTGATGGGG-CGGAGATTGGTCTCCCGTACTTGTTTCGGTTGGCCCAAAAAACGAGTCYCCTTCAGTGGACACACGACTAGTGGTGGTTTAACAGACCCTTGTCTTTATCGTGTGTTATGAGCTGCT-AGGGAAGCCCTCAT-CAAGACCCCATCGTATCGTTTTAGGACGGTGCTTCGACCGCGACC
PH_2                 TTGTCGAACCCTGCAAGGCAGAACGACCTGTGAACATGTAAA-TACAACYGGGTGATGTGGAGTCGGGCCTTGGTCCTTATCCCCATCCCCTCCCGGTGTGTGTTTGTGTTGCCTCTTTTGGGG--TGCCATAGATG-CATGCTGGACCATAACAAAACCCCGGCACGGCATGTGCCAAGGAAAACAAAAA-TGAGAAGGACTCGAACCGTGTTGCCCTGTTTGCAGTGTGCATGCGGTTCGTGGACTCTTTGTAATTACAAACGACTCTCGGCAACGGATATCTCGGCTCACGCATCGATGAAGAACGTAGCAAAATGCGATACTTGGTGTGAATTGCAGAATCCCGTGAACCATCGAGTTTTTGAACGCAAGTTGCGCCCGAAGCCATTCGGTCGAGGGCACGCCTGCCTGGGCGTCACGCATCGCGTCGCCCCC-ATCATACAAACCCAACCGGTTGTCATGGTGATGGGG-CGGAGATTGGTCTCCCGTACTTGTTTCGGTTGGCCCAAAAAACGAGTCYCCTTCAGTGGACACACGACTAGTGGTGGTTTAACAGACCCTTGTCTTTATCGTGTGTTATGAGCTGCT-AGGGAAGCCCTCAT-CAAGACCCCATCGTATCGTTTTAGGACGGTGCTTCGACCGCGACC
PH_43a                TTGTCGAACCCTGCAAAGCAGAACGACCTGTGAACATGTAAA-TACAACSGGGTGATGTGGAGTCGGGCCTTGGTCCTTATCCCCATCCCCTCCCGGTGTGTGTTTGTGTTGCCTCTTTTGGGG--TGCCATAGATG-CATGCTGGACCATAACAAAACCCCGGCACGGCATGTGCCAAGGAAAACAAAAA-TGAGAAGGACTCGAACCGTGTTGCCCTGTTTGCAGTGTGCATGYGGTTCGTGGACTCTTTGTAATTACAAACGACTCTCGGCAACGGATATCTCGGCTCACGCATCGATGAAGAACGTAGCAAAATGCGATACTTGGTGTGAATTGCAGAATCCCGTGAACCATCGAGTTTTTGAACGCAAGTTGCGCCCGAAGCCWTTCGGTCGAGGGCACGCCTGCCTGGGCGTCACGCATCGCGTCGCCCCC-ATCATACAAACCCAACTGGTTGTCATGGTGATGGGG-CGGAGATTGGTCTCCCGTACTTGTTTCGGTTGGCCCAAAAAACGAGTCCCCTTCAGTGGACACACGACTAGTGGTGGTTTAACAGACCCTTGTCTTTATCGTGTGTTATGAGCTGCT-AGGGAAGCCCTCAT-CAAGACCCCATCGTATCGTTTTAGGACGGTGCTTCGACCGCGACC
PHI_130a               TTGTCGAACCCTGCAAGGCAGAACGACCTGTGAACATGTAAA-TACAACCGGGTGATGTGGAGTCGGGCCTTGGTCCTTATCCTCATCCCCTCCCGGTGTGTGTTTGTGTTGCCTCTTTTGGGG--TGCCATAGATG-CATGCTGGACCATAACAAAACCCCGGCACGGCATGTGCCAAGGAAAACAAAAA-TGAGAAGGACTCGAACCGTGTTGCCCTGTTTGCAGTGTGCATGCGGTTTGTGGACTCTTTGTAATTACAAAYGACTCTCGGCAACGGATATCTCGGCTCACGCATCGATGAAGAACGTAGCAAAATGCGATACTTGGTGTGAATTGCAGAATCCCGTGAACCATCGAGTTTTTGAACGCAAGTTGCGCCCGAAGCCATTCGGTCGAGGGCACGCCTGCCTGGGCGTCACGCATCGCGTCGCCCCC-ATCATACAAACCCAACCGGTTGTCATGGTGATGGGG-CGGAGATTGGTCTCCCGTACTTGTTCCGGTTGGCCCAAAAAACGAGTCCCCTTCAGTGGACACACGACTAGTGGTGGTTTAACAGACCCTTGTCTTTATCGTGTGTTATGAGCTGCT-AGGGAAGCCCTCAT-CAAGACCCCATCGTATCGTTTTAGGACGATGCTTCGACCGCGACC
PHI_125a             TTGTCGAACCCTGCAAGGCAGAACGACCTGTGAACATGTAAA-TACAACCGGGTGATGTGGAGTCGGGCCTTGGTCCTTATCCTCATCCCCTCCCGGTGTGTGTTTGTGTTGCCTCTTTTGGGG--TGCCATAGATG-CATGCTGGACCATAACAAAACCCCGGCACGGCATGTGCCAAGGAAAACAAAAA-TGAGAAGGACTCGAACCGTGTTGCCCTGTTTGCAGTGTGCATGCGGTTTGTGGACTCTTTGTAATTACAAACGACTCTCGGCAACGGATATCTCGGCTCACGCATCGATGAAGAACGTAGCAAAATGCGATACTTGGTGTGAATTGCAGAATCCCGTGAACCATCGAGTTTTTGAACGCAAGTTGCGCCCGAAGCCATTCGGTCGAGGGCACGCCTGCCTGGGCGTCACGCATCGCGTCGCCCCC-ATCATACAAACCCAACCGGTTGTCATGGTGATGGGG-CGGAGATTGGTCTCCCGTACTTGTTCCGGTTGGCCCAAAAAACGAGTCCCCTTCAGTGGACACACGACTAGTGGTGGTTTAACAGACCCTTGTCTTTATCGTGTGTTATGAGCTGCT-AGGGAAGCCCTCAT-CAAGACCCCATCGTATCGTTTTAGGACGATGCTTCGACTGCGACC
PHI_129a                TTGTCGAACCCTGCAAGGCAGAACGACCTGTGAACATGTAAA-TACAACCGGGTGATGTGGAGTCGGRCCTTGGTCCTTATCCTCATCCCCTCCCGGTGTGTGTTTGTGTTGCCTCTTTTGGGG--TGCCATAGATG-CATGCTGGACCATAACAAAACCCCGGCACGGYATGTGCCAAGGAAAACAAAAA-TGAGAAGGACTCGAACCGTGTTGCCCTGTTTGCAGTGTGCATGCGGTTTGTGGACTCTTTGTAATTACAAACGACTCTCGGCAACGGATATCTCGGCTCACGCATCGATGAAGAACGTAGCAAAATGCGATACTTGGTGTGAATTGCAGAATCCCGTGAACCATCGAGTTTTTGAACGCAAGTTGCGCCCGAAGCCATTCGGTCGAGGGCACGCCTGCCTGGGCGTCACGCATCGCGTCGCCCCC-ATCATACAAACCCAACCGGTTGTCATGGTGATGGGG-CGGAGATTGGTCTCCCGTACTTGTTCCGGTTGGCCCAAAAAACGAGTCCCCTTCAGTGGACACACGACTAGTGGTGGTTTAACAGACCCTTGTCTTTATCGTGTGTTATGAGCTGCT-AGGGAAGCCCTCAT-CAAGACCCCATCGTATCGTTTTAGGACGATGCTTCGACCGCGACC
PHI_128                TTGTCGAACCCTGCAAGGCAGAACGACCTGTGAACATGTAAA-TACAACCGGGTGATGTGGAGTCGGGCCTTGGTCCTTATCCTCATCCCCTCCCGGTGTGTGTTTGTGTTGCCTCTTTTGGGGG-TGCCATAGATG-CATGCTGGACCATAACAAAACCCCGGCACGGCATGTGCCAAGGAAAACAAAAA-TGAGAAGGACTCGAACCGTGTTGCCCTGTTTGCAGTGTGCATGCGGTTTGTGGACTCTTTGTAAATACAAACGACTCTCGGCAACGGATATCTCGGCTCACGCATCGATGAAGAACGTAGCAAAATGCGATACTTGGTGTGAATTGCAGAATCCCGTGAACCATCGAGTTTTTGAACGCAAGTTGCGCCCGAAGCCATTCGGTCGAGGGCACGCCTGCCTGGGCGTCACGCATCGCGTCGCCCCC-ATCATACAAACCCAACCGGTTGTCATGGTGATGGGG-CGGAGATTGGTCTCCCGTACTTGTTCCGGTTGGCCCAAAAAACGAGTCCCCTTCAGTGGACACACGACTAGTGGTGGTTTAACAGACCCTTGTCTTTATCGTGTGTTATGAGCTGCT-AGGGAAGCCCTCAT-CAAGACCCCATCGTATCGTTTTAAAACGGTGCTTCGACCGCGACC
PHI_123a                TTGTCGAACCCTGCAAGGCAGAACGACCTGTGAACATGTAAA-TACAACCGGGTGATGTGGAGTCGGGCCTTGGTCCTTATCCTCATCCCCTCCCGGTGTGTGTTTGTGTTGCCTCTTTTGGGG--TGCCATAGATG-CATGCTGGACCATAACAAAACCCCGGCACGGCATGTGCCAAGGAAAACAAAAA-TGAGAAGGACTCGAACCGTGTTGCCCTGTTTGCAGTGTGCATGCGGTTTGTGGACTCTTTGTAAATACAAACGACTCTCGGCAACGGATATCTCGGCTCACGCATCGATGAAGAACGTAGCAAAATGCGATACTTGGTGTGAATTGCAGAATCCCGTGAACCATCGAGTTTTTGAACGCAAGTTGCGCCCGAAGCCATTCGGTCGAGGGCACGCCTGCCTGGGCGTCACGCATCGCGTCGCCCCC-ATCATACAAACCCAACCGGTTGTCATGGTGATGGGG-CGGAGATTGGTCTCCCGTACTTGTTCCGGTTGGCCCAAAAAACGAGTCCCCTTCAGTGGACACACGACTAGTGGTGGTTTAACAGACCCTTGTCTTTATCGTGTGTTATGAGCTGCT-AGGGAAGCCCTCAT-CAAGACCCCATCGTATCGTTTTAAAACGGTGCTTCGACCGCGACC
PHI_133a                TTGTCGAACCCTGCAAGGCAGAACGACCTGTGAACATGTAAA-TACAACCGGGTGATGTGGAGTCGGGCCTTGGTCCTTATCCTCATCCCCTCCCGGTGTGTGTTTGTGTTGCCTCTTTTGGGG--TGCCATAGATG-CATGCTGGACCATAACAAAACCCCGGCACGGCATGTGCCAAGGAAAACAAAAA-TGAGAAGGACTCGAACCGTGTTGCCCTGTTTGCAGTGTGCATGCGGTTTGTGGACTCTTTGTAATTACAAACGACTCTCGGCAACGGATATCTCGGCTCACGCATCGATGAAGAACGTAGCAAAATGCGATACTTGGTGTGAATTGCAGAATCCCGTGAACCATCGAGTTTTTGAACGCAAGTTGCGCCCGAAGCCATTCGGTCGAGGGCACGCCTGCCTGGGCGTCACGCATCGCGTCGCCCCC-ATCATACAAACCCAACCGGTTGTCATGGTGATGGGG-CGGATATTGGTCTCCCGTACTTGTTCCGGTTGGCCCAAAAAACGAGTCCCCTTCAGTGGACACACGACTAGTGGTGGTTTAACAGACCCTTGTCTTTATCGTGTGTTATGAGCTGCT-AGGGAAGCCCTCAT-CAAGACCCCATCGTATCGTTTTAGGACGGTGCTTCGACCGCGACC
PHI_133b                TTGTCGAACCCTGCAAGGCAGAACGACCTGTGAACATGTAAA-TACAACCGGGTGATGTGGAGTCGGGCCTTGGTCCTTATCCTCATCCCCTCCCGGTGTGTGTTTGTGTTGCCTCTTTTGGGG--TGCCATAGATG-CATGCTGGACCATAACAAAACCCCGGCACGGCATGTGCCAAGGAAAACAAAAA-TGAGAAGGACTCGAACCGTGTTGCCCTGTTTGCAGTGTGCATGCGGTTTGTGGACTCTTTGTAATTACAAACGACTCTCGGCAACGGATATCTCGGCTCACGCATCGATGAAGAACGTAGCAAAATGCGATACTTGGTGTGAATTGCAGAATCCCGTGAACCATCGAGTTTTTGAACGCAAGTTGCGCCCGAAGCCATTCGGTCGAGGGCACGCCTGCCTGGGCGTCACGCATCGCGTCGCCCCC-ATCATACAAACCCAACCGGTTGTCATGGTGATGGGG-CGGATATTGGTCTCCCGTACTTGTTCCGGTTGGCCCAAAAAACGAGTCCCCTTCAGTGGACACACGACTAGTGGTGGTTTAACAGACCCTTGTCTTTATCGTGTGTTATGAGCTGCT-AGGGAAGCCCTCAT-CAAGACCCCATCGTATCGTTTTAGGACGGTGCTTCGACCGCGACC
PHI_134a                TTGTCGAACCCTGCAAGGCAGAACGACCTGTGAACATGTAAA-TACAACCGGGTGATGTGGAGTCGGGCCTTGGTCCTTATCCTCATCCCCTCCCGGTGTGTGTTTGTGTTGCCTCTTTTGGGG--TGCCATAGATG-CATGCTGGACCATAACAAAACCCCGGCACGGCATGTGCCAAGGAAAACAAAAA-TGAGAAGGACTCGAACCGTGTTGCCCTGTTTGCAGTGTGCATGCGGTTTGTGGACTCTTTGTAATTACAAACGACTCTCGGCAACGGATATCTCGGCTCACGCATCGATGAAGAACGTAGCAAAATGCGATACTTGGTGTGAATTGCAGAATCCCGTGAACCATCGAGTTTTTGAACGCAAGTTGCGCCCGAAGCCATTCGGTCGAGGGCACGCCTGCCTGGGCGTCACGCATCGCGTCGCCCCC-ATCATACAAACCCAACCGGTTGTCATGGTGATGGGG-CGGATATTGGTCTCCCGTACTTGTTCCGGTTGGCCCAAAAAACGAGTCCCCTTCAGTGGACACACGACTAGTGGTGGTTTAACAGACCCTTGTCTTTATCGTGTGTTATGAGCTGCT-AGGGAAGCCCTCAT-CAAGACCCCATCGTATCGTTTTAGGACGGTGCTTCGACCGCGACC
PHI_132a             TTGTCGAACCCTGCAAGGCAGAACGACCTGTGAACATGTAAA-TACAACCGGGTGATGTGGAGTCGGGCCTTGGTCCTTATCCTCATCCCCTCCCGGTGTGTGTTTGTGTTGCCTCTTTTGGGG--TGCCATAGATG-CATGCTGGACCATAACAAAACCCCGGCACGGCATGTGCCAAGGAAAACAAAAA-TGAGAAGGACTCGAACCGTGTTGCCCTGTTTGCAGTGTGCATGCGGTTTGTGGACTCTTTGTAATTACAAACGACTCTCGGCAACGGATATCTCGGCTCACGCATCGATGAAGAACGTAGCAAAATGCGATACTTGGTGTGAATTGCAGAATCCCGTGAACCATCGAGTTTTTGAACGCAAGTTGCGCCCGAAGCCATTCGGTCGAGGGCACGCCTGCCTGGGCGTCACGCATCGCGTCGCCCCC-ATCATACAAACCCAACCGGTTGTCATGGTGATGGGG-CGGATATTGGTCTCCCGTACTTGTTCCGGTTGGCCCAAAAAACGAGTCCCCTTCAGTGGACACACGACTAGTGGTGGTTTAACAGACCCTTGTCTTTATCGTGTGTTATGAGCTGCT-AGGGAAGCCCTCAT-CAAGACCCCATCGTATCGTTTTAGGACGGTGCTTCGACCGCGACC
PH_21a                 TTGTCGAACCCTGCAAGGCAGAACGACCTGTGAACATGTAAA-TACAACCGGGTGATGTGGAGTCGGGCCTTGGTCCTTATCCCCATCCCCTCCCGGTGTGTGTTTGTGGTGCCTCTTTTGTGG--TGCCATAGATG-CATGCTGGACCATAACAAAACCCCGGCACGGCATGTGCCAAGGAAAACAAAAA-TGAGAAGGACTCGAASCGTGTTGCCCTGTTTGCAGTGTGCATGCGGTTCGTGGACTCTTTGTAATAACAAACGACTCTCGGCAACGGATATCTCGGCTCACGCATCGATGAAGAACGTAGCAAAATGCGATACTTGGTGTGAATTGCAGAATCCCGTGAACCATCGAGTTTTTGAACGCAAGTTGCGCCCGAAGCCATTCGGTCGAGGGCACGCCTGCCTGGGCGTCACGCATCGCGTCGCCCCC-ATCATACAAACCCAACCGGTTGTCATGRTGATGGGG-CGGAGATTGGTCTCCCGTACTTGTTCCGGTTGGCCCAAAAAACGAGTCCCCTTCAGTGGACACACGACTAGTGGTGGTTTAACAGACCCTTGTCTTTATCGTGTGTTATGAGCTGCT-AGGGAAGCCCTCAT-CAAGACCCCATCGTATCGTTTTAGGACGGTGCTTCGACCGCGACC
PH_21b                 TTGTCGAACCCTGCAAGGCAGAACGACCTGTGAACATGTAAA-TACAACCGGGTGATGTGGAGTCGGGCCTTGGTCCTTATCCCCATCCCCTCCCGGTGTGTGTTTGTGGTGCCTCTTTTGTGG--TGCCATAGATG-CATGCTGRACCATAACAAAACCCCGGCACGGCATGTGCCAAGGAAAACAAAAA-TGAGAAGGACTCGAACCGTGTTGCCCTGTTTGCAGTGTGCATGCGGTTCGTGGACTCTTTGTAATAACAAACGACTCTCGGCAACGGATATCTCGGCTCACGCATCGATGAAGAACGTAGCAAAATGCGATACTTGGTGTGAATTGCAGAATCCCGTGAACCATCGAGTTTTTGAACGCAAGTTGCGCCCGAAGCCATTCGGTCGAGGGCACGCCTGCCTGGGCGTCACGCATCGCGTCGCCCCC-ATCATACAAACCCAACCGGTTGTCATGGTGATGGGG-CGGAGATTGGTCTCCCGTACTTGTTCCGGTTGGCCCAAAAAACGAGTCCCCTTCAGTGGACACACGACTAGTGGTGGTTTAACAGACCCTTGTCTTTATCGTGTGTTATGAGCTGCT-AGGGAAGCCCTCAT-CAAGACCCCATCGTATCGTTTTAGGACGGTGCTTCGACCGCGACC
PH_23                 TTGTCGAACCCTGCAAGGCAGAACGACCTGTGAACATGTAAA-TACAACCGGGTGATGTGGAGTCGGGCCTTGGTCCTTATCCCCATCCCCTCCCGGTGTGTGTTTGTGGTGCCTCTTTTGTGG--TGCCATAGATG-CATGCTGGACCATAACAAAACCCCGGCACGGCATGTGCCAAGGAAAACAAAAA-TGAGAAGGACTCGAACCGTGTTGCCCTGTTTGCAGTGTGCATGCGGTTCGTGGACTCTTTGTAATAACAAACGACTCTCGGCAACGGATATCTCGGCTCACGCATCGATGAAGAACGTAGCAAAATGCGATACTTGGTGTGAATTGCAGAATCCCGTGAACCATCGAGTTTTTGAACGCAAGTTGCGCCCGAAGCCATTCGGTCGAGGGCACGCCTGCCTGGGCGTCACGCATCGCGTCGCCCCC-ATCATACAAACCCAACCGGTTGTCATGGTGATGGGG-CGGAGATTGGTCTCCCGTACTTGTTCCGGTTGGCCCAAAAAACGAGTCCCCTTCAGTGGACACACGACTAGTGGTGGTTTAACAGACCCTTGTCTTTATCGTGTGTTATGAGCTGCT-AGGGAAGCCCTCAT-CAAGACCCCATCGTATCGTTTTAGGACGGTGCTTCGACCGCGACC
PH_25                 TTGTCGAACCCTGCAAGGCAGAACGACCTGTGAACATGTAAA-TACAACCGGGTGATGTGGAGTCGGGCCTTGGTCCTTATCCCCATCCCCTCCCGGTGTGTGTTTGTGGTGCCTCTTTTGTGG--TGCCATAGATG-CATGCTGGACCATAACAAAACCCCGGCACGGCATGTGCCAAGGAAAACAAAAA-TGAGAAGGACTCGAACCGTGTTGCCCTGTTTGCAGTGTGCATGCGGTTCGTGGACTCTTTGTAATAACAAACGACTCTCGGCAACGGATATCTCGGCTCACGCATCGATGAAGAACGTAGCAAAATGCGATACTTGGTGTGAATTGCAGAATCCCGTGAACCATCGAGTTTTTGAACGCAAGTTGCGCCCGAAGCCATTCGGTCGAGGGCACGCCTGCCTGGGCGTCACGCATCGCGTYGCCCCC-ATCATACAAACCCAACCGGTTGTCATGGTGATGGGG-CGGAGATTGGTCTCCCGTACTTGTTCCGGTTGGCCCAAAAAACGAGTCCCCTTCAGTGGACACACGACTAGTGGTGGTTTAACAGACCCTTGTCTTTATCGTGTGTTATGAGCTGCT-AGGGAAGCCCTCAT-CAAGACCCCATCGTATCGTTTTAGGACGGTGCTTCGACCGCGACC
PH_24                 TTGTCGAACCCTGCAAGGCAGAACGACCTGTGAACATGTAAA-TACAACCGGGTGATGTGGAGTCGGGYCTTGGTCCTTATCCCCATCCCCTCCCGGTGTGTGTTTGTGGTGCCTCTTTTGTGG--TGCCATAGATG-CATGCTGGACCATAACAAAACCCCGGCACGGCATGTGCCAAGGAAAACAAAAA-TGAGAAGGACTCGAACCGTGTTGCCCTGTTTGCAGTGTGCATGCGGTTCGTGGACTCTTTGTAATAACAAACGACTCTCGGCAACGGATATCTCGGCTCACGCATCGATGAAGAACGTAGCAAAATGCGATACTTGGTGTGAATTGCAGAATCCCGTGAACCATCGAGTTTTTGAACGCAAGTTGCGCCCGAAGCCATTCGGTCGAGGGCACGCCTGCCTGGGCGTCACGCATCGCGTCGCCCCC-ATCATACAAACCCAACCGGTTGTCATGGTGATGGGG-CGGAGATTGGTCTCCCGTACTTGTTCCGGTTGGCCCAAAAAACGAGTCCCCTTCAGTGGACACACGACTAGTGGTGGTTTAACAGACCCTTGTCTTTATCGTGTGTTATGAGCTGCT-AGGGAAGCCCTCAT-CAAGACCCCATCGTATCGTTTTAGGACGGTGCTTCGACCGCGACC
PH_62                TTGTCGAACCCTGCAAGGCAGAACGACCTGTGAACATGTAAA-TACAACCGGGTGATGTGGAGTCGGGCCTTGGTCCTTATCCCCATCCCCTCCCGGTGTGTGTTTGTGGTGCCTCTTTTGTGG--TGCCATAGATG-CATGCTGGACCATAACAAAACCCCGGCACGGCATGTGCCAAGGAAAACAAAAA-TGAGAAGGACTCGAACCGTGTTGCCCTGTTTGCAGTGTGCATGCGGTTCGTGGACTCTTTGTAATAACAAACGACTCTCGGCAACGGATATCTCGGCTCACGCATCGATGAAGAACGTAGCAAAATGCGATACTTGGTGTGAATTGCAGAATCCCGTGAACCATCGAGTTTTTGAACGCAAGTTGCGCCCGAAGCCATTCGGTCGAGGGCACGCCTGCCTGGGCGTCACGCATCGCGTCGCCCCC-ATCATACAAACCCAACCGGTTGTCATGGTGATGGGG-CGGAGATTGGTCTCCCGTACTTGTTCCGGTTGGCCCAAAAAACGAGTCCCCTTCAGTGGACACACGACTAGTGGTGGTTTAACAGACCCTTGTCTTTATCGTGTGTTATGAGCTGCT-AGGGAAGCCCTCAT-CAAGACCCCATCGTATCGTTTTAGGACGGTGCTTCGACCGCGACC
PH_82a                TTGTCGAACCCTGCAAGGCAGAACGACCTGTGAACATGTAAT-TACAACCGGGTGATGTGGAGTCGGGCCTTGGTCCTTATCCCCATCCCCTCCCGGTGTGTGTTTGTGGTGCCTCTTTTGTGG--TGCCATAGATG-CATGCTGGACCATAACAAAACCCCGGCACGGCATGTGCCAAGGAAAACAAAAA-TGAGAAGGACTCGAACCGTGTTGCCCTGTTTGCAGTGTGCATGCGGTTCGTGGACTCTTTGTAATAACAAACGACTCTCGGCAACGGATATCTCGGCTCACGCATCGATGAAGAACGTAGCAAAATGCGATACTTGGTGTGAATTGCAGAATCCCGTGAACCATCGAGTTTTTGAACGCAAGTTGCGCCCGAAGCCATTCGGTCGAGGGCACGCCTGCCTGGGCGTCACGCATCGCGTCGCCCCC-ATCATACAAACMCAACCGGTTGTCATGGTGATGGGG-CGGAGATTGGTCTCCCGTACTTGTTCCGGTTGGCCCAAAAAACGAGTCCCCTTCAGTGGACACACGACTAGTGGTGGTTTAACAGACCCTTGTCTTTATCGTGTGTTATGAGCTGCT-AGGGAAGCCCTCAT-CAAGACCCCATCGTATCGTTTTAGGACGGTGCTTCGACCGCGACC
PH_82b                TTGTCGAACCCTGCAAGGCAGAACGACCTGTGAACATGTAAT-TACAACCGGGTGATGTGGAGTCSGGCCTTGGTCCTTATCCCCATCCCCTCCCGGTGTGTGTTTGTGGTGCCTCTTTTGTGG--TGCCATAGATG-CATGCTGGACCATAACAAAACCCCGGCACGGCATGTGCCAAGGAAAACAAAAA-TGAGAAGGACTCGAACCGTGTTGCCCTGTTTGCAGTGTGCATGCGGTTCGTGGACTCTTTGTAATAACAAACGACTCTCGGCAACGGATATCTCGGCTCACGCATCGATGAAGAACGTAGCAAAATGCGATACTTGGTGTGAATTGCAGAATCCCGTGAACCATCGAGTTTTTGAACGCAAGTTGCGCCCGAAGCCATTCGGTCGAGGGCACGCCTGCCTGGGCGTCACGCATCGCGTCGCCCCC-ATCATACAAACCCAACCGGTTGTCATGGTGATGGGG-CGGAGATTGGTCTCCCGTACTTGTTCCGGTTGGCCCAAAAAACGAGTCCCCTTCAGTGGACACACGACTAGTGGTGGTTTAACAGACCCTTGTCTTTATCGTGTGTTATGAGCTGCT-AGGGAAGCCCTCAT-CAAGACCCCATTGTATCGTTTTAGGACGGTGCTTCGACCGCGACC
PH_74               TTGTCGAACCCTGCAAGGCAGAACGACCTGTGAACATGTAAT-TACAACCGGGTGATGTGGAGTCGGGCCTTGGTCCTTATCCCCATCCCCTCCCGGTGTGTGTTTGTGGTGCCTCTTTTGTGG--TGCCATAGATG-CATGCTGGACCATAACAAAACCCCGGCACGGCATGTGCCAAGGAAAACAAAAA-TGAGAAGGACTCGAACCGTGTTGCCCTGTTTGCAGTGTGCATGCGGTTCGTGGACTCTTTGTAATAACAAACGACTCTCGGCAACGGATATCTCGGCTCACGCATCGATGAAGAACGTAGCAAAATGCGATACTTGGTGTGAATTGCAGAATCCCGTGAACCATCGAGTTTTTGAACGCAAGTTGCGCCCGAAGCCATTCGGTCGAGGGCACGCCTGCCTGGGCGTCACGCATCGCGTCGCCCTC-ATCATACAAACCCAACCGGTTGTCATGGTGATGGGG-CGGAGATTGGTCTCCCGTACTTGTTCCGGTTGGCCCAAAAAACGAGTCCCCTTCAGTGGACACACGACTAGTGGTGGTTTAACAGACCCTTGTCTTTATCGTGTGTTATGAGCTGCT-AGGGAAGCCCTCAT-CAAGACCCCATCGTATCGTTTTAGGACGGTGCTTCGACCGCGACC
PH_55               TTGTCGAACCCTGCAAGGCAGAACGACCTGTGAACATGTAAT-TACAACCGGGTGATGTGGAGTCGGGCCTTGGTCCTTATCCCCATCCCCTCCCGGTGTGTGTTTGTGGTGCCTCTTTTGTGG--TGCCATAGATG-CATRCTGGACCATAACAAAACCCCGGCACGGCATGTGCCAAGGAAAACAAAAA-TGAGAAGGACTCGAACCGTGTTGCCCTGTTTGCAGTGTGCATGCGGTTCGTGGACTCTTTGTAATAACAAACGACTCTCGGCAACGGATATCTCGGCTCACGCATCGATGAAGAACGTAGCAAAATGCGATACTTGGTGTGAATTGCAGAATCCCGTGAACCATCGAGTTTTTGAACGCAAGTTGCGCCCGAAGCCATTCGGTCGAGGGCACGCCTGCCTGGGCGTCACGCATCGCGTCGCCCCC-ATCATACAAACCCAACCGGTTGTCATGGTGATGGGG-CGGAGATTGGTCTCCCGTACTTGTTCCGGTTGGCCCAAAAAACGAGTCCCCTTCAGTGGACACACGACTAGTGGTGGTTTAACAGACCCTTGTCTTTATCGTGTGTTATGAGCTGCT-AGGGAAGCCCTCAT-CAAGACCCCATCGTATCGTTTTAGGACGGTGCTTCGACCGCGACC
PH_110               TTGTCGAACCCTGCAAGGCAGAACGACCTGTGAACATGTAAT-TACAACCGGGTGATGTGGAGTCGGGCCTTGGTCCTTATCCCCATCCCCTCCCGGTGTGTGTTTGTGGTGCCTCTTTTGTGG--TGCCATAGATG-CATGCTGGACCATAACAAAACCCCGGCACGGCATGTGCCAAGGAAAACAAAAA-TGAGAAGGACTCGAACCGTGTTGCCCTGTTTGCAGTGTGCATGCGGTTCGTGGACTCTTTGTAATAACAAACGACTCTCGGCAACGGATATCTCGGCTCACGCATCGATGAAGAACGTAGCAAAATGCGATACTTGGTGTGAATTGCAGAATCCCGTGAACCATCGAGTTTTTGAACGCAAGTTGCGCCCGAAGCCATTCGGTCGAGGGCACGCCTGCCTGGGCGTCACGCATCGCGTCGCCCCC-ATCATACAAACCCAACCGGTTGTCATGGTGATGGGG-CGGAGATTGGTCTCCCGTACTTGTTCCGGTTGGCCCAAAAAACGAGTCCCCTTCAGTGGACACACGACTAGTGGTGGTTTAACAGACCCTTGTCTTTATCGTGTGTTATGAGCTGCT-AGGGAAGCCCTCAT-CAAGACCCCATCGTATCGTTTTAGGACGGTGCTTCGACCGCGACC
PH_28              TTGTCGAACCCTGCAAGGCAGAACGACCTGTGAACATGTAAA-TACAACCGGGTGATGTGGAGTCGGGCCTTGGTCCTTATCCCCATCCCCTCCCGGTGTGTGTTTGTGGTGCCTCTTTTGGGG--TGCCATAGATG-CATGCTGGACCATAACAAAACCCCGGCACGGCATGTGCCAAGGAAAACAAAAA-TGAGAAGGACTCGAACCGTGTTGCCCTGTTTGCGGTGTGCATGCGGTTCGTGGACTCTTTGTAATTACAAACGACTCTCGGCAACGGATATCTCGGCTCACGCATCGATGAAGAACGTAGCAAAATGCGATACTTGGTGTGAATTGCAGAATCCCGTGAACCATCGAGTTTTTGAACGCAAGTTGCGCCCGAAGCCATTCGGTCGAGGGCACGCCTGCCTGGGCGTCACGCATCGCGTCGCCCCC-ATCATACAAACCCAACCGGTTGTCATGGTGATGGGG-CGGAGATTGGTCTCCCGTACTTGTTCCGGTTGGCCCAAAAAACGAGTCCCCTTCAGTGGACACACGACTAGTGGTGGTTTAACAGACCCTTGTCTTTATCGTGTGTTATGAGCTG-T-AGGGAAGCCCTCAT-CAAGACCCCATCGTATCGTTTTAGGACGGTGCTTCGACCGCGACC
PH_27                TTGTCGAACCCTGCAAGGCAGAACGACCTGTGAACATGTAAA-TACAACCGGGTGATGTGGAGTCGGGCCTTGGTCCTTATCCCCATCCCCTCCCGGTGTGTGTTTGTGGTGCCTCTTTTGGGG--TGCCATAGATG-CATGCTGGACCATAACAAAACCCCGGCACGGCATGTGCCAAGGAAAACAAAAA-TGAGAAGGACTCGAACCGTGTTGCCCTGTTTGCGGTGTGCATGCGGTTCGTGGACTCTTTGTAATTACAAACGACTCTCGGCAACGGATATCTCGGCTCACGCATCGATGAAGAACGTAGCAAAATGCGATACTTGGTGTGAATTGCAGAATCCCGTGAACCATCGAGTTTTTGAACGCAAGTTGCGCCCGAAGCCATTCGGTCGAGGGCACGCCTGCCTGGGCGTCACGCATCGCGTCGCCCCC-ATCATACAAACCCAACCGGTTGTCATGGTGATGGGG-CGGAGATTGGTCTCCCGTACTTGTTCCGGTTGGCCCAAAAAACGAGTCCYCTTCAGTGGACACACGACTAGTGGTGGTTTAACAGACCCTTGTCTTTATCGTGTGTTATGAGCTG-T-AGGGAAGCCCTCAT-CAAGACCCCATCGTATCGTTTTAGGACGGTGCTTCGACCGCGACC
PH_20               TTGTCGAACCCTGCAAGGCAGAACGACCTGTGAACATGTAAA-TACAACCGGGTGATGTGGAGTCGGGCCTTGGTCCTTATCCCCATCCCCTCCCGGTGTGTGTTTGTGGTGCCTCTTTTGGGG--TGCCATAGATG-CATGCCGGACCATAACAAAACCCCGGCACGGCATGTGCCAAGGAAAACAAAAA-TGAGAAGGACTCGAACCGTGTTGCCCTGTTTGCGGTGTGCATGCGGTTCGTGGACTCTTTGTAATTACAAACGACTCTCGGCAACGGATATCTCGGCTCACGCATCGATGAAGAACGTAGCAAAATGCGATACTTGGTGTGAATTGCAGAATCCCGTGAACCATCGAGTTTTTGAACGCAAGTTGCGCCCGAAGCCATTCGGTCRAGGGCACGCCTGCCTGGGCGTCACGCATCGCGTCGCCCCC-ATCATACAAACCCAACCGGTTGTCATGGTGATGGGG-CGGAGATTGGTCTCCCGTACTTGTTCCGGTTGGCCCAAAAAACGAGTCCCCTTCAGTGGACACACGACTAGTGGTGGTTTAACAGACCCTTGTCTTTATCGTGTGTTATGAGCTG-T-AGGGAAGCCCTCAT-CAAGACCCCATTGTATCGTTTTAGGACGGTGCTTCGACCGCGACC
PH_72               TTGTCGAACCCTGCAAGGCAGAACGACCTGTGAACATGTAAA-TACAACCGGGTGATGTGGAGTCGGGCTTTGGTCCTTATCCCCATCCCCTCCCGGTGTGTGTTTGTGGTGCCTCTTTTGGGG--TGCCATAGATG-CATGCCGGACCATAACAAAACCCCGGCACGGCATGTGCCAAGGAAAACAAAAA-TGAGAAGGACTCGAACCGTGTTGCCCTGTTTGCGGTGTGCATGCGGTTCGTGGACTCTTTGTAATTACAAACGACTCTCGGCAACGGATATCTCGGCTCACGCATCGATGAAGAACGTAGCAAAATGCGATACTTGGTGTGAATTGCAGAATCCCGTGAACCATCGAGTTTTTGAACGCAAGTTGCGCCCGAAGCCATTCGGTCGAGGGCACGCCTGCCTGGGCGTCACGCATCGCGTCGCCCCC-ATCATACAAACCCAACCGGTTGTCATGGTGATGGGG-CGGAGATTGGTCTCCCGTACTTGTTCCGGTTGGCCCAAAAAACGAGTCCCCTTCAGTGGACACACGACTAGTGGTGGTTTAACAGACCCTTGTCTTTATCGTGTGTTTTGAGCTG-T-AGGGAAGCCCTCAT-CAAGACCCCATTGTATCGTTTTAGGACGGTGCTTCGACCGCGACC
PH_15                 TTGTCGAACCCTGCAAGGCAGAACGACCTGTGAACATGTAAA-TACAACCGGGTGATGTGGAGTCGGGCTTTGGTCCTTATCCCCATCCCCTCCCGGTGTGTGTTTGTGGTGCCTCTTTTGGGG--TGCCATAGATG-CATGCCGGACCATAACAAAACCCCGGCACGGCATGTGCCAAGGAAAACAAAAA-TGAGAAGGACTCGAACCGTGTTGCCCTGTTTGCGGTGTGCATGCGGTTCGTGGACTCTTTGTAATTACAAACGACTCTCGGCAACGGATATCTCGGCTCACGCATCGATGAAGAACGTAGCAAAATGCGATACTTGGTGTGAATTGCAGAATCCCGTGAACCATCGAGTTTTTGAACGCAAGTTGCGCCCGAAGCCATTCGGTCGAGGGCACGCCTGCCTGGGCGTCACGCATCGCGTCGCCCCC-ATCATACAAACCCAACCGGTTGTCATGGTGATGGGG-CGGAGATTGGTCTCCCGTACTTGTTCCGGTTGGCCCAAAAAACGAGTCCCCTTCAGTGGACACACGACTAGTGGTGGTTTAACAGACCCTTGTCTTTATCGTGTGTTTTGAGCTG-T-AGGGAAGCCCTCAT-CAAGACCCCATTGTATCGTTTTAGGACGGTGCTTCGACCGCGACC
PH_6a                TTGTCGAACCCTGCAAGGCAGAACGACCTGTGAACATGTAAA-TACAACCGGGTGATGTGGAGTCGGGCCTTGGTCCTTATCCCCATCCCCTCCCGGTGTGTGTTTGTGGTGCCTCTTTTGGGG--TGCCATAGATG-CATGCCGGACCATAACAAAACCCCGGCACGGCATGTGCCAAGGAAAACAAAAA-TGAGAAGGACTCGAACCGTGTTGCCCTGTTTGCGGTGTGCATGCGGTTCGTGGACTCTTTGTAATTACAAACGACTCTCGGCAACGGATATCTCGGCTCACGCATCGATGAAGAACGTAGCAAAATGCGATACTTGGTGTGAATTGCAGAATCCCGTGAACCATCGAGTTTTTGAACGCAAGTTGCGCCCGAAGCCATTCGGTCGAGGGCACGCCTGCCTGGGCGTCACGCATCGCGTCGCCCCC-ATCATACAAACCCAACCGGTTGTCATGGTGATGGGG-CGGAGATTGGTCTCCCGTACTTGTTCCGGTTGGCCCAAAAAACGAGTCCCCTTCAGTGGACACACGACTAGTGGTGGTTTAACAGACCCTTGTCTTTATCGTGTGTTATGAGCTG-T-AGGGAAGCCCTCAT-CAAGACCCCATTGTATCGTTTTAGGACGGTGCTTCGACCGCGACC
PH_6b                TTGTCGAACCCTGCAAGGCAGAACGACCTGTGAACATGTAAA-TACAACCGGGTGATGTGGAGTCGGGCCTTGGTCCTTATCCCCATCCCCTCCCGGTGTGTGTTTGTGGTGCCTCTTTTGGGG--TGCCATAGATG-CATGCCGGACCATAACAAAACCCCGGCACGGCATGTGCCAAGGAAAACAAAAA-TGAGAAGGACTCGAACCGTGTTGCCCTGTTTGCGGTGTGCATGCGGTTCGTGGACTCTTTGTAATTACAAACGACTCTCGGCAACGGATATCTCGGCTCACGCATCGATGAAGAACGTAGCAAAATGCGATACTTGGTGTGAATTGCAGAATCCCGTGAACCATCGAGTTTTTGAACGCAAGTTGCGCCCGAAGCCATTCGGTCGAGGGCACGCCTGCCTGGGCGTCACGCATCGCGTCGCCCCC-ATCATACAAACCCAACCGGTTGTCATGGTGATGGGG-CGGAGATTGGTCTCCCGTACTTGTTCCGGTTGGCCCAAAAAACGAGTCCCCTTCAGTGGACACACGACTAGTGGTGGTTTAACAGACCCTTGTCTTTATCGTGTGTTATGAGCTG-T-AGGGAAGCCCTCAT-CAAGACCCCATTGTATCGTTTTAGGACGGTGCTTCGACCGCGACC
PH_31a                TTGTCGAACCCTGCAAGGCAGAACGACCTGTGAACATGTAAA-TACAACCGGGTGATGTGGAGTCGGGCCTTGGTCCTTATCCCCATCCCCTCCCGGTGTGTGTTTGTGGTGCCTCTTTTGGGG--TGCCATAGATG-CATGCCGGACCATAACAAAACCCCGGCACGGCATGTGCCAAGGAAAACAAAAA-TGAGAAGGACTCGAACCGTGTTGCCCTGTTTGCGGTGTGCATGCGGTTCGTGGACTCTTTGTAATTACAAACGACTCTCGGCAACGGATATCTCGGCTCACGCATCGATGAAGAACGTAGCAAAATGCGATACTTGGTGTGAATTGCAGAATCCCGTGAACCATCGAGTTTTTGAACGCAAGTTGCGCCCGAAGCCATTCGGTCGAGGGCACGCCTGCCTGGGCGTCACGCATCGCGTCGCCCCC-ATCATACAAACCCAACCGGTTGTCATGGTGATGGGG-CGGAGATTGGTCTCCCGTACTTGTTCCGGTTGGCCCAAAAAACGAGTCCCCTTCAGTGGACACACGACTAGTGGTGGTTTAACAGACCCTTGTCTTTATCGTGTGTTATGAGCTG-T-AGGGAAGCCCTCAT-CAAGACCCCATCGTATCGTTTTAGGACGGTGCTTCGACCGCGACC
PH_29a                TTGTCGAACCCTGCAAGGCAGAACGACCTGTGAACATGTAAA-TACAACCGGGTGATGTGGAGTCGGGCCTTGGTCCTTATCCCCATCCCCTCCCGGTGTGTGTTTGTGGTGCCTCTTTTGGGG--TGCCATAGATG-CATGCMGGACCATAACAAAACCCCGGCACGGCATGTGCCAAGGAAAACAAAAA-TGAGAAGGACTCGAACCGTGTTGCCCTGTTTGCGGTGTGCATGCGGTTCGTGGACTCTTTGTAATTACAAACGACTCTCGGCAACGGATATCTCGGCTCACGCATCGATGAAGAACGTAGCAAAATGCGATACTTGGTGTGAATTGCAGAATCCCGTGAACCATCGAGTTTTTGAACGCAAGTTGCGCCCGAAGCCATTCGGTCGAGGGCACGCCTGCCTGGGCGTCACGCATCGCGTCGCCCCC-ATCATACAAACCCAACCGGTTGTCATGGTGATGGGG-CGGAGATTGGTCTCCCGTACTTGTTCCGGTTGGCCCAAAAAACGAGTCCCCTTCAGTGGACACACGACTAGTGGTGGTTTAACAGACCCTTGTCTTTATCGTGTGTTATGAGCTG-T-AGGGAAGCCCTCAT-CAAGACCCCATTGTATCGTTTTAGGACGGTGCTTCGACCGCGACC
PO_135a               TTGTCGAACCCTGCAAGGCAGAACGACCTGTGAACATGTAAA-TACAACCGGGTGATGTGGTGTCGGGCCCTGGTCCTTATACCCATCCCCTCCCGGTGTGTGTTTGTGGTGCCTCTTTTGGTG--TGCCATAGATG-CATGCTGGACCATAACAAAACCCCGGCACGGCATGTGCCAAGGAAAACAAAAA-TGAGAAGGACTTGAACCGTGTTGCCCTGTTCGTGGTGTGCATGCGGTTCGTGGACTCTTTGTAATTACAAACGACTCTCGGCAACGGATATCTCGGCTCACGCATCGATGAAGAACGTAGCAAAATGCGATACTTGGTGTGAATTGCAGAATCCCGTGAACCATCGAGTTTTTGAACGCAAGTTGCGCCCGAAGCCATTCGGTCGAGGGCACGCCTGCCTGGGCGTCACGCATCGCGTCGCCCCC-ATCATACAAACCAAACCGGTTGTCATGGTGATGGGG-CGGAGATTGGTCTCCCGTACTTGTTCCGGTTGGCCCAAAAAACGAGTCCCCTTCAGTGGACACACGACTAGTGGTGGTTTAACAGACCCTTGTCTTTATCGTGTGTTATGAGCTGCT-AGGGAARCCCTCAT-AAAGACCCCATCGTATCGTTTTAGGATGGTACTTCGACCGCGACC
PO_135b               TTGTCGAACCCTGCAAGGCAGAACGACCTGTGAACATGTAAA-TACAACCGGGTGATGTGGKGTCGGGCCCTGGTCCTTATACCCATCCCCTCCCGGTGTGTGTTTGTGGTGCCTCTTTTGGTG--TGCCATAGATG-CATGCTGGACCATAACAAAACCCCGGCACGGCATGTGCCAAGGAAAACAAAAA-TGAGAAGGACTTGAACCGTGTTGCCCTGTTCGTGGTGTGCATGCGGTTCGTGGACTCTTTGTAATTACAAACGACTCTCGGCAACGGATATCTCGGCTCACGCATCGATGAAGAACGTAGCAAAATGCGATACTTGGTGTGAATTGCAGAATCCCGTGAACCATCGAGTTTTTGAACGCAAGTTGCGCCCGAAGCCATTCGGTCGAGGGCACGCCTGCCTGGGCGTCACGCATCGCGTCGCCCCC-ATCATACAAACCAAACCGGTTGTCATGGTGATGGGG-CGGAGATTGGTCTCCCGTACTTGTTCCGGTTGGCCCAAAAAACGAGTCCCCTTCAGTGGACACACGACTAGTGGTGGTTTAACAGACCCTTGTCTTTATCGTGTGTTATGAGCTGCT-AGGGAAGCCCTCAT-AAAGACCCCATCGTATCGTTTTAGGATGGTACTTCGACCGCGACC
PO_136a                TTGTCGAACCCTGCAAGGCAGAACGACCTGTGAACATGTAAA-TACAACCGGGTGATGTGGTGTCGGGCCCTGGTCCTTATACCCATCCCCTCCCGGTGTGTGTTTGTGGTGCCTCTTTTGGTG--TGCCATAGATG-CATGCTGGACCATAACAAAACCCCGGCACGGCATGTGCCAAGGAAAACAAAAA-TGAGAAGGACTTGAACCGTGTTGCCCTGTTCGTGGTGTGCATGCGGTTCGTGGACTCTTTGTAATTACAAACGACTCTCGGCAACGGATATCTCGGCTCACGCATCGATGAAGAACGTAGCAAAATGCGATACTTGGTGTGAATTGCAGAATCCCGTGAACCATCGAGTTTTTGAACGCAAGTTGCGCCCGAAGCCATTCGGTCGAGGGCACGCCTGCCTGGGCGTCACGCATCGCGTCGCCCCC-ATCATACAAACCAAACCGGTTGTCATGGTGATGGGG-CGGAGATTGGTCTCCCGTACTTGTTCCGGTTGGCCCAAAAAACGAGTCCCCTTCAGTGGACACACGACTAGTGGTGGTTTAACAGACCCTTGTCTTTATCGTGTGTTATGAGCTGCT-AGGGAAGCCCTCAT-AAAGACCCCATCGTATCGTTTTAGGATGGTACTTCGACCGCGACC
PO_136b               TTGTCGAACCCTGCAAGGCAGAACGACCTGTGAACATGTAAA-TACAACCGGGTGATGTGGTGTCGGGCCCTGGTCCTTATACCCATCCCCTCCCGGTGTGTGTTTGTGGTGCCTCTTTTGGTG--TGCCATAGATG-CATGCTGGACCATAACAAAACCCCGGCACGGCATGTGCCAAGGAAAACAAAAA-TGAGAAGGACTTGAACCGTGTTGCCCTGTTCGTGGTGTGCATGCGGTTCGTGGACTCTTTGTAATTACAAACGACTCTCGGCAACGGATATCTCGGCTCACGCATCGATGAAGAACGTAGCAAAATGCGATACTTGGTGTGAATTGCAGAATCCCGTGAACCATCGAGTTTTTGAACGCAAGTTGCGCCCGAAGCCATTCGGTCGAGGGCACGCCTGCCTGGGCGTCACGCATCGCGTCGCCCCC-ATCATACAAACCAAACCGGTTGTCATGGTGATGGGG-CGGAGATTGGTCTCCCGTACTTGTTCCGGTTGGCCCAAAAAACGAGTCCCCTTCAGTGGACACACGACTAGTGGTGGTTTAACAGACCCTTGTCTTTATCGTGTGTTATGAGCTGCT-AGGGAAGCCCTCAT-AAAGACCCCATCGTATCGTTTTAGGATGGTACTTCGACCGCGACC
PJ_138a           TTGTCGAACCCTGCAAGGCAGAACGACCTGTGAACATGTAAA-TACAACCGGGTGATGTGGAGTCGGGCCTTGGTCCTTATCCCCATCCCCTCCCGGTGTGTGTTTGTGTTGCCTCTTTTGGGG--TGCCATAGATG-CATGCTGGACCATAACAAAACCCCGGCACGGCATGTGCCAAGGAAAACAAAAA-TGAGAAGGAACCGAACCGTGTTGCCCTGTTTGCAGTGTGCATGCGGTTCGTGGACTCTTTGTAATTACAAACGACTCTCGGCAACGGATATCTCGGCTCACGCATCGATGAAGAACGTAGCAAAATGCGATACTTGGTGTGAATTGCAGAATCCCGTGAACCATCGAGTTTTTGAACGCAAGTTGCGCCCGAAGCCATTCGGTCGAGGGCACGCCTGCCTGGGCGTCACGCATCGCGTCGCCCCC-ATCATACAAACCCAACCGGTTGTCATGGTGATGGGG-CGGAGATTGGTCTCCCGTACTTGTTCCGGTTGGCCCAAAAAACGAGTCCCCT-CAGTGGACACACGACTAGTGGTGGTTTAACAGACCCTTGTCTTTATCGTGTGTTATGAGCTGCT-AGGGAAGCCCTCAT-CAAGACCCCATCGTATCGTTTTAGGACGGTGCTTCGACCGCGACC
PJ_138b           TTGTCGAACCCTGCAAGGCAGAACGACCTGTGAACATGTAAA-TACAACCGGGTGATGTGGAGTCGGGCCTTGGTCCTTATCCCCATCCCCTCCCGGTGTGTGTTTGTGTTGCCTCTTTTGGGG--TGCCATAGATG-CATGCTGGACCATAACAAAACCCCGGCACGGCATGTGCCAAGGAAAACAAAAA-TGAGAAGGAACCGAACCGTGTTGCCCTGTTTGCAGTGTGCATGCGGTTCGTGGACTCTTTGTAATTACAAACGACTCTCGGCAACGGATATCTCGGCTCACGCATCGATGAAGAACGTAGCAAAATGCGATACTTGGTGTGAATTGCAGAATCCCGTGAACCATCGAGTTTTTGAACGCAAGTTGCGCCCGAAGCCATTCGGTCGAGGGCACGCCTGCCTGGGCGTCACGCATCGCGTCGCCCCC-ATCATACAAACCCAACCGGTTGTCATGGTGATGGGG-CGGAGATTGGTCTCCCGTACTTGTTCCGGTTGGCCCAAAAAACGAGTCCCCT-CAGTGGACACACGACTAGTGGTGGTTTAACAGACCCTTGTCTTTATCGTGTGTTATGAGCTGCT-AGGGAAGCCCTCAT-CAAGACCCCATCGTATCGTTTTAGGACGGTGCTTCGACCGCGACC
PJ_139a           TTGTCGAACCCTGCAAGGCAGAACGACCTGTGAACATGTAAA-TACAACCGGGTGATGTGGAGTCGGGCCTTGGTCCTTATCCCCATCCCCTCCCGGTGTGTGTTTGTGTTGCCTCTTTTGGGG--TGCCATAGATG-CATGCTGGACCATAACAAAACCCCGGCACGGCATGTGCCAAGGAAAACAAAAA-TGAGAAGGAACCGAACCGTGTTGCCCTGTTTGCAGTGTGCATGCGGTTCGTGGACTCTTTGTAATTACAAACGACTCTCGGCAACGGATATCTCGGCTCACGCATCGATGAAGAACGTAGCAAAATGCGATACTTGGTGTGAATTGCAGAATCCCGTGAACCATCGAGTTTTTGAACGCAAGTTGCGCCCGAAGCCATTCGGTCGAGGGCACGCCTGCCTGGGCGTCACGCATCGCGTCGCCCCC-ATCATACAAACCCAACCGGTTGTCATGGTGATGGGG-CGGAGATTGGTCTCCCGTACTTGTTCCGGTTGGCCCAAAAAACGAGTCCCCT-CAGTGGACACACGACTAGTGGTGGTTTAACAGACCCTTGTCTTTATCGTGTGTTATGAGCTGCT-AGGGAAGCCCTCAT-CAAGACCCCATCGTATCGTTTTAGGACGGTGCTTCGACCGCGACC
PJ_139b           TTGTCGAACCCTGCAAGGCAGAACGACCTGTGAACATGTAAA-TACAACCGGGTGATGTGGAGTCGGGCCTTGGTCCTTATCCCCATCCCCTCCCGGTGTGTGTTTGTGTTGCCTCTTTTGGGG--TGCCATAGATG-CATGCTGGACCATAACAAAACCCCGGCACGGCATGTGCCAAGGAAAACAAAAA-TGAGAAGGAACCGAACCGTGTTGCCCTGTTTGCAGTGTGCATGCGGTTCGTGGACTCTTTGTAATTACAAACGACTCTCGGCAACGGATATCTCGGCTCACGCATCGATGAAGAACGTAGCAAAATGCGATACTTGGTGTGAATTGCAGAATCCCGTGAACCATCGAGTTTTTGAACGCAAGTTGCGCCCGAAGCCATTCGGTCGAGGGCACGCCTGCCTGGGCGTCACGCATCGCGTCGCCCCC-ATCATACAAACCCAACCGGTTGTCATGGTGATGGGG-CGGAGATTGGTCTCCCGTACTTGTTCCGGTTGGCCCAAAAAACGAGTCCCCT-CAGTGGACACACGACTAGTGGTGGTTTAACAGACCCTTGTCTTTATCGTGTGTTATGAGCTGCT-AGGGAAGCCCTCAT-CAAGACCCCATCGTATCGTTTTAGGACGGTGCTTCGACCGCGACC
PN_140a                TTGTCGAACCCTGCAAGGCAGAACGACCTGTGAACATGTAAA-TACAACCGGGTGATGTGGAGTCGGGCCTTGGTCCTTATCCCCATCCCCTCCCGGTGTGTGTTTGTGTTGCCTTTTTTTGGG--TGCCATAGATG-CATGCTGGACCATAACAAAACCCCGGCACGGCATGTGCCAAGGAAAACAAACA-TGAGAAGGACTCGAACCGTGTTGCCCTGTTTGCAGTGTGCATGCGGTTCGTGGACTCTTTGTAATTACAAACGACTCTCGGCAACGGATATCTCGGCTCACGCATCGATGAAGAACGTAGCAAAATGCGATACTTGGTGTGAATTGCAGAATCCCGTGAACCATCGAGTTTTTGAACGCAAGTTGCGCCCGAAGCCATTCGGTCGAGGGCACGCCTGCCTGGGCGTCACGCATCGCGTCGCCCCC-ATCATACAAACCCAACCGGTTGTCATGGTGATGGGG-CGGAGATTGGTCTCCCGTACTTGTTCCGGTTGGCCCAAAAAACGAGTCCCCTTCAGTGGACACACGACTAGTGGTGGTTTAACAGACCCTTGTCTTTATCGTGTGTTATGAGCTGCT-AGGGAAGCCCTCAT-CAAGACCCCATCGTATCGTTTTAGGACGGTGCTTCGACCGCGACC
PN_140b                TTGTCGAACCCTGCAAGGCAGAACGACCTGTGAACATGTAAA-TACAACCGGGTGATGTGGAGTCGGGCCTTGGTCCTTATCCCCATCCCCTCCCGGTGTGTGTTTGTGTTGCCTTTTTTTGGG--TGCCATAGATG-CATGCTGGACCATAACAAAACCCCGGCACGGCATGTGCCAAGGAAAACAAACA-TGAGAAGGACTCGAACCGTGTTGCCCTGTTTGCAGTGTGCATGCGGTTCGTGGACTCTTTGTAATTACAAACGACTCTCGGCAACGGATATCTCGGCTCACGCATCGATGAAGAACGTAGCAAAATGCGATACTTGGTGTGAATTGCAGAATCCCGTGAACCATCGAGTTTTTGAACGCAAGTTGCGCCCGAAGCCATTCGGTCGAGGGCACGCCTGCCTGGGCGTCACGCATCGCGTCGCCCCC-ATCATACAAACCCAACCGGTTGTCATGGTGATGGGG-CGGAGATTGGTCTCCCGTACTTGTTCCGGTTGGCCCAAAAAACGAGTCCCCTTCAGTGGACACACGACTAGTGGTGGTTTAACAGACCCTTGTCTTTATCGTGTGTTATGAGCTGCT-AGGGAAGCCCTCAT-CAAGACCCCATCGTATCGTTTTAGGACGGTGCTTCGACCGCGACC
PN_140c                TTGTCGAACCCTGCAAGGCAGAACGACCTGTGAACATGTAAA-TACAACCGGGTGATGTGGAGTCGGGCCTTGGTCCTTATCCCCATCCCCTCCCGGTGTGTGTTTGTGTTGCCTTTTTTTGGG--TGCCATAGATG-CATGCTGGACCATAACAAAACCCCGGCACGGCATGTGCCAAGGAAAACAAACA-TGAGAAGGACTCGAACCGTGTTGCCCTGTTTGCAGTGTGCATGCGGTTCGTGGACTCTTTGTAATTACAAACGACTCTCGGCAACGGATATCTCGGCTCACGCATCGATGAAGAACGTAGCAAAATGCGATACTTGGTGTGAATTGCAGAATCCCGTGAACCATCGAGTTTTTGAACGCAAGTTGCGCCCGAAGCCATTCGGTCGAGGGCACGCCTGCCTGGGCGTCACGCATCGCGTCGCCCCC-ATCATACAAACCCAACCGGTTGTCATGGTGATGGGG-CGGAGATTGGTCTCCCGTACTTGTTCCGGTTGGCCCAAAAAACGAGTCCCCTTCAGTGGACACACGACTAGTGGTGGTTTAACAGACCCTTGTCTTTATCGTGTGTTATGAGCTGCT-AGGGAAGCCCTCAT-CAAGACCCCATCGTATCGTTTTAGGACGGTGCTTCGACCGCGACC
PCa_141              TTGTCGAACCCTGCAAGGCAGAACGACCTGTGAACATGTAAA-TACAACTAGGGGATGCGGAGACGGGCCTCGGTCCTTATCCCCATCTCCTCCCGGCATGTGTTTAATGTGCCTCTTTTGGGG--TGTCATAGATG-CATGCTGGA-TATAACAAAACCCCGGCACGGCATGTGCCAAGGAAAACAAAAAATAAGAAGGACTCGTACTGTGTTGCCCCGTTCGCGGTGTGCATGCGGCTCGTGGACTCTTTATAACAATAAACGACTCTCGGCAACGGATATCTCGGCTCACGCATCGATGAAGAACGTAGCAAAATGCGATACTTGGTGTGAATTGCAGAATCCCGTGAACCATCGAGTTTTTGAACGCAAGTTGCGCCCGAAGCCATTCGGCCGAGGGCACGCCTGCCTGGGCGTCACGCATCGCGTCGTCCCCCACCATACCTACCCAACGGGTAATCATGGTGATGGGGGCGGAGATTGGTCTCCCGTACTTGTTGCGGTTGGCCTAAAAA-GGAGTCCCCTTCAGCGGACACACGACTAGTGGTGGTTGAACAGACCCTCGTCTTTATCGTGTGTCGTGAGCTGCT-AGGGAAGCCCTCAT-CAAGACCCCAACGTATCGTTTTAGGACGGTGCTTCGACCGCGACC
PGa_142a             TTGTCGAACCCTGCATKGCAGAACGACCCGTGAACATGTAAAATACATCCGGGTGATGTGGAGACGGGCCTTGGTCCTTATCCCCTTCCCCACCCGGCGTGTGTTTGTGGCGTCTCTTTTGGGG--TGCCATAGATG-CATGCTGGACTATAACAAAACCCCGGCACGGCATGTGCCAAGGAAA-CTAATAATGAGCAGGACTCGAACCGTGTTGCCCTGTTCGCGGTGTGCATGCGGTTYGTGGACTCTTTGTAATTACAAACGACTCTCGGCAACGGATATCTCGGCTCACGCATCGATGAAGAACGTAGCAAAATGCGATACTTGGTGTGAATTGCAGAATCCCGTGAACCATCGAGTTTTTGAACGCAAGTTGCGCCCGAAGCCATTCGGCCGAGGGCACGCCTGCCTGGGCGTCACGCATCGCGTCGCCCCC-ATCATACATACCTWAYCGGTAGTCATGGTGATGGGG-CGGAGATTGGTCTCCCGTACTTGTTGCGGTTGGCCTAAATA-GGAGTCCCCTTCAGCGGACACACGACTAGTGGTGGTTGAAYAGACCCTCGTCTTTATCGTGTGTCTCAAGTTG-T-AGGGAAGCCCTCGT-GAAGACCCTATCGTATCGTTTTAGGACGGTGCTTCGACCGCGACC
PGa_142b             TTGTCGAACCC-GCATKGCAGAACGACCCGTGAACATGTAAA--ACATCCGGGTGATGTGGAGACGGGCCTTGGTCCTTATCCCCTTCCCCACCCGGCGTGTGTTTGTGGCGTCTCTTTTGGGG--TGCCATAGATG-CATGCTGGACTATAACAAAACCCCGGCACGGCATGTGCCAAGGAAA-CTAATAATGAGCAGGACTCGAACCGTGTTGCCCTGTTCGCGGTGTGCATGCGGTTCGTGGACTCTTTGTAATTACAAACGACTCTCGGCAACGGATATCTCGGCTCACGCATCGATGAAGAACGTAGCAAAATGCGATACTTGGTGTGAATTGCAGAATCCCGTGAACCATCGAGTTTTTGAACGCAAGTTGCGCCCGAAGCCATTCGGCCGAGGGCACGCCTGCCTGGGCGTCACGCATCGCGTCGCCCCC-ATCATACATACCTWAYCGGTAGTCATGGTGATGGGG-CGGAGATTGGTCTCCCGTACTTGTTGCGGTTGGCCTAAATA-GGAGTCCCCTTCAGCGGACACACGACTAGTGGTGGTTGAAYAGACCCTCGTCTTTATCGTGTGTCTCAAGTTG-T-AGGGAAGCCCTCGT-GAAGACCCTATCGTATCGTTTTAGGACGGTGCTTCGACCGCGACC
PPa_143             TTGTCGAACCCTGCAAGGCAGAACGACCTGTGAACATGTAAA-TACATCTGCGTGATGTGGAGATGGGCCTTGGTCCTTATCCGTATCTCTTCCCGGCGTGTGTTCGTGGTGTCGCTTCTGTGG--TGCCATTGATT-CATGCTGGAC--TAACAAAACCCCGGCACGGCATGTGCCAAGGAAAACAAAAAATGAGAAGGACTCGGATCGTGTTGCCCTGTTCGCAGTGTGCGTGCGGTTCGGGGACCCTTTGCAATTACAAACGACTCTCGGCAACGGATATCTCGGCTCACGCATCGATGAAGAACGTAGCAAAATGCGATACTTGGTGTGAATTGCAGAATCCCGTGAACCATCGAGTTTTTGAACGCAAGTTGCGCCCGAAGCCATTCGGTCGAGGGCACGCCTGCCTGGGCGTCACGCATCGCGTCGCCCCCCATCATACATACCCAACCGGTAGTCATGGTGATGGGG-CGGAGATTGGTCTCCCGTACTTGTTCCGGTTGGCCTAAAAA-TGAGTCCCCTTCAGCGGACACACGACTAGTGGTGGTTTAACAGACCCTCGTCCTTATCGCGTGTTGTGAGCTGCT-AGGGAAGCCCTCAT-CAAGACCCCATCGTATCGTTTTAGGACGGTGCTTCGACCGCGACC
PPa_144             TTGTCGAACCCTGCAAGGCAGAACGACCTGTGAACATGTAAA-TACATCTGCGTGATGTGGAGATGGGCCTTGGTCCTTATCCGTATCTCTTCCTGGCGTGTGTTCGTGGTGTCGCTTCTGTGG--TGCCATTGATT-CATGCTGGAC--TAACAAAACCCCGGCACGGCATGTGCCAAGGAAAACAACAAATGAGAAGGACTCGGATCGTGTTGCCCTGTTCGCAGTGTGCGTGCGGTTCGGGGACCCTTTGCAATTACAAACGACTCTCGGCAACGGATATCTCGGCTCACGCATCGATGAAGAACGTAGCAAAATGCGATACTTGGTGTGAATTGCAGAATCCCGTGAACCATCGAGTTTTTGAACGCAAGTTGCGCCCGAAGCCATTCGGTCGAGGGCACGCCTGCCTGGGCGTCACGCATCGCGTCGCCCCCCATCATACATACCCAACCGGTAGTCATGGTGATGGGG-CGGAGATTGGTCTCCCGTACTTGTTCCGGTTGGCCTAAAAA-TGAGTCCCCTTCAGCGGACACACGACTAGTGGTGGTTTAACAGACCCTCGTCCTTATCGCGTGTTGTGAGCTGCT-AGGGAAGCCCTCAT-CAAGACCCCATCGTATCGTTTTAGGACGGTGCTTCGACCGCGACC
PRa_145           TTGTCGAACCCTGCAACGCAGAACGACCCGTGAACATGTAAA-TCCAACCGGGTGATGTGGAGACGGGCTTTGGTCCTTATCCCCATCCCCTCCCAACGTGTTTTTGTGGTGCCTCTTTTTTGGGGYGCCATAGATG-CATGTTGGAC--TAACAAAACCCCGGCACGGCATGTGCCAAGGAAAACAAAAAATGAGAAGGACACGAACCTTGTTGCCCTGTTCGCAGTGTGCATGTGGTTCGTGGACTCTTTGTAATTACAAACGACTCTCGGCAACGGATATCTCGGCTCACGCATCGATGAAGAACGTAGCAAAATGCGATACTTGGTGTGAATTGCAGAATCCCGTGAACCATCGAGTTTTTGAACGCAAGTTGCGCCCGAAGCCATTTGGTCGAGGGCACGCCTGCCTGGGCGTCACGCATCGCGTCGCCCCC-ATCATACATACCCAACCGGTAGTCATGGTGATGGGG-CGGAGATTGGTCTCCCGTAATT--TC-GGTTGGCCTAAAAA-TGAGTCCCCTTCAGTGGACACACGACTAGTGGTGGTTTAACAGACCCTCGTTTTTCTYGTGTGTTGTGAGCTGCT-AGGGWAGCCCTCAT-CAAGACCCCAATGTATCGTTTTCGGACGGTGCTTCGACCGCGACC
PRa_146                 TTGTCGAACCCTGCAACGCAGAACGACCCGTGAACATGTAAA-TCCAACCGGGTGATGTGGAGACGGGCTTTGGTCCTTATCCCCATCCCCTCCCAACGTGTTTTTGTGGTGCCTCTTTTTTGGGGTGCCATAGATG-CATGTTGGAC--TAACAAAACCCCGGCACGGCATGTGCCAAGGAAAACAAAAAATGAGAAGGACACGAACCTTGTTGCCCTGTTCGCAGTGTGCATGTGGTTCGTGGACTCTTTGTAATTACAAACGACTCTCGGCAACGGATATCTCGGCTCACGCATCGATGAAGAACGTAGCAAAATGCGATACTTGGTGTGAATTGCAGAATCCCGTGAACCATCGAGTTTTTGAACGCAAGTTGCGCCCGAAGCCATTTGGTCGAGGGCACGCCTGCCTGGGCGTCACGCATCGCGTCGCCCCC-ATCATACATACCCAACCGGTAGTCATGGTGATGGGG-CGGAGATTGGTCTCCCGTAATT--TC-GGTTGGCCTAAAAA-TGAGTCCCCTTCAGTGGACACACGACTAGTGGTGGTTTAAAAGACCCTCGTTTTTCTCGTGTGTTGTGAGCTGCT-AGGGAAGCCCTCAT-CAAGACCCCAATGTATCGTTTTCGGACGGTGCTTCGACCGCGACC
PSt_149              TTGTCGAACCCTGCAAGGCAGAACGACCTGTGAACATGTAAA-TACAACC-GGTGATGTGGAGTCGGGCCTTGGTCCTTATCCCCATCCCCTCCCGGTGTGTGTTTGTGGTGCCTCTTTTGGGG--TGCCATAGATG-CATGCTGGACCATAACAAAACCCCGGCACGGCATGTGCCAAGGAAAACAAAAA-TGAGAAGGACTCGAGCCGTGTTGCCCTGTTTGCGGTGTGCATGCGGTTCGTGGACTCTTTGTAATTACAAACGACTCTCGGCAACGGATATCTCGGCTCACGCATCGATGAAGAACGTAGCAAAATGCGATACTTGGTGTGAATTGCAGAATCCCGTGAACCATCGAGTTTTTGAACGCAAGTTGCGCCCGAAGCCATTTGGTCGAGGGCACGCCTGCCTGGGCGTCACGCATCGCGTCGCCCCC-ATCATACAAACCCAACCGGTTGKCATGGTGATGGGG-CGGAGATTGGTCTCCCGTACTTGTTYCGGTTGGCCCAAAAAACGAGTCCCCTTCAGTGGACACATGACTAGTGGTGGTTTAACAGACCCTTGTCTTTATCGTGTGTTATGAGCTGCT-AGGGAAGCCCTCAT-CAAGACCCCAATGTATCGTTTTAGRACGGTGCTTCGACCGCGACC
PSt_150           TTGTCGAACCCTGCAAGGCAGAACGACCTGTGAACATGTAAA-TACAACCGGGTGATGTGGAGTCGGGCCTTGGTCCTWATCCCCATCCCCTCCCGGTGTGTGTTTGTGGTGCCTCTTTTGGGG--TGCCATAGATG-CATGCTGGACCATAACAAAACCCCGGCACGGCATGTGCCAAGGAAAACAAAAA-TGAGAAGGACTCGAGCCGTGTTGCCCTGTTTGCGGTGTGCATGCGGTTCGTGGACTCTTTGTAATTACAAACGACTCTCGGCAACGGATATCTCGGCTCACGCATCGATGAAGAACGTAGCAAAATGCGATACTTGGTGTGAATTGCAGAATCCCGTGAACCATCGAGTTTTTGAACGCAAGTTGCGCCCGAAGCCATTTGGTCGAGGGCACGCCTGCCTGGGCGTCACGCATCGCGTCGCCCCC-ATCATACAAACCCAACCGGTTGTCATGGTGATGGGG-CGGAGATTGGTCTCCCGTACTTGTTYCGGTTGGCCCAAAAAAYGAGTCCCCTTCAGTGGACACATGACTAGTGGTGGTTTAACAGACCCTTGTCTTTATCGTGTGTTATGAGCTGCT-AGGGAAGCCCTCAT-CAAGACCCCAATGTATCGTTTTAGGACGGTGCTTCGACCGCGACC
PSC_147             TTGTCGAACCCTGCAAGGCAGAACGACCTGTGAACATGTAAA-AACAACCGGGTGATGTGGAGTCGGGCCTTGGTCCTTATACCCATCCCCTCCCGGTGTGTGTTCGTGGTGCCTCTTTTGGGG--TGCCATAGTTG-CACGCTGGACCATAACAAAACCCCGGCACGGCATGTGCCAAGGAAAACAAAAA-TGAGAAAGACACGAACTGTGTTGCCCTGTTCGCGGTGTGCATGTGGTTCGTGGACTCTTTGTAATTACAAACGACTCTCGGCAACGGATATCTCGGCTCACGCATCGATGAAGAACGTAGCAAAATGCGATACTTGGTGTGAATTGCAGAATCCCGTGAACCATCGAGTTTTTGAACGCAAGTTGCGCCCGAAGCCATTCGGTCGAGGGCACGCCTGCCTGGGCGTCACGCATCGCGTCGCCCCC-ATCATAAAAACCCAACCGGTTGTCATGGTGATGGGG-CGGAGATTGGTCTCCCGTACTTGTTCCGGTTGGCCCAAAAAACGAGTCCCCTTYAGCGGACACACGACTAGTGGTGGTTTAACAGACCCTTGTCTTTATCGTGTGTTATGAGCTGCT-AGGGAAGCCCTCAT-CAAGACCCCATCGTATCGTTTTAGGACGGTGCTTCGACCGCGACC
PSi_141a              TTGTCGAACCCTACAAGGCAGAACGACCTGTGAACATGTAAA-TACAACTGGGTGATGTGGAGATGGGCCTTGGTCCTTATCCCCATCCCCTCCCGGCATGTGTTTGTGGTGCCTCTGATGGGG--TGCCATGGATG-CATGTTGGACTATAACAAAACCCCGGCACGGCATGTGCCAAGGAAA-CAAAAAATGAGAATGACTCGTGYCGTGCGGCCCCGTTCGCGGTGTGCAAGCGGTTCGTGGACTCTCTGTAATTACAAACGACTCTCGGCAACGGATATCTTGGCTCACGCATCGATGAAGAACGTAGCAAAATGCGATACTTGGTGTGAATTGCAGAATCCCGTGAACCATCGAGTTTTTGAACGCAAGTTGCGCCCGAAGCCATTCGGTTGAGGGCACGCCTGCCTGGGCGTCACGCATCGCGTCGTCCCCCGCCATACCTACCCAAYCGGTAATCATGGTGATGGGGGCGGAGATTGGTCTCCCGTACTTGTTGCGGCTGGCCTAAAAAA-GAGTCTCCTTCAGCGGACACAYGACTAGTGGTGGTTGAACAGACCCTTGTCTTTATTGTGTGTTGTGAGCTGCC-AGGGAAGCCTTCGT-CAAGACCCCAATGTATCGTTTTAGGACGGTGCTTCGACCGCGACC
PSi_141b              TTGTCGAACCCTACAAGGCAGAACGACCTGTGAACATGTAAA-TACAACTGGGTGATGTGGAGATGGGCCTTGGTCCTTATCCCCATCCCCTCCCGGCATGTGTTTGTGGTGCCTCTGATGGGG--TGCCATGGATG-CATGTTGGACTATAACAAAACCCCGGCACGGCATGTGCCAAGGAAA-CAAAAAATGAGAATGACTCGTGYCGTGCGGCCCCGTTCGCGGTGTGCAAGCGGTTCGTGGACTCTCTGTAATTACAAACGACTCTCGGCAACGGATATCTTGGCTCACGCATCGATGAAGAACGTAGCAAAATGCGATACTTGGTGTGAATTGCAGAATCCCGTGAACCATCGAGTTTTTGAACGCAAGTTGCGCCCGAAGCCATTCGGTTGAGGGCACGCCTGCCTGGGCGTCACGCATCGCGTCGTCCCCCGCCATACCTACCCAAYCGGTAATCATGGTGATGGGGGCGGAGATTGGTCTCCCGTACTTGTTGCGGCTGGCCTAAAAAA-GAGTCTCCTTCAGCGGACACAYGACTAGTGGTGGTTGAACAGACCCTTGTCTTTATTGTGTGTTGTGAGCTGCC-AGGGAAGCCTTCGT-CAAGACCCCAATGTATCGTTTTAGGACGGTGCTTCGACCGCGACC
HE_152               TTGTCGAACCCTGCAAGGCAGAACGACCTGTGAACTCGTAAAATACAACTAGGTGATGGGGAGATGGGCCTTGGTCCTTGTCCCCATCCCCTCCCGGCGTGCGTGTGTGGCGCCTCTTTCGGGG--TGCCATAGATGTKATGCTGGACTATAACAAAACCCCGGCACGGCATGTGCCAAGGAAAACGAAAA-TGAGAAGGACTCGTACCGTGYTGTCCCGTTCGCGGTGTGCATGCGGCTCGTGGACTCTTTTTAATTACAAACGACTCTCGGCAACGGATATCTCGGCTCACGCATCGATGAAGAACGTAGCAAAATGCGATACTTGGTGTGAATTGCAGAATCCCGTGAACCATCGAGTTTTTGAACGCAAGTTGCGCCCGAAGCCATTCGGCCGAGGGCACGCCTGCCTGGGCGTCACGCATCGCGTCGCCATCCACCATAATTACCCAACAGGTACTCATGGTGATGTGG-CGGAGAATGGTCTCCCGTACATGTGGCGGTTGGCCTAAAAA-GGAGTCCCCTYCAGCGGACACACGACTAGTGGTGGTTGAACAGACCCTCGTCTTTATCGTGTGTCGTGAGCTGCGAAGGGAAGCCCTCATAAAAGACCCTATCGTATCGTTTGAGGACGGTGCTTCGACCGCGACC
HA_151                  TTGTCGAACCCTGCAAGGCAGAACGACCTGTGAACATGTAAa-TACAACTAGGAGATGGGGAGATGGGCCTTGGTCCTTATCCCCATCCCCTCTCAGCATGCGTGTGTGGCGCCTCTTCCGGGG--TGACATAGATGTGATGCTGGACTATAACAAAACCCCGGCACGGCATGTGCCAAGGAAAACAAAAA-TGAGAAGGACTCGTACCGTGCTGCCCCGTTCGCGGTGTGCATGCGGCTCGTGGACTCTTTTTAATTACAAACGACTCTCGGCAACGGATATCTCGGCTCACGCATCGATGAAGAACGTAGCAAAATGCGATACTTGGTGTGAATTGCAGAATCCCGTGAACCATCGAGTTTTTGAACGCAAGTTGCGCCCGAAGCCATTCGGCCGAGGGCACGCCTGCCTGGGCGTCACGCATCGCGTCGCCATCCACCATAATTACCCAACAGGTACTCATGGTGATGTGG-CGGATAATGGTCTCCCGTACTTGTGGCGGTTGGCCTAAAAA-GGAGTCCCCTTCAGTGGACACACGACTAGTGGTGGTTGAACAGACCCTCTTCTTTATCGTGTGTCGTGAGCTGCG-AGGGTAGCGCTCATAAAAGACCCTATCGTATCGTTTGAGGACGGTGCTTCGACCGCGACC
;
END;
