# Supplementary material for: Dealing with Discordant Genetic Signal Caused by Hybridisation, Incomplete Lineage Sorting and Paucity of Primary Nucleotide Homologies: A Case Study of Closely Related Members of the Genus Picris Subsection Hieracioides (Compositae)
Source: PLoS One. 2014 Sep 5;9(9):e104929. doi: 10.1371/journal.pone.0104929 (PMC4156297; doi:10.1371/journal.pone.0104929)
Supplement: Alignment S2 — ITS_2: comprised all 206 ITS sequences. The accession labels in alignments follow the population and taxon codes used in Table S1. (TXT) [file pone.0104929.s004.txt]

#NEXUS 
[MacClade 4.0 registered to Mac comp, BU SAV]


BEGIN DATA;
	DIMENSIONS  NTAX=216 NCHAR=654;
	FORMAT DATATYPE=DNA  MISSING=? GAP=- ;
MATRIX
PH_78c                TTGTCGAACCCTGCAAGGCAGAACGACCTGTGAACATGTAAT-TACAACCGGGTGATGTGGAGTCGGGCCTTGGTCCTTATCCCCATCCCCTCCCGGTGTGTGTTTGTGGTGCCTYTTTT--GKGG-TGCCATAGATG-CATGCTGGACCATAACAAAACCCCGGCMCGGCATGTGCCAAGGAAAACAAAAA-TGAGAAGGACTCGAACCGTGTTGCCCTGTTTGCAGTGTGCATGCGGTTYGTGGACTYTTTGTAATAACAAACGACTYTYGGCAACGGATATYTCGGCTCACGCATCGATGAAGAACGTAGCAAAATGCGATACTTGGTGTGAATTGCAGAATCCCGTGAACCATCGAGTTTTTGAACGCAAGTTGCGCCCGAAGCCATTCGGTCGAGGGCACGCCTGCCTGGGCGTCACGCATCGCGTCGCCCCC-ATCATACAAACCCAACYGGTTGTCATGGTGATGGGG-CGGAGATTGGTYTCCCGTACTTGTTYCGGTTGGCCCAAAAAACGAGTCCCCTTCAGTGGACACACGACTAGTGGTGGTTTAACAGACCCTTGTYTTTATCGTGTGTTATGAGCTGCT-AGGGAAGCCCTCAT-CAAGACCCCATCGTATCGTTTTAGGACGGTGCTTCGACCGCGACC
PH_78a                TTGTCGAACCCTGCAAGGCAGAACGACCTGTGAACATGTAAW-TACAACCGGGTGATGTGGAGTCGGGCCTTGGTCCTTATMCCCATCCCCTMCCGGTGTGTGTTTGTGGTGCCTCTTTT--GKGG-TGCCATAGATG-CATGCTGGACCATAACAAAACCCCGGCACGGCATGTGCCAAGGAAAACAAAAA-TGAGAAGGACTCRAACCGTGTTGCCCTGTTTGCRGTGTGCATGCGGTTYGTGGACTCTTTGTAATWACAAACGACTCTCGGCAACGGATATCTCGGCTCACGCATCGATGAAGAACGTAGCAAAATGCGATACTTGGTGTGAATTGCAGAATCCCGTGAACCATCGAGTTTTTGAACGCAAGTTGCGCCCGAAGCCATTCGGTCGAGGGCACGCCTGCCTGGGCGTCACGCATCGCGTCGCCCCC-ATCATACAAACCYAACYGGTTGTCATGGTGATGGGG-CGGAGATTGGTCTCCCGTACTTGTTTCGGTTGGCCCAAAAAASGAGTCCCCTTCAGYGGACACACGACTAGTGGTGGTTTAACAGACCCTTGTCTTTATCGTGTGTTATGAGCTGCT-AGGRAAGNCCTCAT-MAAGACCCCATCGTATCGTTTTAGGACGGTGCTTCGACCGCGACC
PH_78b                TTGTCGAACCCTGCAAGGCAGAACGACCTGTGAACATGTAAW-TACAACCGGGTGATGTGGAGTCGGGCCTTGGTCCTTATMCCCATCCCCTMCCGGTGTGTGTTTGTGGTGCCTCTTTT--GKGG-TGCCATAGATG-CATGCTGGACCATAACAAAACCCCGGCACGGCATGTGCCAAGGAAAACAAAAA-TGAGAAGGACTCRAACCGTGTTGCCCTGTTTGCRGTGTGCATGCGGTTYGTGGACTCTTTGTAATWACAAACGACTCTCGGCAACGGATATCTCGGCTCACGCATCGATGAAGAACGTAGCAAAATGCGATACTTGGTGTGAATTGCAGAATCCCGTGAACCATCGAGTTTTTGAACGCAAGTTGCGCCCGAAGCCATTCGGTCGAGGGCACGCCTGCCTGGGCGTCACGCATCGCGTCGCCCCC-ATCATACAAACCCAACCGGTTGTCATGGTGATGGGG-CGGAGATTGGTCTCCCGTACTTGTTYCGGTTGGCCYAAAAAASGAGTCCCCTTCAGYGGACACACGACTAGTGGTGGTTTAACAGACCCTTGTCTTTATCGTGTGTTATGAGCTGCT-AGGRAAGNCCTCAT-MAAGACCCCATCGTATCGTTTTAGGACGGTGCTTCGACCGCGACC
PH_79a                TTGTCGAACCCTGCAAGGCAGAACGACCTGTGAACATGTAAW-TACAACCGGGTGATGTGGAGTCGGGCCTTGGTCCTTATMCCCATCCCCTMCCGGTGTGTGTTTGTGGTGCCTCTTTT--GKGG-TGCCATAGATG-CATGCTGGACCATAACAAAACCCCGGCACGGCATGTGCCAAGGAAAACAAAAA-TGAGAAGGACTCRAACCGTGTTGCCCTGTTTGCRGTGTGCATGCGGTTYGTGGACTCTTTGTAATWACAAACGACTCTCGGCAACGGATATCTCGGCTCACGCATCGATGAAGAACGTAGCAAAATGCGATACTTGGTGTGAATTGCAGAATCCCGTGAACCATCGAGTTTTTGAACGCAAGTTGCGCCCGAAGCCATTCGGTCGAGGGCACGCCTGCCTGGGCGTCACGCATCGCGTCGCCCCC-ATCATACAAACCCAACCGGTTGTCATGGTGATGGGG-CGGAGATTGGTCTCCCGTACTTGTTYCGGTTGGCCCAAAAAASGAGTCCCCTTCAGYGGACACACGACTAGTGGTGGTTTAACAGACCCTTGTCTTTATCGTGTGTTATGAGCTGCT-AGGRAAGNCCTCAT-MAAGACCCCATCGTATCGTTTTAGGACGGTGCTTCGACCGCGACC
PH_79c                TTGTCGAACCCTGCAAGGCAGAACGACCTGTGAACATGTAAW-TACAACCGGGTGATGTGGAGTCGGGCCTTGGTCCTTATMCCCATCCCCTMCCGGTGTGTGTTTGTGGTGCCTCTTTT--GKGG-TGCCATAGATG-CATGCTGGACCATAACAAAACCCCGGCACGGCATGTGCCAAGGAAAACAAAAA-TGAGAAGGACTCRAACCGTGTTGCCCTGTTTGCRGTGTGCATGCGGTTYGTGGACTCTTTGTAATWACAAACGACTCTCGGCAACGGATATCTCGGCTCACGCATCGATGAAGAACGTAGCAAAATGCGATACTTGGTGTGAATTGCAGAATCCCGTGAACCATCGAGTTTTTGAACGCAAGTTGCGCCCGAAGCCATTCGGTCGAGGGCACGCCTGCCTGGGCGTCACGCATCGCGTCGCCCCC-ATCATACAAACCCAACCGGTTGTCATGGTGATGGGG-CGGAGATTGGTCTCCCGTACTTGTTYCGGTTGGCCCAAAAAASGAGTCCCCTTCAGYGGACACACGACTAGTGGTGGTTTAACAGACCCTTGTCTTTATCGTGTGTTATGAGCTGCT-AGGRAAGNCCTCAT-CAAGACCCCATCGTATCGTTTTAGGACGGTGCTTCGACCGCGACC
PH_79b                TTGTCGAACCCTGCAAGGCAGAACGACCTGTGAACATGTAAW-TACAACCGGGTGATGTGGAGTCGGGCCTTGGTCCTTATMCCCATCCCCTMCCGGTGTGTGTTTGTGGTGCCTCTTTT--GKGG-TGCCATAGATG-CATGCTGGACCATAACAAAACCCCGGCACGGCATGTGCCAAGGAAAACAAAAA-TGAGAAGGACTCRAACCGTGTTGCCCTGTTTGCRGTGTGCATGCGGTTYGTGGACTCTTTGTAATWACAAACGACTCTCGGCAACGGATATCTCGGCTCACGCATCGATGAAGAACGTAGCAAAATGCGATACTTGGTGTGAATTGCAGAATCCCGTGAACCATCGAGTTTTTGAACGCAAGTTGCGCCCGAAGCCATTCGGTCGAGGGCACGCCTGCCTGGGCGTCACGCATCGCGTCGCCCCC-ATCATACAAACCCAACCGGTTGTCATGGTGATGGGG-CGGAGATTGGTCTCCCGTACTTGTTYCGGTTGGCCCAAAAAASGAGTCCCCTTCAGYGGACACACGACTAGTGGTGGTTTAACAGACCCTTGTCTTTATCGTGTGTTATGAGCTGCT-AGGRAAGNCCTCAT-CAAGACCCCATCGTATCGTTTTAGGACGGTGCTTCGACCGCGACC
PH_81a                TTGTCGAACCCTGCAAGGCAGAACGACCTGTGAACATGTAAW-TACAACCGGGTGATGTGGAGTCGGGCCTTGGTCCTTATMCCCATCCCCTMCCGGTGTGTGTTTGTRGTGCCTCTTTT--KKGG-TGCCATAGATG-CATGCTGGACCATAACAAAACCCCGGCACGGCATGTGCCAAGGAAAACAAAAA-TGAGAAGGACTCRAACCGTGTTGCCCTGTTTGCRGTGTGCATGCGGTTYGTGGACTCTTTGTAATWACAAACGACTCTCGGCAACGGATATCTCGGCTCACGCATCGATGAAGAACGTAGCAAAATGCGATACTTGGTGTGAATTGCAGAATCCCGTGAACCATCGAGTTTTTGAACGCAAGTTGCGCCCGAAGCCATTCGGTCGAGGGCACGCCTGCCTGGGCGTCACGCATCGCGTCGCCCCC-ATCATACAAACCCAACCGGTTGTCATGGTGATGGGG-CGGAGATTGGTCTCCCGTACTTGTTYCGGTTGGCCCAAAAAASGAGTCCCCTTCAGYGGACACACGACTAGTGGTGGTTTAACAGACCCTTGTCTTTATCGTGTGTTATGAGCTGCT-AGGRAAGNCCTCAT-MAAGACCCCATCGTATCGTTTTAGGACGGTGCTTCGACCGCGACC
PH_84                TTGTCGAACCCTGCAAGGCAGAACGACCTGTGAACATGTAAW-TACAACCGGGTGATGTGGAGTCGGGCCTTGGTCCTTATMCCCATCCCCTMCCGGTGTGTGTTTGTGGTGCCTCTTTT--GKGG-TGCCATAGATG-CATGCTGGACCATAACAAAACCCCGGCACGGCATGTGCCAAGGAAAACAAAAA-TGAGAAGGACTCRAACCGTGTTGCCCTGTTTGCRGTGTGCATGCGGTTYGTGGACTCTTTGTAATWACAAACGACTCTCGGCAACGGATATCTCGGCTCACGCATCGATGAAGAACGTAGCAAAATGCGATACTTGGTGTGAATTGCAGAATCCCGTGAACCATCGAGTTTTTGAACGCAAGTTGCGCCCGAAGCCATTCGGTCGAGGGCACGCCTGCCTGGGCGTCACGCATCGCGTCGCCCCC-ATCATACAAACCCAACCGGTTGTCATGGTGATGGGG-CGGAGATTGGTCTCCCGTACTTGTTYCGGTTGGCCCAAAAAASGAGTCCCCTTCAGYGGACACACGACTAGTGGTGGTTTAACAGACCCTTGTCTTTATCGTGTGTTATGAGCTGCT-AGGRAAGCCCTCAT-CAAGACCCCATCGTATCGTTTTAGGACGGTGCTTCGACCGCGACC
PH_76a                 TTGTCGAACCCTGCAAGGCAGAACGACCTGTGAACATGTAAW-TACAACCGGGTGATGTGGAGTCGGGCCTTGGTCCTTATMCCCATCCCCTMCCGGTGTGTGTTTGTGGTGCCTCTTTT--GKGG-TGCCATAGATG-CATGCTGGACCATAACAAAACCCCGGCACGGCATGTGCCAAGGAAAACAAAAA-TGAGAAGGACTCRAACCGTGTTGCCCTGTTTGCRGTGTGCATGCGGTTYGTGGACTCTTTGTAATWACAAACGACTCTCGGCAACGGATATCTCGGCTCACGCATCGATGAAGAACGTAGCAAAATGCGATACTTGGTGTGAATTGCAGAATCCCGTGAACCATCGAGTTTTTGAACGCAAGTTGCGCCCGAAGCCATTCGGTCGAGGGCACGCCTGCCTGGGCGTCACGCATCGCGTCGCCCCC-ATCATACAAACCCAACCGGTTGTCATGGTGATGGGG-CGGAGATTGGTCTCCCGTACTTGTTYCGGTTGGCCCAAAAAASGAGTCCCCTTCAGYGGACACACGACTAGTGGTGGTTTAACAGACCCTTGTCTTTATCGTGTGTTATGAGCTGCT-AGGRAAGNCCTCAT-CAAGACCCCATCGTATCGTTTTAGGACGGTGCTTCGACCGCGACC
PH_76c                 TTGTCGAACCCTGCAAGGCAGAACGACCTGTGAACATGTAAW-TACAACCGGGTGATGTGGAGTCGGGCCTTGGTCCTTATMCCCATCCCCTMCCGGTGTGTGTTTGTGGTGCCTCTTTT--GKGG-TGCCATAGATG-CATGCTGGACCATAACAAAACCCCGGCACGGCATGTGCCAAGGAAAAMAAAAA-TGAGAAGGACTCRAACCGTGTTGCCCTGTTTGCRGTGTGCATGCGGTTYGTGGACTCTTTGTAATWACAAACGACTCTCGGCAACGGATATCTCGGCTCACGCATCGATGAAGAACGTAGCAAAATGCGATACTTGGTGTGAATTGCAGAATCCCGTGAACCATCGAGTTTTTGAACGCAAGTTGCGCCCGAAGCCATTCGGTCGAGGGCACGCCTGCCTGGGCGTCACGCATCGCGTCGCCCCC-ATCATACAAACCCAACCGGTTGTCATGGTGATGGGG-CGGAGATTGGTCTCCCGTACTTGTTYCGGTTGGCCCAAAAAASGAGTCCCCTTCAGYGGACACACGACTAGTGGTGGTTTAACAGACCCTTGTCTTTATCGTGTGTTATGAGCTGCT-AGGRAAGNCCTCAT-MAAGACCCCATCGTATCGTTTTAGGACGGTGCTTCGACCGCGACC
PH_51a               TTGTCGAACCCTGCAARGCAGAACGACCTGTGAACATGTAMA-TACAACCGGGTGATGTGGAGTCGGGCCTTGGTCCTTATMCCCATCCCCTMCCGGYGTGTGTTTGTGKTGCCTCTTTT--GGGG-TGCCATAGATG-CATGCTGGACCATAACAAAACCCCGGCACGGCATGTGCCAAGGAAAACAAAAA-TGAGAAGGACTCRAACCGTGTTGCCCTGTTTGCRGTGTGCATGCGGTTCGTGGACTCTTTGTAATTACAAACGACTCTCGGCAACGGATATCTCGGCTCACGCATCGATGAAGAACGTAGCAAAATGCGATACTTGGTGTGAATTGCAGAATCCCGTGAACCATCGAGTTTTTGAACGCAAGTTGCGCCCGAAGCCATTCGGTCGAGGGCACGCCTGCCTGGGCGTCACGCATCGCGTCGCCCCC-ATCATACAAACCCAACCGGTTGTCATGGTGATGGGG-CGGAGATTGGTCTCCCGTACTTGTTYCGGTTGGCCCAAAAARSGAGTCCCCTTCAGYGGACACACGACTAGTGGTGGTTTAACAGACCCTTGTCTTTATCGTGTGTTATGAGCTGCT-AGGGAAGNCCTCAT-CAAGACCCCATCGTATCGTTTTAGGACGGTGCTTCGACCGCGACC
PH_57a               TTGTCGAACCCTGCAAGGCAGAACGACCTGTGAACATGTAAW-TACAACCGGGTGATGTGGAGTCGGGCCTTGGTCCTTATMCCCATCCCCTMCCGGTGTGTGTTTGTGGTGCCTCTTTT--GKGG-TGCCATAGATG-CATGCTGGACCATAACAAAACCCCGGCACGGCATGTGCCAAGGAAAACAAAAA-TGAGAAGGACTCRAACCGTGTTGCCCTGTTTGCRGTGTGCATGCGGTTYGTGGACTCTTTGTAATWACAAACGACTCTCGGCAACGGATATCTCGGCTCACGCATCGATGAAGAACGTAGCAAAATGCGATACTTGGTGTGAATTGCAGAATCCCGTGAACCATCGAGTTTTTGAACGCAAGTTGCGCCCGAAGCCATTCGGTCGAGGGCACGCCTGCCTGGGCGTCACGCATCGCGTCGCCCCC-ATCATACAAACCCAACCGGTTGTCATGGTGATGGGG-CGGAGATTGGTCTCCCGTACTTGTTYCGGTTGGCCCAAAAAASGAGTCCCCTTCAGYGGACACACGACTAGTGGTGGTTTAACAGACCCTTGTCTTTATCGTGTGTTATGAGCTGCT-AGGRAAGNCCTCAT-MAAGACCCCATCGTATCGTTTTAGGACGGTGCTTCGACCGCGACC
PH_57b               TTGTCGAACCCTGCAAGGCAGAACGACCTGTGAACATGTAAW-TACAACCGGGTGATGTGGAGTCGGGCCTTGGTCCTTATMCCCATCCCCTMCCGGTGTGTGTTTGTGGTGCCTCTTTT--GKGG-TGCCATAGATG-CATGCTGGACCATAACAAAACCCCGGCACGGCATGTGCCAAGGAAAACAAAAA-TGAGAAGGACTCRAACCGTGTTGCCCTGTTTGCRGTGTGCATGCGGTTYGTGGACTCTTTGTAATWACAAACGACTCTCGGCAACGGATATCTCGGCTCACGCATCGATGAAGAACGTAGCAAAATGCGATACTTGGTGTGAATTGCAGAATCCCGTGAACCATCGAGTTTTTGAACGCAAGTTGCGCCCGAAGCCATTCGGTCGAGGGCACGCCTGCCTGGGCGTCACGCATCGCGTCGCCCCC-ATCATACAAACCCAACCGGTTGTCATGGTGATGGGG-CGGAGATTGGYCTCCCGTACTTGTTYCGGTTGGCCCAAAAAASGAGTCCCCTTCAGYGGACACACGACTAGTGGTGGTTTAACAGACCCTTGTCTTTATCGTGTGTTATGAGCTGCT-AGGRAAGNCCTCAT-CAAGACCCCATCGTATCGTTTTAGGACGGTGCTTCGACCGCGACC
PH_58a               TTGTCGAACCCTGCAAGGCAGAACGACCTGTGAACATGTAAW-TACAACCGGGTGATGTGGAGTCGGGCCTTGGTCCTTATMCCCATCCCCTMCCGGTGTGTGTTTGTGGTGCCTCTTTT--GKGG-TGCCATAGATG-CATGCTGGACCATAACAAAACCCCGGCACGGCATGTGCCAAGGAAAACAAAAA-TGAGAAGGACTCRAACCGTGTTGCCCTGTTTGCRGTGTGCATGCGGTTYGTGGACTCTTTGTAATWACAAACGACTCTCGGCAACGGATATCTCGGCTCACGCATCGATGAAGAACGTAGCAAAATGCGATACTTGGTGTGAATTGCAGAATCCCGTGAACCATCGAGTTTTTGAACGCAAGTTGCGCCCGAAGCCATTCGGTCGAGGGCACGCCTGCCTGGGCGTCACGCATCGCGTCGCCCCC-ATCATACAAACCCAACCGGTTGTCATGGTGATGGGG-CGGAGATTGGTCTCCCGTRCTTGTTYCGGTTGGCCCAAAAAASGAGTCCCCTTCAGYGGACACACGACTAGTGGTGGTTTAACAGACCCTTGTCTTTATCGTGTGTTATGAGCTGCT-AGGRAAGNCCTCAT-MAAGACCCCATCGTATCGTTTTAGGACGGTGCTTCGACCGCGACC
PH_49a               TTGTCGAACCCTGCAAGGCAGAACGACCTGTGAACATGTAAW-TACAACCGGGTGATGTGGAGTCGGGCCTTGGTCCTTATMCCCATCCCCTMCCGGYGTGTGTTTGTGGTGCCTCTTTT--GKGG-TGCCATAGATG-CATGCTGGACCATAACAAAACCCCGGCACGGCATGTGCCAAGGAAAACAAAAA-TGAGAAGGACTCRAACCGTGTTGCCCTGTTTGCRGTGTGCATGCGGTTCGTGGACTCTTTGTAATWACAAACGACTCTCGGCAACGGATATCTCGGCTCACGCATCGATGAAGAACGTAGCAAAATGCGATACTTGGTGTGAATTGCAGAATCCCGTGAACCATCGAGTTTTTGAACGCAAGTTGCGCCCGAAGCCATTCGGTCGAGGGCACGCCTGCCTGGGCGTCACGCATCGCGTCGCCCCC-ATCATACAAACCCAACCRGTTGTCATGGTGATGGGG-CGGAGATTGGTCTCCCGTACTTGTTCCGGTTGGCCCAAAAAASGAGTCCCCTTCAGTGGACACACGACTAGTGGTGGTTTAACAGACCCTTGTCTTTATCGTGTGTTATGAGCTGCT-AGGGAAGNCCTCAT-CAAGACCCCATCGTATCGTTTTAGGACGGTGCTTCGACCGCGACC
PH_49b               TTGTCGAACCCTGCAAGGCAGAACGACCTGTGAACATGTAAW-TACAACCGGGTGATGTGGAGTCGGGCCTTGGTCCTTATMCYCATCCCCTMCCGGKGTGTGTTTGTGGTGCCTCTTTT--GKGG-TGCCATAGATG-CATGCTGGACCATAACAAAACCCCGGCACGGCATGTGCCAAGGAAAACAAAAA-TGAGAAGGACTCRAACCGTGTTGCCCTGTTTGCRGTGTGCATRCGGTTCGTGGACTCTTTGTAATWACAAACGACTCTCGGCAACGGATATCTCGGCTCACGCATCGATGAAGAACGTAGCAAAATGCGATACTTGGTGTGAATTGCAGAATCCCGTGAACCATCGAGTTTTTGAACGCAAGTTGCGCCCGAAGCCATTCGGTCGAGGGCACGCCTGCCTGGGCGTCACGCATCGCGTCGCCCCC-ATCATACAAACCCAACCGGTTGTCATGGTGATGGGG-CGGAGATTGGTCTCCCGTACTTGTTCCGGTTGGCCCAAAAARSGAGTCCCCTTCAGYGGACACACGACTAGTGGTGGTTTAACAGACCCTTGTCTTTATCGTGTGTTATGAGCTGCT-AGGGAAGNCCTCAT-CAAGACCCCATCGTATCGTTTTAGGACGGTGCTTCGACCGCGACC
PH_83a               TTGTCGAACCCTGCAAGGCAGAACGACCTGTGAACATGTAAW-TACAACCGGGTGATGTGGAGTCSGGCCTTGGTCCTTATMCCCATCCCCTMCCGGTGTGTGTTTGTGGTGCCTCTTTT--GKGG-TGCCATAGATG-CATGCTGGACCATAACAAAACCCCGGCACGGCATGTGCCAAGGAAAACAAAAA-TGAGAAGGACTCRAACCGTGTTGCCCTGTTTGCRGTGTGCATGCGGTTYGTGGACTCTTTGTAATWACAAACGACTCTCGGCAACGGATATCTCGGCTCACGCATCGATGAAGAACGTAGCAAAATGCGATACTTGGTGTGAATTGCAGAATCCCGTGAACCATCGAGTTTTTGAACGCAAGTTGCGCCCGAAGCCATTCGGTCGAGGGCACGCCTGCCTGGGCGTCACGCATCGCGTCGCCCCC-ATCATACAAACCCAACCGGTTGTCATGGTGATGGGG-CGGAGATTGGTCTCCCGTACTTGTTYCGGTTGGCCCAAAAAASGAGTCCCCTTCAGYGGACACACGACTAGTGGTGGTTTAACAGACCCTTGTCTTTATCGTGTGTTATGAGCTGCT-AGGRAAGNCCTCAT-MAAGACCCCATYGTATCGTTTTAGGACGGTGCTTCGACCGCGACC
PH_31b              TTGTCGAACCCTGCAAGGCAGAACGACCTGTGAACATGTAAA-TACAACCGGGTGATGTGGAGTCGGGCCTTGGTCCTTATMCCCATCCCCTMCCGGYGTGTGTTTGTGGTGCCTCTTTT--GGGG-TGCCATAGATG-CATGCYGGACCATAACAAAACCCCGGCACGGCATGTGCCAAGGAAAACAAAAA-TGAGAAGGACTCRAACCGTGTTGCCCTGTTTGCGGTGTGCATGCGGTTCGTGGACTCTTTGTAATTACAAACGACTCTCGGCAACGGATATCTCGGCTCACGCATCGATGAAGAACGTAGCAAAATGCGATACTTGGTGTGAATTGCAGAATCCCGTGAACCATCGAGTTTTTGAACGCAAGTTGCGCCCGAAGCCATTCGGTCGAGGGCACGCCTGCCTGGGCGTCACGCATCGCGTCGCCCCC-ATCATACAAACCCAACCGGTTGTCATGGTGATGGGG-CGGAGATTGGTCTCCCGTACTTGTTCCGGTTGGCCCAAAAAASGAGTCCCCTTCAGYGGACACACGACTAGTGGTGGTTTAACAGACCCTTGTCTTTATCGTGTGTTATGAGCTGNT-AGGGAAGNCCTCAT-CAAGACCCCATYGTATCGTTTTAGGACGGTGCTTCGACCGCGACC
PH_31c               TTGTCGAACCCTGCAAGGCAGAACGACCTGTGAACATGTAAA-TACAACCGGGTGATGTGGAGTCGGGCCTTGGTCCTTATMCCCATCCCCTMCCGGTGTGTGTTTGTGGTGCCTCTTTT--GGGG-TGCCATAGATG-CATGCYGGACCATAACAAAACCCCGGCACGGCATGTGCCAAGGAAAACAAAAA-TGAGAAGGACTCRAACCGTGTTGCCCTGTTTGCGGTGTGCATGCGGTTCGTGGACTCTTTGTAATTACAAACGACTCTCGGCAACGGATATCTCGGCTCACGCATCGATGAAGAACGTAGCAAAATGCGATACTTGGTGTGAATTGCAGAATCCCGTGAACCATCGAGTTTTTGAACGCAAGTTGCGCCCGAAGCCATTCGGTCGAGGGCACGCCTGCCTGGGCGTCACGCATCGCGTCGCCCCC-ATCATACAAACCCAACCGGTTGTCATGGTGATGGGG-CGGAGATTGGTCTCCCGTACTTGTTCCGGTTGGCCCAAAAAASGAGTCCCCTTCAGYGGACACACGACTAGTGGTGGTTTAACAGACCCTTGTCTTTATCGTGTGTTATGAGCTGNT-AGGGAAGNCCTCAT-CAAGACCCCATYGTATCGTTTTAGGACGGTGCTTCGACCGCGACC
PH_30a                TTGTCGAACCCTGCAAGGCAGAACGACCTGTGAACATGTAAA-TACAACCGGGTGATGTGGAGTCGGGCCTTGGTCCTWATCCCCATCCCCTMCCGGYGTGTGTTTGTGGTGCCTCTTTT--GGGG-TGCCATAGATG-CATGCYGGACCATAACAAAACCCCGGCACGGCATGTGCCAAGGAAAACAAAAA-TGAGAAGGACTCRAACCGTGTTGCCCTGTTTGCGGTGTGCATGCGGTTCGTGGACTCTTTGTAATTACAAACGACTCTCGGCAACGGATATCTCGGCTCACGCATCGATGAAGAACGTAGCAAAATGCGATACTTGGTGTGAATTGCAGAATCCCGTGAACCATCGAGTTTTTGAACGCAAGTTGCGCCCGAAGCCATTCGGTCGAGGGCACGCCTGCCTGGGCGTCACGCATCGCGTCGCCCCC-ATCATACAAACCCAACCGGTTGTCATGGTGATGGGG-CGGAGATTGGTCTCCCGTACTTGTTCCGGTTGGCCCAAAAARSGAGTCCCCTTCAGYGGACACACGACTAGTGGTGGTTTAACAGACCCTTGTCTTTATCGTGTGTTATGAGCTGNT-AGGGAAGNCCTCAT-CAAGACCCCATYGTATCGTTTTAGGACGGTGCTTCGACCGCGACC
PH_19               TTGTCGAACCCTGCAARGCAGAACGACCTGTGAACATGTAAA-TACAACCGGGTGATGTGGAGTCGGGCCTTGGTCCTTATCCCCATCCCCTCCCGGTGTGTGTTTGTGTTGCCTCTTTT--GGGG-TGCCATAGATG-CATGCTGGACCATAACAAAACCCCGGCACGGCATGTGCCAAGGAAAACAAAAA-TGAGAAGGACTCGAACCGTGTTGCCCTGTTTGCRGTGTGCATGCGGTTCGTGGACTCTTTGTAATTACAAACGACTCTCGGCAACGGATATCTCGGCTCACGCATCGATGAAGAACGTAGCAAAATGCGATACTTGGTGTGAATTGCAGAATCCCGTGAACCATCGAGTTTTTGAACGCAAGTTGCGCCCGAAGCCATTCGGTCGAGGGCACGCCTGCCTGGGCGTCACGCATCRCGTCGCCCCC-ATCATACAAACCCAACCGGTTGTCATGGTGATGGGG-CGGAGATTGGTCTCCCGTACTTGTTYCGGTTGGCCCAAAAAACGAGTCCCCTTCAGTGGACACACGACTAGTGGTGGTTTAACAGACCCTTGTCTTTATCGTGTGTTATGAGCTGNT-AGGGAAGNCCTCAT-CAAGACCCCATYGTATCGTTTTAGGACGGTGCTTCGACCGCGACC
PH_75c               TTGTCGAACCCTGCAARGCAGAACGACCTGTGAACATGTAAA-TACAACCGGGTGATGTGGAGTCGGGCCTTGGTCCTTATMCCCATCCCCTMCCGKTGTGTGTTTGTGKTGCCTCTTTT--RGGG-TGCCATAGATG-CATGCTGGACCATAACAAAACCCCGGCACGGCATGTGCCAAGGAAAACAAAAA-TGAGAAGGACTCAAACCGTGTTGCCCTGTTTGCRGTGTGCATGCGGTTCGTGGACTCTTTGTAATTACAAACGACTCTCGGCAACGGATATCTCGGCTCACGCATCGATGAAGAACGTAGCAAAATGCGATACTTGGTGTGAATTGCAGAATCCCGTGAACCATCGAGTTTTTGAACGCAAGTTGCGCCCGAAGCCATTCGGTCGAGGGCACGCCTGCCTGGGCGTCACGCATCGCGTCGCCCCC-ATCATACAAACCCAACCGGTTGTCATGGTGATGGGG-CGGAGATTGGTCTCCCGTACTTGTTTCGGTTGGCCCAAAAAASGAGTCCCCTTCAGYGGACACACGACTAGTGGTGGTTTAACAGACCCTTGTCTTTATCGTGTGTTATGAGCTGCT-AGGGAAGNCCTCAT-CAAGACCCCATCGTATCGTTTTAGGACGGTGCTTCGACCGCGACC
PH_75c                TTGTCGAACCCTGCAARGCAGAACGACCTGTGAACATGTAAA-TACAACCGGGTGATGTGGAGTCGGGCCTTGGTCCTTATMCCCATCCCCTMCCGGYGTGTGTTTGTGKTGCCTCTTTT--GGGG-TGCCATAGATG-CATGCTGGACCATAACAAAACCCCGGCACGGCATGTGCCAAGGAAAACAAAAA-TGAGAAGGACTCRAACCGTGTTGCCCTGTTTGCRGTGTGCATGCGGTTCGTGGACTCTTTGTAATTACAAACGACTCTCGGCAACGGATATCTCGGCTCACGCATCGATGAAGAACGTAGCAAAATGCGATACTTGGTGTGAATTGCAGAATCCCGTGAACCATCGAGTTTTTGAACGCAAGTTGCGCCCGAAGCCATTCGGTCGAGGGCACGCCTGCCTGGGCGTCACGCATCGCGTCGCCCCC-ATCATACAAACCCAACCGGTTGTCATGGTGATGGGG-CGGAGATTGGTCTCCCGTACTTGTTYCGGTTGGCCCAAAAARSGAGTCCCCTTCAGYGGACACACGACTAGTGGTGGTTTAACAGACCCTTGTCTTTATCGTGTGTTATGAGCTGCT-AGGGAAGNCCTCAT-CAAGACCCCATCGTATCGTTTTAGGACGGTGCTTCGACCGCGACC
PH_75a               TTGTCGAACCCTGCAARGCAGAACGACCTGTGAACATGTAAA-TACAACCGGGTGATGTGGAGTCGGGCCTTGGTCCTTATMCCCATCCCCTMCCGGTGTGTGTTTGTGKTGCCTCTTTT--GGGG-TGCCATAGATG-CATGCTGGACCATAACAAAACCCCGGCACGGCATGTGCCAAGGAAAACAAAAA-TGAGAAGGACTCRAACCGTGTTGCCCTGTTTGCRGTGTGCATGCGGTTCGTGGACTCTTTGTAATTACAAACGACTCTCGGCAACGGATATCTCGGCTCACGCATCGATGAAGAACGTAGCAAAATGCGATACTTGGTGTGAATTGCAGAATCCCGTGAACCATCGAGTTTTTGAACGCAAGTTGCGCCCGAAGCCATTCGGTCGAGGGCACGCCTGCCTGGGCGTCACGCATCGCGTCGCCCCC-ATCATACAAACCCAACCGGTTGTCATGGTGATGGGG-CGGAGATTGGTCTCCCGTACTTGTTTCGGTTGGCCCAAAAAASGAGTCCCCTTCAGYGGACACACGACTAGTGGTGGTTTAACAGACCCTTGTCTTTATCGTGTGTTATGAGCTGCT-AGGGAAGNCCTCAT-CAAGACCCCATCGTATCGTTTTAGGACGGTGCTTCGACCGCGACC
PH_104b                TTGTCGAACCCTGCAARGCAGAACGACCTGTGAACATGTAAA-TACAACCGGGTGATGTGGAGTCGGGCCTTGGTCCTTATMCCCATCCCCTMCCGGTGTGTGTTTGTGKTGCCTCTTTT--GGGG-TGCCATAGATG-CATGCTGGACCATAACAAAACCCCGGCACGGCATGTGCCAAGGAAAACAAAAA-TGAGAAGGACTCAAACCGTGTTGCCCTGTTTGCRGTGTGCATGCGGTTYGTGGACTCTTTGTAATTACAAACGACTCTCGGCAACGGATATCTCGGCTCACGCATCGATGAAGAACGTAGCAAAATGCGATACTTGGTGTGAATTGCAGAATCCCGTGAACCATCGAGTTTTTGAACGCAAGTTGCGCCYGAAGCCATTCGGTCGAGGGCACGCCTGCCTGGGCGTCACGCATCGCGTCGCCCCC-ATCATACAAACCCAACCGGTTGTCATGGTGATGGGG-CGGAGATTGGTCTCCCGTACTTGTTTCGGTTGGCCCAAAAAASGAGTCCCCTTCAGYGGACACACGACTAGTGGTGGTTTAACAGACCCTTGTCTTTATCGTGTGTTATGAGCTGCT-AGGRAAGNCCTCAT-MAAGACCCCATCGTATCGTTTTAGGACGGTGCTTCGACCGCGACC
PH_104c                TTGTCGAACCCTGCAARGCAGAACGACCTGTGAACATGTAAA-TACAACCGGGTGATGTGGAGTCGGGCCTTGGTCCTTATMCCCATCCCCTMCCGGTGTGTGTTTGTGKTGCCTCTTTT--GGGG-TGCCATAGATG-CATGCTGGACCATAACAAAACCCCGGCACGGCATGTGCCAAGGAAAACAAAAA-TGAGAAGGACTCRAACCGTGTTGCCCTGTTTGCRGTGTGCATGCGGTTYGTGGACTCTTTGTAATTACAAACGACTCTCGGCAACGGATATCTCGGCTCACGCATCGATGAAGAACGTAGCAAAATGCGATACTTGGTGTGAATTGCAGAATCCCGTGAACCATCGAGTTTTTGAACGCAAGTTGCGCCCGAAGCCATTCGGTCGAGGGCACGCCTGCCTGGGCGTCACGCATCGCGTCGCCCCC-ATCATACAAACCCAACYGGTTGTCATGGTGATGGGG-CGGAGATTGGTCTCCCGTACTTGTTTCGGTTGGCCCAAAAAASGAGTCCCCTTCAGYGGACACACGACTAGTGGTGGTTTAACAGACCCTTGTCTTTATCGTGTGTTATGAGCTGCT-AGGRAAGNCCTCAT-MAAGACCCCATCGTATCGTTTTAGGACGGTGCTTCGACCGCGACC
PH_43b                TTGTCGAACCCTGCAARGCAGAACGACCTGTGAACATGTAAW-TACAACSGGGTGATGTGGAGTCGGGCCTTGGTCCTTATCCCCATCCCCTCCCGGTGTGTGTTTGTGKTGCCTCTTTT--GKGG-TGCCATAGATG-CATGCTGGACCATAACAAAACCCCGGCACGGCATGTGCCAAGGAAAACAAAAA-TGAGAAGGACTCGAACCGTGTTGCCCTGTTTGCAGTGTGCATGCGGTTCGTGGACTCTTTGTAATWACAAACGACTCTCGGCAACGGATATCTCGGCTCACGCATCGATGAAGAACGTAGCAAAATGCGATACTTGGTGTGAATTGCAGAATCCCGTGAACCATCGAGTTTTTGAACGCAAGTTGCGCCCGAAGCCATTCGGTCGAGGGCACGCCTGCCTGGGCGTCACGCATCGCGTCGCCCCC-ATCATACAAACCCAACYGGTTGTCATGGTGATGGGG-CGGAGATTGGTCTCCCGTACTTGTTYCGGTTGGCCCAAAAAACGAGTCCCCTTCAGTGGACACACGACTAGTGGTGGTTTAACAGACCCTTGTCTTTATCGTGTGTTATGAGCTGCT-AGGGAAGCCCTCAT-CAAGACCCCATCGTATCGTTTTAGGACGGTGCTTCGACCGCGACC
PH_104a                TTGTCGAACCCTGCAARGCAGAACGACCTGTGAACATGTAAW-TACAACCGGGTGATGTGGAGTCGGGCCTTGGTCCTTATCCCCATCCCCTCCCGGTGTGTGTTTGTGKTGCCTCTTTT--GKGG-TGCCATAGATG-CATGCTGGACCATAACAAAACCCCGGCACGGCATGTGCCAAGGAAAACAAAAA-TGAGAAGGACTCGAACCGTGTTGCCCTGTTTGCAGTGTGCATGCGGTTCGTGGACTCTTTGTAATWACAAACGACTCTCGGCAACGGATATCTCGGCTCACGCATCGATGAAGAACGTAGCAAAATGCGATACTTGGTGTGAATTGCAGAATCCCGTGAACCATCGAGTTTTTGAACGCAAGTTGCGCCCGAAGCCATTCGGTCGAGGGCACGCCTGCCTGGGCGTCACGCATCGCGTCGCCCCC-ATCATACAAACCCAACYGGTTGTCATGGTGATGGGG-CGGAGATTGGTCTCCCGTACTTGTTYCGGTTGGCCCAAAAAACGAGTCCCCTTCAGTGGACACACGACTAGTGGTGGTTTAACAGACCCTTGTCTTTATCGTGTGTTATGAGCTGCT-AGGGAAGCCCTCAT-CAAGACCCCATCGTATCGTTTTAGGACGGTGCTTCGACCGCGACC
PH_107a              TTGTCGAACCCTGCAAGGCAGAACGACCTGTGAACATGTAAW-TACAAYCGGGTGATGTGGAGTCGGGCCTTGGTCCTTATCCCCATCCCCTCCCGGTGTGTGTTTGTGKTGCCTCTTTT--GKGG-TGCCATAGATG-CATGCTGGACCATAACAAAACCCCGGCACGGCATGTGCCAAGGAAAACAAAAA-TGAGAAGGACTCGAACCGTGTTGCCCTGTTTGCAGTGTGCATGCGGTTYGTGGACTCTTTGTAATWACAAACGACTCTCGGCAACGGATATCTCGGCTCACGCATCGATGAAGAACGTAGCAAAATGCGATACTTGGTGTGAATTGCAGAATCCCGTGAACCATCGAGTTTTTGAACGCAAGTTGCGCCCGAAGCCATTCGGTCGAGGGCACGCCTGCCTGGGCGTCACGCATCGCGTCGCCCCC-ATCATACAAACCCAACCGGTTGTCATGGTGATGGGG-CGGAGATTGGTCTCCCGTACTTGTTCCGGTTGGCC-AAAAAACGAGTCCCCTTCAGTGGACACACGACTAGTGGTGGTTTAACAGACCCTTGTCTTTATCGTGTGTTATGAGCTGCT-ARGGAAGCCCTCAT-CAAGACCCCATCGTATCGTTTTAGGACGGTGCTTCGACCGCGACC
PH_107b              TTGTCGAACCCTGCAAGGCAGAACGACCTGTGAACATGTAAW-TACAAYCGGGTGATGTGGAGTCGGGCCTTGGTCCTTATCCCCATCCCCTCCCGGTGTGTGTTTGTGKTGCCTCTTTT--GKGG-TGCCATAGATG-CATGCTGGACCATAACAAAACCCCGGCACGGCATGTGCCAAGGAAAACAAAAA-TGAGAAGGACTCGAACCGTGTTGCCCTGTTTGCAGTGTGCATGCGGTTYGTGGACTCTTTGTAATWACAAACGACTCTCGGCAACGGATATCTCGGCTCACGCATCGATGAAGAACGTAGCAAAATGCGATACTTGGTGTGAATTGCAGAATCCCGTGAACCATCGAGTTTTTGAACGCAAGTTGCGCCCGAAGCCATTCGGTCGAGGGCACGCCTGCCTGGGCGTCACGCATCGCGTCGCCCCC-ATCATACAAACCCAACCGGTTGTCATGGTGATGGGG-CGGAGATTGGTCTCCCGTACTTGTTCCGGTTGGNCCAAAAAACGAGTCCCCTTCAGTGGACACACGACTAGTGGTGGTTTAACAGACCCTTGTCTTTATCGTGTGTTATGAGCTGCT-ARGGAAGCCCTCAT-CAAGACCCCATCGTATCGTTTTAGGACGGTGCTTCGACCGCGACC
PH_108a              TTGTCGAACCCTGCAAGGCAGAACGACCTGTGAACATGTAAW-TACAACCGGGTGATGTGGAGTCGGGCCTTGGTCCTTATCCCCATCCCCTCCCGGTGTGTGTTTGTGKTGCCTCTTTT--GKGG-TGCCATAGATG-CATGCTGGACCATAACAAAACCCCGGCACGGCATGTGCCAAGGAAAACAAAAA-TGAGAAGGACTCRAACCGTGTTGCCCTGTTTGCAGTGTGCATGCGGTTYGTGGACTCTTTGTAATWACAAACGACTCTCGGCAACGGATATCTCGGCTCACGCATCGATGAAGAACGTAGCAAAATGCGATACTTGGTGTGAATTGCAGAATCCCGTGAACCATCGAGTTTTTGAACGCAAGTTGCGCCCGAAGCCATTCGGTCGAGGGCACGCCTGCCTGGGCGTCACGCATCGCGTCGCCCCC-ATCATACAAACCCAACCGGTTGTCATGGTGATGGGG-CGGAGATTGGTCTCCCGTACTTGWTYCGGTTGGCC-AAAAAACGAGTCCCCTTCAGTGGACACACGACTAGTGGTGGTTTAACAGACCCTTGTCTTTATCGTGTGTTATGAGCTGCT-AGGGAAGCCCTCAT-CAAGACCCCATCGTATCGTTTTAGGACGGTGCTTCGACCGCGACC
PH_75c               TTGTCGAACCCTGCAARGCAGAACGACCTGTGAACATGTAAW-TACAACCGGGTGATGTGGAGTCGGGCCTTGGTCCTTATCCCCATCCCCTCCCGGTGTGTGTTTGTGKTGCCTCTTTT--GKGG-TGCCATAGATG-CATGCTGGACCATAACAAAACCCCGGCACGGCATGTGCCAAGGAAAACAAAAA-TGAGAAGGACTCGAACCGTGTTGCCCTGTTTGCAGTGTGCATGCGGTTCGTGGACTCTTTGTAATWACAAACGACTCTCGGCAACGGATATCTCGGCTCACGCATCGATGAAGAACGTAGCAAAATGCGATACTTGGTGTGAATTGCAGAATCCCGTGAACCATCGAGTTTTTGAACGCAAGTTGCGCCCGAAGCCATTCGGTCGAGGGCACGCCTGCCTGGGCGTCACGCATCGCGTCGCCCCC-ATCATACAAACCCAAMCGGTTGTCATGGTGATGGGG-CGGAGATTGGTCTCCCGTACTTGTTYCGGTTGGCCCAAAAAACGAGTCCCCTTCAGTGGACACACGACTAGTGGTGGTTTAACAGACCCTTGTCTTTATCGTGTGTTATGAGCTGCT-AGGGAAGCCCTCAT-CAAGACCCCATCGTATCGTTTTAGGACGGTGCTTCGACCGCGACC
PH_21a                 TTGTCGAACCCTGCAAGGCAGAACGACCTGTGAACATGTAAA-TACAACCGGGTGATGTGGAGTCGGGCCTTGGTCCTTATCCCCATCCCCTCCCGGTGTGTGTTTGTGKTGCCTCTTTT--GKGG-TGCCATAGATG-CATGCTGGACCATAACAAAACCCCGGCACGGCATGTGCCAAGGAAAACAAAAA-TGAGAAGGACTCRAACCGTGTTGCCCTGTTTGCAGTGTGCATGCGGTTCGTGGACTCTTTGTAATWACAAACGACTCTCGGCAACGGATATCTCGGCTCACGCATCGATGAAGAACGTAGCAAAATGCGATACTTGGTGTGAATTGCAGAATCCCGTGAACCATCGAGTTTTTGAACGCAAGTTGCGCCCGAAGCCATTCGGTCGAGGGCACGCCTGCCTGGGCGTCACGCATCGCGTCGCCCCC-ATCATACAAACCCAACYGGTTGTCATGGTGATGGGG-CGGAGATTGGTCTCCCGTACTTGTTYCGGTTGGCCCAAAAAACGAGTCCCCTTCAGTGGACACACGACTAGTGGTGGTTTAACAGACCCTTGTCTTTATCGTGTGTTATGAGCTGCT-AGGGAAGCCCTCAT-CAAGACCCCATCGTATCGTTTTAGGACGGTGCTTCGACCGCGACC
PH_18a                TTGTCGAACCCTGCAARGCAGAACGACCTGTGAACATGTAAA-TACAACCGGGTGATGTGGAGTCGGGCYTTGGTCCTTATCCCCATCCCCTCCCGGTGTGTGTTTGTGKTGCCTCTTTT--GGGG-TGCCATAGATG-CATGCYGGACCATAACAAAACCCCGGCACGGCATGTGCCAAGGAAAACAAAAA-TGAGAAGGACTCGAACCGTGTTGCCCTGTTTGCRGTGTGCATGCGGTTCGTGGACTCTTTGTAATTACAAACGACTCTCGGCAACGGATATCTCGGCTCACGCATCGATGAAGAACGTAGCAAAATGCGATACTTGGTGTGAATTGCAKAATCCCGTGAACCATCGAGTTTTTGAACGCAAGTTGCGCCCGAAGCCATTCGGTCGAGGGCACGCCTGCCTGGGNGTCACGCATCGCGTCGCCCCC-ATCATACAAACCCAACCGGTTGTCATGGTGATGGGG-CGGAGATTGGTCTCCCGTACTTGTTYCGGTTGGCCCAAAAAACGAGTCCCCTTCAGTGGACACACGACTAGTGGTGGTTTAACAGACCCTTGTCTTTATCGTGTGTTWTGAGCTGNT-AGGGAAGCCCTCAT-CAAGACCCCATYGTATCGTTTTAGGACGGTGCTTCGACCGCGACC
PH_18b                TTGTCGAACCCTGCAARGCAGAACGACCTGTGAACATGTAAA-TACAACCGGGTGATGTGGAGTCGGGCYTTGGTCCTTATCCCCATCCCCTCCCGGTGTGTGTTTGTGKTGCCTCTTTT--GGGG-TGCCATAGATG-CATGCYGGACCATAACAAAACCCCGGCACGGCATGTGCCAAGGAAAACAAAAA-TGAGAAGGACTCGAACCGTGTTGCYCTGTTTGCRGTGTGCATGCGGTTCGTGGACTCTTTGTAATTACAAACGACTCTCGGCAACGGATATCTCGGCTCACGCATCGATGAAGAACGTAGCAAAATGCGATACTTGGTGTGAATTGCAGAATCCCGTGAACCATCGAGTTTTTGAACGCAAGTTGCGCCCGAAGCCATTCGGTCGAGGGCACGCCTGCCTGGGCGTCACGCATCGCGTCGCCCCC-ATCATACAAACCCAACCGGTTGTCATGGTGATGGGG-CGGAGATTGGTCTCCCGTACTTGTTYCGGTTGGCCCAAAAAACGAGTCCCCTTCAGTGGACACACGACTAGTGGTGGTTTAACAGACCCTTGTCTTTATCGTGTGTTWTGAGCTGNT-AGGGAAGCCCTCAT-CAAGACCCCATYGTATCGTTTTAGGACGGTGCTTCGACCGCGACC
PH_48a               TTGTCGAACCCTGCAARGCAGAACGACCTGTGAACATGTAAA-TACAACCGGGTGATGTGGAGTCGGGCCTTGGTCCTTATCCCCATCCCCTCCCGGTGTGTGTTTGTGKTGCCTCTTTT--GGGG-TGCCATAGATG-CATGCYGGACCATAACAAAACCCCGGCACGGCATGTGCCAAGGAAAACAAAAA-TGAGAAGGACTCGAACCGTGTTGCCCTGTTTGCRGTGTGCATGCGGTTCGTGGACTCTTTGTAATTACAAACGACTCTCGGCAACGGATATCTCGGCTCACGCATCGATGAAGAACGTAGCAAAATGCGATACTTGGTGTGAATTGCAGAATCCCGTGAACCATCGAGTTTTTGAACGCAAGTTGCGCCCGAAGCCATTCGGTCGAGGGCACGCCTGCCTGGGCGTCACGCATCGCGTCGCCCCC-ATCATACAAACCCAACCGGTTGTCATGGTGATGGGG-CGGAGATTGGTCTCCCGTACTTGTTYCGGTTGGCCCAAAAAACGAGTCCCCTTCAGTGGACACACGACTAGTGGTGGTTTAACAGACCCTTGTCTTTATCGTGTGTTATGAGCTGNT-AGGGAAGCCCTCAT-CAAGACCCCATYGTATCGTTTTAGGACGGTGCTTCGACCGCGACC
PH_70a               TTGTCGAACCCTGCAARGCAGAACGACCTGTGAACATGTAAA-TACAACCGGGTGATGTGGAGTCGGGCYTTGGTCCTTATCCCCATCCCCTCCCGGTGTGTGTTTGTGKTGCCTCTTTT--GGGG-TGCCATAGATG-CATGCYGGACCATAACAAAACCCCGGCACGGCATGTGCCAAGGAAAACAAAAA-TGAGAAGGACTCGAACCGTGTTGCCCTGTTTGCRGTGTGCATGCGGTTCGTGGACTCTTTGTAATTACAAACGACTCTCGGCAACGGATATCTCGGCTCACGCATCGATGAAGAACGTAGCAAAATGCGATACTTGGTGTGAATTGCAGAATCCCGTGAACCATCGAGTTTTTGAACGCAAGTTGCGCCCGAAGCCATTCGGTCGAGGGCACGCCTGCCTGGGCGTCACGCATCGCGTCGCCCCC-ATCATACAAACCCAACCGGTTGTCATGGTGATGGGG-CGGAGATTGGTCTCCCGTACTTGTTYCGGTTGGCCCAAAAAACGAGTCCCCTTCAGTGGACACACGACTAGTGGTGGTTTAACAGACCCTTGTCTTTATCGTGTGTTWTGAGCTGYT-AGGGAAGCCCTCAT-CAAGACCCCATYGTATCGTTTTAGGACGGTGCTTCGACCGCGACC
PH_70b               TTGTCGAACCCTGCAARGCAGAACGACCTGTGAACATGTAAA-TACAACCGGGTGMTGTGGAGTCGGGCCTTGGTCCTTATACCCATCCCCTMCCGGYGTGTGTTTGTGKTGCCTCTTTT--GGGG-TGCCATAGATG-CATGCTGGACCATAACAAAACCCCGGCACGGCATGTGCCAAGGAAAACAAAAA-TGAGAAGGACTCRAACCGTGTTGCCCTGTTTGCRGTGTGCATGCGGTTCGTGGACTCTTTGTAATTACAAACGACTCTCGGCAACGGATATCTCGGCTCACGCATCGATGAAGAACGTAGCAAAATGCGATACTTGGTGTGAATTGCAGAATCCCGTGAACCATCGAGTTTTTGAACGCAAGTTGCGCCCGAAGCCATTCGGTCGAGGGCACGCCTGCCTGGGCGTCACGCATCGCGTCGCCCCC-ATCATACAAACCCAACCGGTTGTCATGGTGATGGGG-CGGAGATTGGTCTCCCGTACTTGTTYCGGTTGGCCCAAAAARSGAGTCCCCTTCAGYGGACACACGACTAGTGGTGGTTTAACAGACCCTTGTCTTTATCGTGTGTTATGAGCTGCT-AGGRAAGNCCTCAT-CAAGACCCCATCGTATCGTTTTAGGACGGTGCTTCGACCGCGACC
PH_58b               TTGTCGAACCCTGCAAGGCAGAACGACCTGTGAACATGTAAA-TACAACCGGGTGATGTGGAGTCGGGCCTTGGTCCTTATACCCATCCCCTACCGGYGTGTGTTTGTGGTGCCTCTTTT--GGGG-TGCCATAGATG-CATGCTGGACCATAACAAAACCCCGGCACGGCATGTGCCAAGGAAAACAAAAA-TGAGAAGGACTCAAACCGTGTTGCCCTGTTTGCGGTGTGCATGCGGTTYGTGGACTCTTTGTAATTACAAACGACTCTCGGCAACGGATATCTCGGCTCACGCATCGATGAAGAACGTAGCAAAATGCGATACTTGGTGTGAATTGCAGAATCCCGTGAACCATCGAGTTTTTGAACGCAAGTTGCGCCCGAAGCCATTCGGTCGAGGGCACGCCTGCCTGGGCGTCACGCATCGCGTCGCCCCC-ATCATACAAACCCAACCGGTTGTCATGGTGATGGGG-CGGAGATTGGTCTCCCGTACTTGTTYCGGTTGGCCCAAAAARGGAGTCCCCTTCAGCGGACACACGACTAGTGGTGGTTTAACAGACCCTTGTCTTTATCGTGTGTTATGAGCTGCT-AGGRAAG-CCTCAT-MAAGACCCCATCGTATCGTTTTAGGACGGTGCTTCGACCGCGACC
PH_83b               TTGTCGAACCCTGCAAGGCAGAACGACCTGTGAACATGTAAA-TACAACCGGGTGATGTGGAGTCGGGCCTTGGTCCTTATACCCATCCCCTACCGGTGTGTGTTTGTGGTGCCTCTTTT--GGGG-TGCCATAGATG-CATGCTGGACCATAACAAAACCCCGGCACGGCATGTGCCAAGGAAAACAAAAA-TGAGAAGGACTCAAACCGTGTTGCCCTGTTTGCGGTGTGCATGCGGTTTGTGGACTCTTTGTAATTACAAACGACTCTCGGCAACGGATATCTCGGCTCACGCATCGATGAAGAACGTAGCAAAATGCGATACTTGGTGTGAATTGCAGAATCCCGTGAACCATCGAGTTTTTGAACGCAAGTTGCGCCCGAAGCCATTCGGTCGAGGGCACGCCTGCCTGGGCGTCACGCATCGCGTCGCCCCC-ATCATACAAACCCAACCGGTTGTCATGGTGATGGGG-CGGAGATTGGTCTCCCGTACTTGTTTCGGTTGGCCCAAAAAAGGAGTCCCCTTCAGCGGACACACGACTAGTGGTGGTTTAACAGACCCTTGTCTTTATCGTGTGTTATGAGCTGCT-AGGAAAG-CCTCATA-AAGACCCCATCGTATCGTTTTAGGACGGTGCTTCGACCGCGACC
PH_98a                TTGTCGAACCCTGCAAGGCAGAACGACCTGTGAACATGTAAA-TACAACCGGGTGATGTGGAGTCGGGCCTTGGTCCTTATACCCATCCCCTACCGGTGTGTGTTTGTGGTGCCTCTTTT--GGGG-TGCCATAGATG-CATGCTGGACCATAACAAAACCCCGGCACGGCATGTGCCAAGGAAAACAAAAA-TGAGAAGGACTCAAACCGTGTTGCCCTGTTTGCGGTGTGCATGCGGTTYGTGGACTCTTTGTAATTACAAACGACTCTCGGCAACGGATATCTCGGCTCACGCATCGATGAAGAACGTAGCAAAATGCGATACTTGGTGTGAATTGCAGAATCCCGTGAACCATCGAGTTTTTGAACGCAAGTTGCGCCCGAAGCCATTCGGTCGAGGGCACGCCTGCCTGGGCGTCACGCATCGCGTCGCCCCC-ATCATACAAACCCAACCGGTTGTCATGGTGATGGGG-CGGAGATTGGTCTCCCGTACTTGTTYCGGTTGGCCCAAAAAAGGAGTCCCCTTCAGYGGACACACGACTAGTGGTGGTTTAACAGACCCTTGTCTTTATCGTGTGTTATGAGCTGCT-AGGRAAG-CCTCAT-MAAGACCCCATCGTATCGTTTTAGGACGGTGCTTCGACCGCGACC
PH_93a                TTGTCGAACCCTGCAAGGCAGAACGACCTGTGAACATGTAAA-TACAACCGGGTGATGTGGAGTCGGGCCTTGGTCCTTATACCCATCCCCTACCGGYGTGTGTTTGTGGTGCCTCTTTT--GGGG-TGCCATAGATG-CATGCTGGACCATAACAAAACCCCGGCACGGCATGTGCCAAGGAARACAAAAA-TGARAAGGACTCAAACCGTGTTGCCCTGTTTGCGGTGTGCATGCGGTTYGTGGACTCTTTGTAATTACAAACGACTCTCGGCAACGGATATCTCGGCTCACGCATCGATGAAGAACGTAGCAAAATGCGATACTTGGTGTGAATTGCAGAATCCCGTGAACCATCGAGTTTTTGAACGCAAGTTGCGCCCGAAGCCATTCGGTCGAGGGCACGCCTGCCTGGGCGTCACGCATCGCGTCGCCCCC-ATCATACAAACCCAACCGGTTGTCATGGTGATGGGG-CGGAGATTGGTCTCCCGTACTTGTTYYGGTTGGCCCAAAAAAGGAGTCCCCTTCAGCGGACACACGACTAGTGGTGGTTTAACAGACCCTTGTCTTTATCGTGTGTTATGAGCTGCT-AGGRAAG-CCTCAT-MAAGACCCCATCGTATCGTTTTAGGACGGTGCTTCGACCGCGACC
PH_93b                TTGTCGAACCCTGCAAGGCAGAACGACCTGTGAACATGTAAA-TACAACCGGGTGATGTGGAGTCGGGCCTTGGTCCTTATACCCATCCCCTACCGGYGTGTGTTTGTGGTGCCTCTTTT--GGGG-TGCCATAGATG-CATGCTGGACCATAACAAAACCCCGGCACGGCATGTGCCAAGGAAAACAAAAA-TGARAAGGACTCAAACCGTGTTGCCCTGTTTGCGGTGTGCATGCGGTTYGTGGACTCTTTGTAATTACAAACGACTCTCGGCAACGGATATCTCGGCTCACGCATCGATGAAGAACGTAGCAAAATGCGATACTTGGTGTGAATTGCAGAATCCCGTGAACCATCGAGTTTTTGAACGCAAGTTGCGCCCGAAGCCATTCGGTCGAGGGCACGCCTGCCTGGGCGTCACGCATCGCGTCGCCCCC-ATCATACAAACCCAACCGGTTGTCATGGTGATGGGG-CGGAGATTGGTCTCCCGTACTTGTTYCGGTTGGCCCAAAAAAGGAGTCCCCTTCAGCGGACACACGACTAGTGGTGGTTTAACAGACCCTTGTCTTTATCGTGTGTTATGAGCTGCT-AGGRAAG-CCTCAT-MAAGACCCCATCGTATCGTTTTAGGACGGTGCTTCGACCGCGACC
PH_76c                 TTGTCGAACCCTGCAARGCAGAACGACCTGTGAACATGTAAA-TACAACCGGGTGATGTGGAGTCGGGCCTTGGTCCTTATACCCATCCCCTACCGGYGTGTGTTTGTGGTGCCTCTTTT--GGGG-TGCCATAGATG-CATGCTGGACCATAACAAAACCCCGGCACGGCATGTGCCAAGGAAAACAAAAA-TGAGAAGGACTCAAACCGTGTTGCCCTGTTTGCGGTGTGCATGCGGTTYGTGGACTCTTTGTAATTACAAACGACTCTCGGCAACGGATATCTCGGCTCACGCATCGATGAAGAACGTAGCAAAATGCGATACTTGGTGTGAATTGCAGAATCCCGTGAACCATCGAGTTTTTGAACGCAAGTTGCGCCCGAAGCCATTCGGTCGAGGGCACGCCTGCCTGGGCGTCACGCATCGCGTCGCCCCC-ATCATACAAACCCAACCGGTTGTCATGGTGATGGGG-CGGAGATTGGTCTCCCGTACTTGTTYCGGTTGGCCCAAAAARGGAGTCCCCTTCAGCGGACACACGACTAGTGGTGGTTTAACAGACCCTTGTCTTTATCGTGTGTTATGAGCTGCT-AGGRAAG-CCTCAT-MAAGACCCCATCGTATCGTTTTAGGACGGTGCTTCGACCGCGACC
PH_86b                TTGTCGAACCCTGCAAGGCAGAACGACCTGTGAACATGTAAA-TACAACCGGGTGATGTGGAGTCGGGCCTTGGTCCTTATACCCATCCCCTACCGGYGTGTGTTTGTGGTGCCTCTTTT--GGGG-TGCCATAGATG-CATGCTGGACCATAACAAAACCCCGGCACGGCATGTGCCAAGGAAAACAAAAA-TGAGAAGGACTCAAACCGTGTTGCCCTGTTTGCGGTGTGCATGCGGTTYGTGGACTCTTTGTAATTACAAACGACTCTCGGCAACGGATATCTCGGCTCACGCATCGATGAAGAACGTAGCAAAATGCGATACTTGGTGTGAATTGCAGAATCCCGTGAACCATCGAGTTTTTGAACGCAAGTTGCGCCCGAAGCCATTCGGTCGAGGGCACGCCTGCCTGGGCGTCACGCATCGCGTCGCCCCC-ATCATACAAACCCAACCGGTTGTCATGGTGATGGGG-CGGAGATTGGTCTCCCGTACTTGTTYCGGTTGGCCCAAAAAAGGAGTCCCCTTCAGCGGACACACGACTAGTGGTGGTTTAACAGACCCTTGTCTTTATCGTGTGTTATGAGCTGCT-AGGRAAG-CCTCAT-MAAGACCCCATCGTATCGTTTTAGGACGGTGCTTCGACCGCGACC
PH_95b                TTGTCGAACCCTGCAAGGCAGAACGACCTGTGAACATGTAAA-TACAACCGGGTGATGTGGAGTCGGGCCTTGGTCCTTATACCCATCCCCTACCGGTGTGTGTTTGTGGTGCCTCTTTT--GGGG-TGCCATAGATG-CATGCTGGACCATAACAAAACCCCGGCACGGCATGTGCCAAGGAAAACAAAAA-TGAGAAGGACTCAAACCGTGTTGCCCTGTTTGCGGTGTGCATGCGGTTTGTGGACTCTTTGTAATTACAAACGACTCTCGGCAACGGATATCTCGGCTCACGCATCGATGAAGAACGTAGCAAAATGCGATACTTGGTGTGAATTGCAGAATCCCGTGAACCATCGAGTTTTTGAACGCAAGTTGCGCCCGAAGCCATTCGGTCGAGGGCACGCCTGCCTGGGCGTCACGCATCGCGTCGCCCCC-ATCATACAAACCCAACCGGTTGTCATGGTGATGGGG-CGGAGATTGGTCTCCCGTACTTGTTTCGGTTGGCCCAAAAAAGGAGTCCCCTTCAGCGGACACACGACTAGTGGTGGTTTAACAGACCCTTGTCTTTATCGTGTGTTATGAGCTGCT-AGGRAAG-CCTCAT-MAAGACCCCATYGTATCGTTTTAGGACGGTGCTTCGACCGCGACC
PH_97a                TTGTCGAACCCTGCAAGGCAGAACGACCTGTGAACATGTAAA-TACAACCGGGTGATGTGGAGTCGGGCCTTGGTCCTTATACCCATCCCCTACCGGYGTGTGTTTGTGGTGCCTCTTTT--GGGG-TGCCATAGATG-CATGCTGGACCATAACAAAACCCCGGCACGGCATGTGCCAAGGAAAACAAAAA-TGAGAAGGACTCAAACCGTGTTGCCCTGTTTGCGGTGTGCATGCGGTTYGTGGACTCTTTRTAATTACAAACGACTCTCGGCAACGGATATCTCGGCTCACGCATCGATGAAGAACGTAGCAAAATGCGATACTTGGTGTGAATTGCAGAATCCCGTGAACCATCGAGTTTTTGAACGCAAGTTGCGCCCGAAGCCATTCGGTCGAGGGCACGCCTGCCTGGGCGTCACGCATCGCGTCGCCCCC-ATCATACAAACCCAACCGGTTGTCATGGTGATGGGG-CGGAGATTGGTCTCCCGTACTTGTTYCGGTTGGCCCAAAAAAGGAGTCCCCTTCAGCGGACACACGACTAGTGGTGGTTTAACAGACCCTTGTCTTTATCGTGTGTTATGAKCTGCT-AKGRAAG-CCTCAT-CAAGACCCCATCGTATCGTTTTAGGACGGTGCTTCGACCGCGACC
PH_97b                TTGTCGAACCCTGCAAGGCAGAACGACCTGTGAACATGTAAA-TACAACCGGGTGATGTGGAGTCRGGCCTTGGTCCTTATACCCATCCCCTACCGGYGTGTGTTTGTGGTGCCTCTTTT--GGGG-TGCCATAGATG-CATGCTGGACCATAACAAAACCCCGGCACGGCATGTGCCAAGGAAAACAAAAA-TGAGAAGGACTCAAACCGTGTTGCCCTGTTTKYGGTGTGCATGCGGTTCGTGGACTCTTTGTAATTACAAACGACTCTCGGCAACGGATATCTCGGCTCACGCATCGATGAAGAACGTAGCAAAATGCGATACTTGGTGTGAATTGCAGAATCCCGTGAACCATCGAGTTTTTGAACGCAAGTTGCGCCCGAAGCCATTCGGTCGAGGGCACGCCTGCCTGGGCGTCACGCATCGCGTCGCCCCC-ATCATACAAACCCAACCGGTTGTCATGGTGATGGGG-CGGAGATTGGTCTCCCGTACTTGTTCCGGTTGGCCCAAAAAAGGAGTCCCCTTCAGCGGACACACGACTAGTGGTGGTTTAACAGACCCTTGTCTTTATCGTGTGTTATGAKCTGCT-AGGGAAG-CCTCAT-CAAGACCCCATCGTATCGTTTTAGGACGGTGCTTCGACCGCGACC
PH_115a               TTGTCGAACCCTGCAAGGCAGAACGACCTGTGAACATGTAAA-TACAACCGGGTGATGTGGAGTCGGGCCTTGGTCCTTATACCCATCCCCTACCGGYGTGTGTTTGTGGTGCCTCTTTT--GGGG-TGCCATAGATG-CATGCTGGACCATAACAAAACCCCGGCACGGCATGTGCCAAGGAAAACAAAAA-TGAGAAGGACTCAAACCGTGTTGCCCTGTTTGCGGTGTGCATGCGGTTYGTGGACTCTTTGTAATTACAAACGACTCTCGGCAACGGATATCTCGGCTCACGCATCGATGAAGAACGTAGCAAAATGCGATACTTGGTGTGAATTGCAGAATCCCGTGAACCATCGAGTTTTTGAACGCAAGTTGCGCCCGAAGCCATTCGGTCGAGGGCACGCCTGCCTGGGCGTCACGCATCGCGTCGCCCCC-ATCATACAAACCCAACCGGTTGTCATGGTGATGGGG-CGGAGATTGGTCTCCCGTRCTTGTTYCGGTTGGCCCAAAAAAGGAGTCCCCTTCAGCGGACACACGACTAGTGGTGGTTTAACAGACCCTTGTCTTTATCGTGTGTTATGAKCTGCT-AGGRAAG-CCTCAT-MAAGACCCCATCGTATCGTTTTAGGACGGTGCTTCGACCGCGACC
PH_115b               TTGTCGAACCCTGCAAGGCAGAACGACCTGTGAACATGTAAA-TACAACCGGGTGATGTGGAGTCGGGCCTTGGTCCTTATACCCATCCCCTACCGGYGTGTGTTTGTGGTGCCTCTTTT--GGGG-TGCCATAGATG-CATGCTGGACCATAACAAAACCCCGGCACGGCATGTGCCAAGGAAAACAAAAA-TGAGAAGGACTCAAACCGTGTTGCCCTGTTTGCGGTGTGCATGCGGTTYGTGGACTCTTTGTAATTACAAACGACTCTCGGCAACGGATATCTCGGCTCACGCATCGATGAAGAACGTAGCAAAATGCGATACTTGGTGTGAATTGCAGAATCCCGTGAACCATCGAGTTTTTGAACGCAAGTTGCGCCCGAAGCCATTCGGTCGAGGGCACGCCTGCCTGGGCGTCACGCATCGCGTCGCCCCC-ATCATACAAACCCAACCGGTTGTCATGGTGATGGGG-CGGAGATTGGTCTCCCGTRCTTGTTYCGGTTGGCCCAAAAAAGGAGTCCCCTTCAGCGGACACACGACTAGTGGTGGTTTAACAGACCCTTGTCTTTATCGTGTGTTATGAKCTGCT-AGGRAAG-CCTCAT-MAAGACCCCATCGTATCGTTTTAGGACGGTGCTTCGACCGCGACC
PH_116a               TTGTCGAACCCTGCAAGGCAGAACGACCTGTGAACATGTAAA-TACAACCGGGTGATGTGGAGTCGGGCCTTGGTCCTTATACCCATCCCCTACCGGYGTGTGTTTGTGGTGCCTCTTTT--GGGG-TGCCATAGATG-CATGCTGGACCATAACAAAACCCCGGCACGGCATGTGCCAAGGAAAACAAAAA-TGAGAAGGACTCAAACCGTGTTGCCCTGTTTGCGGTGTGCATGCGGTTYGTGGACTCTTTGTAATTACAAACGACTCTCGGCAACGGATATCTCGGCTCACGCATCGATGAAGAACGTAGCAAAATGCGATACTTGGTGTGAATTGCAGAATCCCGTGAACCATCGAGTTTTTGAACGCAAGTTGCGCCCGAAGCCATTCGGTCGAGGGCACGCCTGCCTGGGCGTCACGCATCGCGTCGCCCCC-ATCATACAAACCCAACCGGTTGTCATGGTGATGGGG-CGGAGATTGGTCTCCCGTACTTGTTYCGGTTGGCCCAAAAAAGGAGTCCCCTTCAGCGGACACACGACTAGTGGTGGTTTAACAGACCCTTGTCTTTATCGTGTGTTATGAKCTGCT-AGGAAAG-CCTCAT-MAAGACCCCATCGTATCGTTTTAGGACGGTGCTTCGACCGCGACC
PH_116b               TTGTCGAACCCTGCAAGGCAGAACGACCTGTGAACATGTAAA-TACAACCGGGTGATGTGGAGTCGGGCCTTGGTCCTTATACCCATCCCCTACCGGYGTGTGTTTGTGGTGCCTCTTTT--GGGG-TGCCATAGATG-CATGCTGGACCATAACAAAACCCCGGCACGGCATGTGCCAAGGAAAACAAAAA-TGAGAAGGACTCAAACCGTGTTGCCCTGTTTGCGGTGTGCATGCGGTTYGTGGACTCTTTGTAATTACAAACGACTCTCGGCAACGGATATCTCGGCTCACGCATCGATGAAGAACGTAGCAAAATGCGATACTTGGTGTGAATTGCAGAATCCCGTGAACCATCGAGTTTTTGAACGCAAGTTGCGCCCGAAGCCATTCGGTCGAGGGCACGCCTGCCTGGGCGTCACGCATCGCGTCGCCCCC-ATCATACAAACCCAACCGGTTGTCATGGTGATGGGG-CGGAGATTGGTCTCCCGTACTTGTTYCGGTTGGCCCAAAAAAGGAGTCCCCTTCAGCGGACACACGACTAGTGGTGGTTTAACAGACCCTTGTCTTTATCGTGTGTTATGAKCTGCT-AGGRAAG-CCTCAT-CAAGACCCCATCGTATCGTTTTAGGACGGTGCTTCGACCGCGACC
PH_99                TTGTCGAACCCTGCAAGGCAGAACGACCTGTGAACATGTAAA-TACAACCGGGTGATGTGGAGTCGGGCCTTGGTCCTTATACCCATCCCCTACCGGTGTGTGTTTGTGGTGCCTCTTTT--GGGG-TGCCATAGATG-CATGCTGGACCATAACAAAACCCCGGCACGGCATGTGCCAAGGAAAACAAAAA-TGAGAAGGACTCAAACCGTGTTGCCCTGTTGGCGGTGTGCATGCGGTTTGTGGACTCTTTGTAATTACAAACGACTCTCGGCAACGGATATCTCGGCTCACGCATCGATGAAGAACGTAGCAAAATGCGATACTTGGTGTGAATTGCAGAATCCCGTGAACCATCGAGTTTTTGAACGCAAGTTGCGCCCGAAGCCATTCGGTCGAGGGCACGCCTGCCTGGGCGTCACGCATCGCGTCGCCCCC-ATCATACAAACCCAACCGGTTGTCATGGTGATGGGG-CGGAGATTGGTCTCCCGTACTTGTTTCGGTTGGCCCAAAAAAGGAGTCCCCTTCAGCGGACACACGACTAGTGGTGGTTTAACAGACCCTTGTCTTTATTGTGTGTTATGAGCTGCT-AGGAAAG-CCTCAT-AAAGACCCCATCGTATCGTTTTAGGACGGTGCTTCGACCGCGACC
PH_98b                TTGTCGAACCCTGCAAGGCAGAACGACCTGTGAACATGTAAA-TACAACCGGGTGATGTGGAGTCGGGCCTTGGTCCTTATACCCATCCCCTACCGGTGTGTGTTTGTGGTGCCTCTTTT--GGGG-TGCCATAGATG-CATGCTGGACCATAACAAAACCCCGGCACGGCATGTGCCAAGGAAAACAAAAA-TGAGAAGGACTCAAACCGTGTTGCCCTGTTTGCGGTGTGCATGCGGTTTGTGGACTCTTTATAATTACAAACGACTCTCGGCAACGGATATCTCGGCTCACGCATCGATGAAGAACGTAGCAAAATGCGATACTTGGTGTGAATTGCAGAATCCCGTGAACCATCGAGTTTTTGAACGCAAGTTGCGCCCGAAGCCATTCGGTCGAGGGCACGCCTGCCTGGGCGTCACGCATCGCGTCGCCCCC-ATCATACAAACCCAACCGGTTGTCATGGTGATGGGG-CGGAGATTGGTCTCCCGTACTTGTTTCGGTTGGCCCAAAAAAGGAGTCCCCTTCAGCGGACACACGACTAGTGGTGGTTTAACAGACCCTTGTCTTTATCGTGTGTTATGAGCTGCT-ATGGAAG-CCTCAT-CAAGACCCCATCGTATCGTTTTAGGACGGTGCTTCGACCGCGACC
PH_95a                TTGTCGAACCCTGCAAGGCAGAACGACCTGTGAACATGTAAA-TACAACCGGGTGATGTGGAGTCGGGCCTTGGTCCTTATACCCATCCCCTACCGGTGTGTGTTTGTGGTGCCTCTTTT--GGGG-TGCCATAGATG-CATGCTGGACCATAACAAAACCCCGGCACGGCATGTGCCAAGGAAAACAAAAA-TGAGAAGGACTCAAACCGTGTTGCCCTGTTTGCGGTGTGCATGCGGTTTGTGGACTCTTTGTAATTACAAACGACTCTCGGCAACGGATATCTCGGCTCACGCATCGATGAAGAACGTAGCAAAATGCGATACTTGGTGTGAATTGCAGAATCCCGTGAACCATCGAGTTTTTGAACGCAAGTTGCGCCCGAAGCCATTCGGTCGAGGGCACGCCTGCCTGGGCGTCACGCATCGCGTCGCCCCC-ATCATACAAACCCAAYCGGTTGTCATGGTGATGGGG-CGGAGATTGGTCTCCCGTACTTGTTTCGGTTGGCCCAAAAAAGGAGTCCCCTTCAGCGGACACACGACTAGTGGTGGTTTAACAGACCCTTGTCTTTATCGTGTGTTATGAGCTGCT-AGGAAAG-CCTCAT-AAAGACCCCATCGTATCGTTTTAGGACGGTGCTTCGACCGCGACC
PH_86a                TTGTCGAACCCTGCAAGGCAGAACGACCTGTGAACATGTAAA-TACAACCGGGTGATGTGGAGTCGGGCCTTGGTCCTTATACCCATCCCCTACCGGTGTGTGTTTGTGGTGCCTCTTTT--GGGG-TGCCATAGATG-CATGCTGGACCATAACAAAACCCCGGCACGGCATGTGCCAAGGAAAACAAAAA-TGAGAAGGACTCAAACCGTGTTGCCCTGTTTGCGGTGTGCATGCGGTTTGTGGACTCTTTGTAATTACAAACGACTCTCGGCAACGGATATCTCGGCTCACGCATCGATGAAGAACGTAGCAAAATGCGATACTTGGTGTGAATTGCAGAATCCCGTGAACCATCGAGTTTTTGAACGCAAGTTGCGCCCGAAGCCATTCGGTCGAGGGCACGCCTGCCTGGGCGTCACGCATCGCGTCGCCCCC-ATCATACAAACCCAACCGGTTGTCATGGTGATGGGG-CGGAGATTGGTCTCCCGTACTTGTTTCGGTTGGCCCAAAAAAGGAGTCCCCTTCAGCGGACACACGACTAGTGGTGGTTTAACAGACCCTTGTCTTTATCGTGTGTTATGAGCTGCT-AGGAAAG-CCTCAT-AAAGACCCCATCGTATCGTTTTAGGACGGTGCTTCGACCGCGACC
PH_90                TTGTCGAACCCTGCAAGGCAGAACGACCTGTGAACATGTAAA-TACAACCGGGTGATGTGGAGTCGGGCCTTGGTCCTTATACCCATCCCCTACCGGTGTGTGTTTGTGGTGCCTCTTTT--GGGG-TGCCATAGATG-CATGCTGGACCATAACAAAACCCCGGCACGGCATGTGCCAAGGAAAACAAAAA-TGAGAAGGACTCAAACCGTGTTGCCCTGTTTGCGGTGTGCATGCGGTTTGTGGACTCTTTGTAATTACAAACGACTCTCGGCAACGGATATCTCGGCTCACGCATCGATGAAGAACGTAGCAAAATGCGATACTTGGTGTGAATTGCAGAATCCCGTGAACCATCGAGTTTTTGAACGCAAGTTGCGCCCGAAGCCATTCGGTCGAGGGCACGCCTGCCTGGGCGTCACGCATCGCGTCGCCCCC-ATCATACAAACCCAACCGGTTGTCATGGTGATGGGG-CGGAGATTGGTCTCCCGTACTTGTTTCGGTTGGCCCAAAAAAGGAGTCCCCTTCAGCGGACACACGACTAGTGGTGGTTTAACAGACCCTTGTCTTTATCGTGTGTTATGAGCTGCT-AGGAAAG-CCTCAT-AAAGACCCCATCGTATCGTTTTAGGACGGTGCTTCGACCGCGACC
PH_88               TTGTCGAACCCTGCAAGGCAGAACGACCTGTGAACATGTAAA-TACAACCGGGTGATGTGGAGTCGGGCCTTGGTCCTTATACCCATCCCCTACCGGTGTGTGTTTGTGGTGCCTCTTTT--GGGG-TGCCATAGATG-CATGCTGGACCATAACAAAACCCCGGCACGGCATGTGCCAAGGAAAACAAAAA-TGAGAAGGACTCAAACCGTGTTGCCCTGTTTGCGGTGTGCATGCGGTTTGTGGACTCTTTGTAATTACAAACGACTCTCGGCAACGGATATCTCGGCTCACGCATCGATGAAGAACGTAGCAAAATGCGATACTTGGTGTGAATTGCAGAATCCCGTGAACCATCGAGTTTTTGAACGCAAGTTGCGCCCGAAGCCATTCGGTCGAGGGCACGCCTGCCTGGGCGTCACGCATCGCGTCGCCCCC-ATCATACAAACCCAACCGGTTGTCATGGTGATGGGG-CGGAGATTGGTCTCCCGTACTTGTTTCGGTTGGCCCAAAAAAGGAGTCCCCTTCAGCGGACACACGACTAGTGGTGGTTTAACAGACCCTTGTCTTTATCGTGTGTTATGAGCTGCT-AGGAAAG-CCTCAT-AAAGACCCCATCGTATCGTTTTAGGACGGTGCTTCGACCGCGACC
PH_87               TTGTCGAACCCTGCAAGGCAGAACGACCTGTGAACATGTAAA-TACAACCGGGTGATGTGGAGTCGGGCCTTGGTCCTTATACCCATCCCCTACCGGTGTGTGTTTGTGGTGCCTCTTTT--GGGG-TGCCATAGATG-CATGCTGGACCATAACAAAACCCCGGCACGGCATGTGCCAAGGAAAACAAAAA-TGAGAAGGACTCAAACCGTGTTGCCCTGTTTGCGGTGTGCATGCGGTTTGTGGACTCTTTGTAATTACAAACGACTCTCGGCAACGGATATCTCGGCTCACGCATCGATGAAGAACGTAGCAAAATGCGATACTTGGTGTGAATTGCAGAATCCCGTGAACCATCGAGTTTTTGAACGCAAGTTGCGCCCGAAGCCATTCGGTCGAGGGCACGCCTGCCTGGGCGTCACGCATCGCGTCGCCCCC-ATCATACAAACCCAACCGGTTGTCATGGTGATGGGG-CGGAGATTGGTCTCCCGTACTTGTTTCGGTTGGCCCAAAAAAGGAGTCCCCTTCAGCGGACACACGACTAGTGGTGGTTTAACAGACCCTTGTCTTTATCGTGTGTTATGAGCTGCT-AGGAAAG-CCTCAT-AAAGACCCCATCGTATCGTTTTAGGACGGTGCTTCGACCGCGACC
PH_96                TTGTCGAACCCTGCAAGGCAGAACGACCTGTGAACATGTAAA-TACAACCGGGTGATGTGGAGTCGGGCCTTGGTCCTTATACCCATCCCCTACCGGTGTGTGTTTGTGGTGCCTCTTTT--GGGG-TGCCATAGATG-CATGCTGGACCATAACAAAACCCCGGCACGGCATGTGCCAAGGAAAACAAAAA-TGAGAAGGACTCAAACCGTGTTGCCCTGTTTGCGGTGTGCATGCGGTTTGTGGACTCTTTGTAATTACAAACGACTCTCGGCAACGGATATCTCGGCTCACGCATCGATGAAGAACGTAGCAAAATGCGATACTTGGTGTGAATTGCAGAATCCCGTGAACCATCGAGTTTTTGAACGCAAGTTGCGCCCGAAGCCATTCGGTCGAGGGCACGCCTGCCTGGGCGTCACGCATCGCGTCGCYCCC-ATCATACAAACCCAACCGGTTGTCATGGTGATGGGG-CGGAGATTGGTCTCCCGTACTTGTTTCGGTTGGCCCAAAAAAGGAGTCCCCTTCAGCGGACACACGACTAGTGGTGGTTTAACAGACCCTTGTCTTTATCGTGTGTTATGAGCTGCT-AGGAAAG-CCTCAT-AAAGACCCCATCGTATCGTTTTAGGACGGTGCTTCGACCGCGACC
PH_94                TTGTCGAACCCTGCAAGGCAGAACGACCTGTGAACATGTAAA-TACAACCGGGTGATGTGGAGTMGGGCCTTGGTCCTTATACCCATCCCCTACCGGTGTGTGTTTGTGGTGCCTCTTTT--GGGG-TGCCATAGATG-CATGCTGGACCATAACAAAACCCCGGCACGGCATGTGCCAAGGAAAACAAAAA-TGAGAAGGACTCAAACCGTGTTGCCCTGTTTGCGGTGTGCATGCGGTTTGTGGACTCTTTGTAATTACAAACGACTCTCGGCAACGGATATCTCGGCTCACGCATCGATGAAGAACGTAGCAAAATGCGATACTTGGTGTGAATTGCAGAATCCCGTGAACCATCGAGTTTTTGAACGCAAGTTGCGCCCGAAGCCATTCGGTCGAGGGCACGCCTGCCTGGGCGTCACGCATCGCGTCGCCCCC-ATCATACAAACCCAACCGGTTGTCATGGTGATGGGG-CGGAGATTGGTCTCCCGTACTTGTTTCGGTTGGCCCAAAAAAGGAGTCCCCTTCAGCGGACACACGACTAGTGGTGGTTTAACAGACCCTTGTCTTTATCGTGTGTTATGAGCTGCT-AGGAAAG-CCTCAT-AAAGACCCCATCGTATCGTTTTAGGACGGTGCTTCGACCGCGACC
PH_80a               TTGTCGAACCCTGCAAGGCAGAACGACCTGTGAACATGTAAA-TACAACCGGGTGATGTGGAGTCGGGCCTTGGTCCTTATACCCATCCCCTACCGGTGTGTGTTTGTGGTGCCTCTTTT--GGGG-TGCCATAGATG-CATGCTGGACCATAACAAAACCCCGGCACGGCATGTGCCAAGGAAAACAAAAA-TGAGAAGGACTCAAACCGTGTTGCCCTGTTTGCGGTGTGCATGCGGTTTGTGGACTCTTTGTAATTACAAACGACTCTCGGCAACGGATATCTCGGCTCACGCATCGATGAAGAACGTAGCAAAATGCGATACTTGGTGTGAATTGCAGAATCCCGTGAACCATCGAGTTTTTGAACGCAAGTTGCGCCCGAAGCCATTCGGTCGAGGGCACGCCTGCCTGGGCGTCACGCATCGCGTCGCCCCC-ATCATACAAACCCAACCGGTTGTCATGGTGATGGGG-CGGAGATTGGTCTCCCGTACTTGTTTCGGTTGGCCCAAAAAAGGAGTCCCCTTCAGCGGACACACGACTAGTGGTGGTTTAACAGACCCTTGTCTTTATCGTGTGTTATGAGCTGCT-AGGAAAG-CCTCAT-AAAGACCCCATCGTATCGTTTTAGGACGGTGCTTCGACCGCGACC
PH_77               TTGTCGAACCCTGCAAGGCAGAACGACCTGTGAACATGTAAA-TACAACCGGGTGATGTGGAGTCGGGCCTTGGTCCTTATACCCATCCCCTACCGGTGTGTGTTTGTGGTGCCTCTTTT--GGGG-TGCCATAGATG-CATGCTGGACCATAACAAAACCCCGGCACGGCATGTGCCAAGGAAAACAAAAA-TGAGAAGGACTCAAACCGTGTTGCCCTGTTTGCGGTGTGCATGCGGTTTGTGGACTCTTTGTAATTACAAACGACTCTCGGCAACGGATATCTCGGCTCACGCATCGATGAAGAACGTAGCAAAATGCGATACTTGGTGTGAATTGCAGAATCCCGTGAACCATCGAGTTTTTGAACGCAAGTTGCGCCCGAAGCCATTCGGTCGAGGGCACGCCTGCCTGGGCGTCACGCATCGCGTCGCCCCC-ATCATACAAACCCAACCGGTTGTCATGGTGATGGGG-CGGAGATTGGTCTCCCGTACTTGTTTCGGTTGGCCCAAAAAAGGAGTCCCCTTCAGCGGACACACGACTAGTGGTGGTTTAACAGACCCTTGTCTTTATCGTGTGTTATGAGCTGCT-AGGAAAG-CCTCAT-AAAGACCCCATCGTATCGTTTTAGGACGGTGCTTCGACCGCGACC
PH_85                TTGTCGAACCCTGCAAGGCAGAACGACCTGTGAACATGTAAA-TACAACCGGGTGATGTGGAGTCGGGCCTTGGTCCTTATACCCATCCCCTACCGGTGTGTGTTTGTGGTGCCTCTTTT--GGGG-TGCCATAGATG-CATGCTGGACCATAACAAAACCCCGGCACGGCATGTGCCAAGGAAAACAAAAA-TGAGAAGGACTCAAACCGTGTTGCCCTGTTTGCGGTGTGCATGCGGTTTGTGGACTCTTTGTAATTACAAACGACTCTCGGCAACGGATATCTCGGCTCACGCATCGATGAAGAACGTAGCAAAATGCGATACTTGGTGTGAATTGCAGAATCCCGTGAACCATCGAGTTTTTGAACGCAAGTTGCGCCCGAAGCCATTCGGTCGAGGGCACGCCTGCCTGGGCGTCACGCATCGCGTCGCCCCC-ATCATACAAACCCAACCGGTTGTCATGGTGATGGGG-CGGAGATTGGTCTCCCGTACTTGTTTCGGTTGGCCCAAAAAAGGAGTCCCCTTCAGCGGACACACGACTAGTGGTGGTTTAACAGACCCTTGTCTTTATCGTGTGTTATGAGCTGCT-AGGAAAG-CCTCAT-AAAGACCCCATCGTATCGTTTTAGGACGGTGCTTCGACCGCGACC
PH_118               TTGTCGAACCCTGCAAGRCAGAACGACCTGTGAACATGTAAA-TACAACCGGGTGATGTGGAGTCGGGCCTTGGTCCTTATACCCATCCCCTACCGGTGTGTGTTTGTGGTGCCTCTTTT--GGGG-TGCCATAGATG-CATGCTGGACCATAACAAAACCCCGGCACGGCATGTGCCAAGGAAAACAAAAA-TGAGAAGGACTCAAACCGTGTTGCCCTGTTTGCGGTGTGCATGCGGTTTGTGGACTCTTTGTAATTACAAACGACTCTCGGCAACGGATATCTCGGCTCACGCATCGATGAAGAACGTAGCAAAATGCGATACTTGGTGTGAATTGCAGAATCCCGTGAACCATCGAGTTTTTGAACGCAAGTTGCGCCCGAAGCCATTCGGTCGAGGGCACGCCTGCCTGGGCGTCACGCATCGCGTCGCCCCC-ATCATACAAACCCAACCGGTTGTCATGGTGATGGGG-CGGAGATTGGTCTCCCGTACTTGTTTCGGTTGGCCCAAAAAAGGAGTCCCCTTCAGCGGACACACGACTAGTGGTGGTTTAACAGACCCTTGTCTTTATCGTGTGTTATGAGCTGCT-AGGAAAG-CCTCAT-AAAGACCCCATCGTATCGTTTTAGGACGGTGCTTCGACCGCGACC
PH_103a              TTGTCGAACCCTGCAAGGCAGAACGACCTGTGAACATGTAAA-TACAACCGGGTGATGTGGAGTCGGGCCTTGGTCCTTATACCCATCCCCTACCGGTGTGTGTTTGTGGTGCCTCTTTT--GGGG-TGCCATAGATG-CATGCTGGACCATAACAAAACCCCGGCACGGCATGTGCCAAGGAAAACAAAAA-TGAGAAGGACTCAAACCGTGTTGCCCTGTTTGCGGTGTGCATGCGGTTTGTGGACTCTTTGTAATTACAAACGACTCTCGGCAACGGATATCTCGGCTCACGCATCGATGAAGAACGTAGCAAAATGCGATACTTGGTGTGAATTGCAGAATCCCGTGAACCATCGAGTTTTTGAACGCAAGTTGCGCCCGAAGCCATTCGGTCGAGGGCACGCCTGCCTGGGCGTCACGCATCGCGTCGCCCCC-ATCATACAAACCCAACCGGTTGTCATGGTGATGGGG-CGGAGATTGGTCTCCCGTACTTGTTTCGGTTGGCCCAAAAAAGGAGTCCCCTTCAGCGGACACACGACTAGTGGTGGTTTAACAGACCCTTGTCTTTATCGTGTGTTATGAGCTGCT-AGGAAAG-CCTCAT-AAAGACCCCATCGTATCGTTTTAGGACGGTGCTTCGACCGCGACC
PH_103b              TTGTCGAACCCTGCAAGGCAGAACGACCTGTGAACATGTAAA-TACAACCGGGTGATGTGGAGTCGGGCCTTGGTCCTTATACCCATCCCCTACCGGTGTGTGTTTGTGGTGCCTCTTTT--GGGG-TGCCATAGATG-CATGCTGGACCATAACAAAACCCCGGCACGGCATGTGCCAAGGAAAACAAAAA-TGAGAAGGACTCAAACCGTGTTGCCCTGTTTGCGGTGTGCATGCGGTTTGTGGACTCTTTGTAATTACAAACGACTCTCGGCAACGGATATCTCGGCTCACGCATCGATGAAGAACGTAGCAAAATGCGATACTTGGTGTGAATTGCAGAATCCCGTGAACCATCGAGTTTTTGAACGCAAGTTGCGCCCGAAGCCATTYGGTCGAGGGCACGCCTGCCTGGGCGTCACGCATCGCGTCGCCCCC-ATCATACAAACCCAACCGGTTGTCATGGTGATGGGG-CGGAGATTGGTCTCCCGTACTTGTTTCGGTTGGCCCAAAAAAGGAGTCCCCTTCAGCGGACACACGACTAGTGGTGGTTTAACAGACCCTTGTCTTTATCGTGTGTTATGAGCTGCT-AGGAAAG-CCTCAT-AAAGACCCCATCGTATCGTTTTAGGACGGTGCTTCGACCGCGACC
PH_101               TTGTCGAACCCTGCAAGGCAGAACGACCTGTGAACATGTAAA-TACAACCGGGTGATGTGGAGTCGGGCCTTGGTCCTTATACCCATCCCCTACCGGTGTGTGTTTGTGGTGCCTCTTTT--GGGG-TGCCATAGATG-CATGCTGGACCATAACAAAACCCCGGCACGGCATGTGCCAAGGAAAACAAAAA-TGAGAAGGACTCAAACCGTGTTGCCCTGTTTGCGGTGTGCATGCGGTTTGTGGACTCTTTGTAATTACAAACGACTCTCGGCAACGGATATCTCGGCTCACGCATCGATGAAGAACGTAGCAAAATGCGATACTTGGTGTGAATTGCAGAATCCCGTGAACCATCGAGTTTTTGAACGCAAGTTGCGCCCGAAGCCATTCGGTCGAGGGCACGCCTGCCTGGGCGTCACGCATCGCGTCGCCCCC-ATCATACAAACCCAACCGGTTGTCATGGTGATGGGG-CGGAGATTGGTCTCCCGTACTTGTTTCGGTTGGCCCAAAAAAGGAGTCCCCTTCAGCGGACACACGACTAGTGGTGGTTTAACAGACCCTTGTCTTTATCGTGTGTTATGAGCTGCT-AGGAAAG-CCTCAT-AAAGACCCCATCGTATCGTTTTAGGACGGTGCTTCGACCGCGACC
PH_105                TTGTCGAACCCTGCAAGGCAGAACGACCTGTGAACATGTAAA-TACAACCGGGTGATGTGGAGTCGGGCCTTGGTCCTTATACCCATCCCCTACCGGTGTGTGTTTGTGGTGCCTCTTTT--GGGG-TGCCATAGATG-CATGCTGGACCATAACAAAACCMCGGCACGGCATGTGCCAAGGAAAACAAAAA-TGAGAAGGACTCAAACCGTGTTGCCYTGTTTGCGGTGTGCATGCGGTTTGTGGACTCTTTGTAATTACAAACGACTCTCGGCAACGGATATCTCGGCTCACGCATCGATGAAGAACGTAGCAAAATGCGATACTTGGTGTGAATTGCAGAATCCCGTGAACCATCGAGTTTTTGAACGCAAGTTGCGCCCGAAGCCATTCGGTCGAGGGCACGCCTGCCTGGGCGTCACGCATCGCGTCGCCCCC-ATCATACAAACCCAACCGGTTGTCATGGTGATGGGG-CGGAGATTGGTCTCCCGTACTTGTTTCGGTTGGCCCAAAAAAGGAGTCCCCTTCAGCGGACACACGACTAGTGGTGGTTTAACAGACCCTTGTCTTTATCGTGTGTTATGAGCTGCT-AGGAAAG-CCTCAT-AAAGACCCCATCGTATCGTTTTAGGACGGTGCTTCGACCGCGACC
PH_102                TTGTCGAACCCTGCAAGGCAGAACGACCTGTGAACATGTAAA-TACAACCGGGTGATGTGGAGTCGGGCCTTGGTCCTTATACCCATCCCCTACCGGTGTGTGTTTGTAGTGCCTCTTTT--GGGG-TGCCATAGATG-CATGCTGGACCATAACAAAACCCCGGCACGGCATGTGCCAAGGAAAACAAAAA-TGAGAAGGACTCAAACCGTGTTGCCCTGTTTGCGGTGTGCATGCGGTTTGTGGACTCTTTGTAATTACAAACGACTCTCGGCAACGGATATCTCGGCTCACGCATCGATGAAGAACGTAGCAAAATGCGATACTTGGTGTGAATTGCAGAATCCCGTGAACCATCGAGTTTTTGAACGCAAGTTGCGCCCGAAGCCATTCGGTCGAGGGCACGCCTGCCTGGGCGTCACGCATCGCGTCGCCCCC-ATCATACAAACCCAACCGGTTGTCATGGTGATGGGG-CGGAGATTGGTCTCCCGTACTTGTTTCGGTTGGCCCAAAAAAGGAGTCCCCTTCAGCGGACACACGACTAGTGGTGGTTTAACAGACCCTTGTCTTTATCGTGTGTTATGAGCTGCT-AGGAAAG-CCTCAT-AAAGACCCCATCGTATCGTTTTAGGACGGTGCTTCGACCGCGACC
PH_109              TTGTCGAACCCTGCAAGGCAGAACGACCTGTGAACATGTAAA-TACAACCGGGTGATGTGGAGTCGGGCCTTGGTCCTTATACCCATCCCCTACCGGTGTGTGTTTGTGGTGCCTCTTTT--GGGG-TGCCATAGATG-CATGCTGGACCATAACAAAACCCCGGCACGGCATGTGCCAAGGAAAACAAAAA-TGAGAAGGACTCAAACCGTGTTGCCCTGTTTGCGGTGTGCATGCGGTTTGTGGACTCTTTGTAATTACAAACGACTCTCGGCAACGGATATCTCGGCTCACGCATCGATGAAGAACGTAGCAAAATGCGATACTTGGTGTGAATTGCAGAATCCCGTGAACCATCGAGTTTTTGAACGCAAGTTGCGCCCGAAGCCATTCGGTCGAGGGCACGCCTGCCTGGGCGTCACGCATCGCGTCGCCCCC-ATCATACAAACCCAACCGGTTGTCATGGTGATGGGG-CGGAGATTGGTCTCCCGTACTTGTTTCGGTTGGCCCAAAAAAGGAGTCCCCTTCAGCGGACACACGACTAGTGGTGGTTTAACAGACCCTTGTCTTTATCGTGTGTTATGAGCTGCT-AGGAAAG-CCTCAT-AAAGACCCCATCGTATCGTTTTAGGACGGTGCTTCGACCGCGACC
PH_100b               TTGTCGAACCCTGCAAGGCAGAACGACCTGTGAACATGTAAA-TACAACCGGGTGATGTGGAGTCGGGCCTTGGTCCTTATACCCATCCCCTACCGGTGTGTGTTTGTGGTGCCTCTTTT--GGGG-TGCCATAGATG-CATGCTGGACCATAACAAAACCCCGGCACGGCATGTGCCAAGGAAAACAAAAA-TGAGAAGGACTCAAACCGTGTTGCCCTGTTTGCGGTGTGCATGCGGTTTGTGGACTCTTTGTAATTACAAACGACTCTCGGCAACGGATATCTCGGCTCACGCATCGATGAAGAACGTAGCAAAATGCGATACTTGGTGTGAATTGCAGAATCCCGTGAACCATCGAGTTTTTGAACGCAAGTTGCGCCCGAAGCCATTCGGTCGAGGGCACGCCTGCCTGGGCGTCACGCATCGCGTCGCCCCC-ATCATACAAACCCAACCGGTTGTCATGGTGATGGGG-CGGAGATTGGTCTCCCGTACTTGTTTCGGTTGGCCCAAAAAAGGAGTCCCCTTCAGCGGACACACGACTAGTGGTGGTTTAACAGACCCTTGTCTTTATCGTGTGTTATGAGCTGCT-AGGAAAG-CCTCAT-AAAGACCCCATCGTATCGTTTTAGGACGGTGCTTCGACCGCGACC
PH_100a                TTGTCGAACCCTGCAAGGCAGAACGACCTGTGAACATGTAAA-TACAACCGGGTGATGTGGAGTCGGGCCTTGGTCCTTATACCCATCCCCTACCGGTGTGTGTTTGTGGTGCCTCTTTT--GGGG-TGCCATAGATG-CATGCTGGACCATAACAAAACCCCGGCACGGCATGTGCCAAGGAAAACAAAAA-TGAGAAGGACTCAAACCGTGTTGCCCTGTTTGCGGTGTGCATGCGGTTTGTGGACTCTTTGTAATTACAAACGACTCTCGGCAACGGATATCTCGGCTCACGCATCGATGAAGAACGTAGCAAAATGCGATACTTGGTGTGAATTGCAGAATCCCGTGAACCATCGAGTTTTTGAACGCAAGTTGCGCCCGAAGCCATTCGGTCGAGGGCACGCCTGCCTGGGCGTCACGCATCGYGTCGCCCCC-ATCATACAAACCCAACCGGTTGTCATGGTGATGGGG-CGGAGATTGGTCTCCCGTACTTGTTTCGGTTGGCCCAAAAAAGGAGTCCCCTTCAGCGGACACACGACTAGTGGTGGTTTAACAGACCCTTGTCTTTATCGTGTGTTATGAGCTGCT-AGGAAAG-CCTCAT-AAAGACCCCATCGTATCGTTTTAGGACGGTGCTTCGACCGCGACC
PH_117               TTGTCGAACCCTGCAAGGCAGAACGACCTGTGAACATGTAAA-TACAACCGGGTGATGTGGAGTCGGGCCTTGGTCCTTATACCCATCCCCTACCGGTGTGTGTTTGTGGTGCCTCTTTT--GGGG-TGCCATAGATG-CATGCTGGACCATAACAAAACCCCGGCACGGCATGTGCCAAGGAAAACAAAAA-TGAGAAGGACTCAAACCGTGTTGCCCTGTTTGCGGTGTGCATGCGGTTTGTGGACTCTTTGTAATTACAAACGACTCTCGGCAACGGATATCTCGGCTCACGCATCGATGAAGAACGTAGCAAAATGCGATACTTGGTGTGAATTGCAGAATCCCGTGAACCATCGAGTTTTTGAACGCAAGTTGCGCCCGAAGCCATTCGGTCGAGGGCACGCCTGCCTGGGCGTCACGCATCGCGTCGCCCCC-ATCATACAAACCCAACCGGTTGTCATGGTGATGGGG-CGGAGATTGGTCTCCCGTACTTGTTTCGGTTGGCCCAAAAAAGGAGTCCCCTTCAGCGGACACACGACTAGTGGTGGTTTAACAGACCCTTGTCTTTATCGTGTGTTATGAGCTGCT-AGGAAAG-CCTCAT-AAAGACCCCATCGTATCGTTTTAGGACGGTGCTTCGACCGCGACC
PH_60               TTGTCGAACCCTGCAAGGCAGAACGACCTGTGAACATGTAAA-TACAACCGGGTGATGTGGAGTCGGGCCTTGGTCCTTATACCCATCCCCTACCGGTGTGTGTTTGTGGTGCCTCTTTT--GGGG-TGCCATAGATG-CATGCTGGACCATAACAAAACCCCGGCACGGCATGTGCCAAGGAAAACAAAAA-TGAGAAGGACTCAAACCGTGTTGCCCTGTTTGCGGTGTGCATGCGGTTTGTGGACTCTTTGTAATTACAAACGACTCTCGGCAACGGATATCTCGGCTCACGCATCGATGAAGAACGTAGCAAAATGCGATACTTGGTGTGAATTGCAGAATCCCGTGAACCATCGAGTTTTTGAACGCAAGTTGCGCCCGAAGCCATTCGGTCGAGGGCACGCCTGCCTGGGCGTCACGCATCGCGTCGCCCCC-ATCATACAAACCCAACCGGTTGTCATGGTGATGGGG-CGGAGATTGGTCTCCCGTGCTTGTTTCGGTTGGCCCAAAAAAGGAGTCCCCTTCAGCGGACACACGACTAGTGGTGGTTTAACAGACCCTTGTCTTTATCGTGTGTTATGAGCTGCT-AGGAAAG-CCTCAT-AAAGACCCCATCGTATCGTTTTAGGACGGTGCTTCGACCGCGACC
PH_73               TTGTCGAACCCTGCAAGGCAGAACGACCTGTGAACATGTAAA-TACAACCGGGTGATGTGGAGTCGGGCCTTGGTCCTTATACCCATCCCCTACCGGTGTGTGTTTGTGGTGCCTCTTTT--GGGG-TGCCATAGATG-CATGCTGGACCATAACAAAACCCCGGCACGGCATGTGCCAAGGAAAACAAAAA-TGAGAAGGACTCAAACCGTGTTGCCCTGTTTGCGGTGTGCATGCGGTTTGTGGACTCTTTGTAATTACAAACGACTCTCGGCAACGGATATCTCGGCTCACGCATCGATGAAGAACGTAGCAAAATGCGATACTTGGTGTGAATTGCAGAATCCCGTGAACCATCGAGTTTTTGAACGCAAGTTGCGCCCGAAGCCATTCGGTCGAGGGCACGCCTGCCTGGGCGTCACGCATCGCGTCGCCCCC-ATCATACAAACCCAACCGGTTGTCATGGTGATGGGG-CGGAGATTGGTCTCCCGTACTTGTTTCGGTTGGCCCAAAAAAGGAGTCCCCTTCAGCGGACACACGACTAGTGGTGGTTTAACAGACCCTTGTCTTTATCGTGTGTTATGAGCTGCT-AGGAAAG-CCTCAT-AAAGACCCCATCGTATCGTTTTAGGACGGTGCTTCGACCGCGACC
PH_112               TTGTCGAACCCTGCAAGGCAGAACGACCTGTGAACATGTAAA-TACAACCGGGTGATGTGGAGTCGGGCCTTGGTCCTTATACCCATCCCCTACCGGTGTGTGTTTGTGGTGCCTCTTTT--GGGG-TGCCATAGATG-CATGCTGGACCATAACAAAACCCCGGCACGGCATGTGCCAAGGAAAACAAAAA-TGAGAAGGACTCAAACCGTGTTGCCCTGTTTGCGGTGTGCATGCGGTTTGTGGACTCTTTGTAATTACAAACGACTCTCGGCAACGGATATCTCGGCTCACGCATCGATGAAGAACGTAGCAAAATGCGATACTTGGTGTGAATTGCAGAATCCCGTGAACCATCGAGTTTTTGAACGCAAGTTGCGCCCGAAGCCATTCGGTCGAGGGCACGCCTGCCTGGGCGTCACGCATCGCGTCGCCCCC-ATCATACAAACCCAACCGGTTGTCATGGTGATGGGG-CRGAGATTGGTCTCCCGTACTTGTTTCGGTTGGCCCAAAAAAGGAGTCCCCTTCAGCGGACACACGACTAGTGGTGGTTTAACAGACCCTTGTCTTTATCGTGTGTTATGAGCTGCT-AGGAAAG-CCTCAT-AAAGACCCCATCGTATCGTTTTAGGACGGTGCTTCGACCGCGACC
PH_111               TTGTCGAACCCTGCAAGGCAGAACGACCTGTGAACATGTAAA-TACAACCGGGTGATGTGGAGTCGGGCCTTGGTCCTTATACCCATCCCCTACCGGTGTGTGTTTGTGGTGCCTCTTTT--GGGG-TGCCATAGATG-CATGCTGGACCATAACAAAACCCCGGCACGGCATGTGCCAAGGAAAACAAAAA-TGAGAAGGACTCAAACCGTGTTGCCCTGTTTGCGGTGTGCATGCGGTTTGTGGACTCNNTGTAATTACAAACGACTCTCGGCAACGGATATCTCGGCTCACGCATCGATGAAGAACGTAGCAAAATGCGATACTTGGTGTGAATTGCAGAATCCCGTGAACCATCGAGTTTTTGAACGCAAGTTGCGCCCGAAGCCATTCGGTCGAGGGCACGCCTGCCTGGGCGTCACGCATCGCGTCGCCCCC-ATCATACAAACCCAACCGGTTGTCATGGTGATGGGG-CGGAGATTGGTCTCCCGTACTTGTTTCGGTTGGCCCAAAAAAGGAGTCCCCTTCAGCGGACACACGACTAGTGGTGGTTTAACAGACCCTTGTCTTTATCGTGTGTTATGAGCTGCT-AGGAAAG-CCTCAT-AAAGACCCCATCGTATCGTTTTAGGACGGTGCTTCGACCGCGACC
PH_91               TTGTCGAACCCTGCAAGGCAGAACGACCTGTGAACATGTAAA-TACAACCGGGTGATGTGGAGTCGGGCCTTGGTCCTTATACCCATCCCCTACCGGCGTGTGTTTGTGGTGCCTCTTTT--GGGG-TGCCATAGATG-CATGCTGGACCATAACAAAACCCCGGCACGGCATGTGCCAAGGAAAACAAAAA-TGAGAAGGACTCAAACCGTGTTGCCCTGTTTGCGGTGTGCATGCGGTTCGTGGACTCTTTGTAATTACAAACGACTCTCGGCAACGGATATCTCGGCTCACGCATCGATGAAGAACGTAGCAAAATGCGATACTTGGTGTGAATTGCARAATCCCGTGAACCATCGAGTTTTTGAACGCAAGTTGCGCCCGAAGCCATTCGGTCGAGGGCACGCCTGCCTGGGCGTCACGCATCGCGTCGCCCCC-ATCATACAAACCCAACCGGTTGTCATGGTGATGGGG-CGGAGATTGGTCTCCCGTACTTGTTCCGGTTGGCCCAAAAAAGGAGTCCCCTTCAGCGGACACACGACTAGTGGTGGTTTAACAGACCCTTGTCTTTATCGTGTGTTATGAGCTGCT-AGGGAAG-CCTCAT-CAAGACCCCATCGTATCGTTTTAGGACGGTGCTTCGACCGCGACC
PH_92                TTGTCGAACCCTGCAAGGCAGAACGACCTGTGAACATGTAAA-TACAACCGGGTGATGTGGAGTCGGGCCTTGGTCCTTATACCCATCCCCTACCGGCGTGTGTTTGTGGTGCCTCTTTT--GGGG-TGCCATAGATG-CATGCTGGACCATAACAAAACCCCGGCACGGCATGTGCCAAGGAAAACAAAAA-TGAGAAGGACTCAAACCGTGTTGCCCTGTTTGCGGTGTGCATGCGGTTCGTGGACTCTTTGTAATTACAAACGACTCTCGGCAACGGATATCTCGGCTCACGCATCGATGAAGAACGTAGCAAAATGCGATACTTGGTGTGAATTGCAGAATCCCGTGAACCATCGAGTTTTTGAACGCAAGTTGCGCCCGAAGCCATTCGGTCGAGGGCACGCCTGCCTGGGCGTCACGCATCGCGTCGCCCCC-ATCATACAAACCCAACCGGTTGTCATGGTGATGGGG-CGGAGATTGGTCTCCCGTACTTGTTCCGGTTGGCCCAAAAAAGGAGTCCCCTTCAGCGGACACACGACTAGTGGTGGTTTAACAGACCCTTGTCTTTATCGTGTGTTATGAGCTGCT-AGGGAAG-CCTCAT-CAAGACCCCATCGTATCGTTTTAGGACGGTGCTTCGACCGCGACC
PH_89                TTGTCGAACCCTGCAAGGCAGAACGACCTGTGAACATGTAAA-TACAACCGGGTGAtGTGGAGTCGGGCCTTGGTCCTTATACCCATCCCCTACCGGCGTGTGTTTGTGGTGCCTCTTTT--GGGG-TGCCATAGATG-CATGCTGGACCATAACAAAACCCCGGCACGGCATGTGCCAAGGAAAACAAAA--TGAGAAGGACTCAAACCGTGTTGCCCTGTTTGCGGTGTGCATGCGGTTCGTGGACTCTTTGTAATTACAAACGACTCTCGGCAACGGATATCTCGGCTCACGCATCGATGAAGAACGTAGCAAAATGCGATACTTGGTGTGAATTGCAGAATCCCGTGAACCATCGAGTTTTTGAACGCAAGTTGCGCCCGAAGCCATTCGGTCGAGGGCACGCCTGCCTGGGCGTCACGCATCGCGTCGCCCCC-ATCATACAAACCCAACCGGTTGTCATGGTGATGGGG-CGGAGATTGGTCTCCCGTACTTGTTCCGGTTGGCCCAAAAAAGGAGTCCCCTTCAGCGGACACACGACTAGTGGTGGTTTAACAGACCCTTGTCTTTATCGTGTGTTATGAGCTGCT-AGGGAAG-CCTCAT-CAAGACCCCATCGTATCGTTTTAGGACGGTGCTTCGACCGCGACC
PH_120a                TTGTCGAACCCTGCAAGGCAGAACGACCTGTGAACATGTAAA-TACAACCGGGTGATGTGGAGTCNGGCCTTGGTCCTTATACCCATCCCCTACCGGCGTGTGTTTGTGGTGCCTCTTTT--GGGG-TGCCATAGATG-CATGCTGGACCATAACAAAACCCCGGCACGGCATGTGCCAAGGAAAACAAAAA-TGAGAAGGACTCAAACCGTGTTGCCCTGTTTGCGGTGTGCATGCGGTTYGTGGACTCTTTGTAATTACAAACGACTCTCGGCAACGGATATCTCGGCTCACGCATCGATGAAGAACGTAGCAAAATGCGATACTTGGTGTGAATTGCAGAATCCCGTGAACCATCGAGTTTTTGAACGCAAGTTGCGCCCGAAGCCATTCGGTCGAGGGCACGCCTGCCTGGGCGTCACGCATCGCGTCGCCCCC-ATCATACAAACCCAACCGGTTGTCATGGTGATGGGG-CGGAGATTGGTCTCCCGTACTTGTTCCGGTTGGCCCAAAAAAGGAGTCCCCTTCAGCGGACACACGACTAGTGGTGGTTTAACAGACCCTTGTCTTTATCGTGTGTTATGAGCTGCT-AGGGAAG-CCTCAT-CAAGACCCCATCGTATCGTTTTAGGACGGTGCTTCGACCGCGACC
PH_120b                TTGTCGAACCCTGCAAGGCAGAACGACCTGTGAACATGTAAA-TACAACCGGGTGATGTGGAGTCGGGCCTTGGTCCTTATACCCATCCCCTACCGGCGTGTGTTTGTGGTGCCTCTTTT--GGGG-TGCCATAGATG-CATGCTGGACCATAACAAAACCCCGGCACGGCATGTGCCAAGGAAAACAAAAA-TGAGAAGGACTCAAAYCGTGTTGCCCTGTTTGCGGTGTGCATGCGGTTCGtGGACTCTTTGTAATTACAAACGACTCTCGGCAACGGATATCTCGGCTCACGCATCGATGAAGAACGTAGCAAAATGCGATACTTGGTGTGAATTGCAGAATCCCGTGAACCATCGAGTTTTTGAACGCAAGTTGCGCCCGAAGCCATTCGGTCGAGGGCACGCCTGCCTGGGCGTCACGCATCGCGTCGCCCCC-ATCATACAAACCCAACCGGTTGTCATGGTGATGGGG-CGGAGATTGGTCTCCCGTACTTGTTCCGGTTGGCCCAAAAAAGGAGTCCCCTTCAGCGGACACACGACTAGTGGTGGTTTAACAGACCCTTGTCTTTATCGTGTGTTATGAGCTGCT-AGGGAAG-CCTCAT-CAAGACCCCATCGTATCGTTTTAGGACGGTGCTTCGACCGCGACC
PH_122               TTGTCGAACCCTGCAAGGCAGAACGACCTGTGAACATGTAAA-TACAACCGGGTGATGTGGAGTCGGGCCTTGGTCCTTATACCCATCCCCTACCGGCGTGTGTTTGTGGTGCCTCTTTT--GGGG-TGCCATAGATG-CATGCTGGACCATAACAAAACCCCGGCACGGCATGTGCCAAGGAAAACAAAAA-TKAGAAGGACTCAAACCGTGTTGCCCTGTTTGCGGTGTGCATGCGGTTCGTGGACTCTTTGTAATTACAAACGACTCTCGGCAACGGATATCTCGGCTCACGCATCGATGAAGAACGTAGCAAAATGCGATACTTGGTGTGAATTGCAGAATCCCGTGAACCATCGAGTTTTTGAACGCAAGTTGCGCCCGAAGCCATTCGGTCGAGGGCACGCCTGCCTGGGCGTCACGCATCGCGTCGCCCCC-ATCATACAAACCCAACCGGTTGTCATGGTGATGGGG-CGGAGATTGGTCTCCCGTACTTGTTCYGGTTGGCCCAAAAAAGGAGTCCCCTTCAGCGGACACAYGACTAGTGGTGGTTTAACAGACCCTTGTCTTTATCGTGTGTTATGAKCTGCT-AGGGAAG-CCTCAT-CAAGACCCCATCGTATCGTTTTAGGACGGTGCTTCGACCGCGACC
PH_121                TTGTCGAACCCTGCAAGGCAGAACGACCTGTGAACATGTAAA-TACAACYGGGTGATGTGGAGTCGGGCCTTGGTCCTTATACCCATCCCCTACCGGCGTGTGTTTGTGGTGCCTCTTTT--GGGG-TGCCATAGATG-CATGCTGGACCATAACAAAACCCCGGCACGGCATGTGCCAAGGAAAACAAAAA-TGAGAAGGACTCAAACCGTGTTGCCCTGTTTGCGGTGTGCATGCGGTTYGTGGACTCTTTGTAATTACAAACGACTCTCGGCAACGGATATCTCGGCTCACGCATCGATGAAGAACGTAGCAAAATGCGATACTTGGTGTGAATTGCAGAATCCCGTGAACCATCGAGTTTTTGAACGCAAGTTGCGCCCGAAGCCATTCGGTCGAGGGCACGCCTGCCTGGGCGTCACGCATCGCGTCGCCCCC-ATCATACAAACCCAACCGGTTGTCATGGTGATGGGG-CGGAGATTGGTCTCCCGTACTTGTTCCGGTTGGCCCAAAAAAGGAGTCCCCTTCAGCGGACACACGACTAGTGGTGGTTTAACAGACCCTTGTCTTTATCGTGTGTTATGAGCTGCT-AGGGAAG-CCTCAT-CAAGACCCCATCGTATCGTTTTAGGACGGTGCTTCGACCGCGACC
PH_56               TTGTCGAACCCTGCAAGGCAGAACGACCTGTGAACATGTAAA-TACAACCGGGTGATGTGGAGTCGGGCCTTGGTCCTTATACCCATCCCCTACCGGCGTGTGTTTGTGGTGCCTCTTTT--GGGG-TGCCATAGATG-CATGCTGGACCATAACAAAACCCCGGCACGGCATGTGCCAAGGAAAACAAAAA-TGAGAAGGACTCAAACCGTGTTGCCCTGTTTGCGGTGTGCATGCGGTTCGTGKACTCTTTGTAATTACAAACGACTCTCGGCAACGGATATCTCGGCTCACGCATCGATGAAGAACGTAGCAAAATGCGATACTTGGTGTGAATTGCAGAATCCCGTGAACCATCGAGTTTTTGAACGCAAGTTGCGCCCGAAGCCATTCGGTCGAGGGCACGCCTGCCTGGGCGTCACGCATCGCGTCGCCCCC-ATCATACAAACCCAACCGGTTGTCATGGTGATGGGG-CGGAGATTGGTCTCCCGTACTTGTTCCGGTTGGCCCAAAAAAGGAGTCCCCTTCAGCGGACACACGACTAGTGGTGGTTTAACAGACCCTTGTCTTTATCGTGTGTTATGAGCTGCT-AGGGAAG-CCTCAT-CAAGACCCCATCGTATCGTTTTAGGACGGTGCTTCGACCGCGACC
PH_36              TTGTCGAACCCTGCAAGGCAGAACGACCTGTGAACATGTAAA-TACAACCGGGTGATGTGGAGTCGGGCCTTGGTCCTTATACCCATCCCCTACCGGCGTGTGTTTGTGGTGCCTCTTTT--GGGG-TGCCATAGATG-CATGCTGGACCATAACAAAACCCCGGCACGGCATGTGCCAAGGAAAACAAAAA-TGAGAAGGACTCAAACCGTGTTGCCCTGTTTGCGGTGTGCATGCGGTTYGTGGACTCTTTGTAATTACAAACGACTCTCGGCAACGGATATCTCGGCTCACGCATCGATGAAGAACGTAGCAAAATGCGATACTTGGTGTGAATTGCAGAATCCCGTGAACCATCGAGTTTTTGAACGCAAGTTGCGCCCGAAGCCATTCGGTCGAGGGCACGCCTGCCTGGGCGTCACGCATCGCGTCGCCCCC-ATCATACAAACCCAACCGGTTGTCATGGTGATGGGG-CGGAGATTGGTCTCCCGTACTTGTTCCGGTTGGCCCAAAAAAGGAGTCCCCTTCAGCGGACACACGACTAGTGGTGGTTTAACAGACCCTTGTCTTTATCGTGTGTTATGAGCTGCT-AGGGAAG-CCTCAT-CAAGACCCCATCGTATCGTTTTAGGACGGTGCTTCGACCGCGACC
PH_41a              TTGTCGAACCCTGCAAGGCAGAACGACCTGTGAACATGTAAA-TACAACCGGGTGATGTGGAGTCGGGCCTTGGTCCTTATACCCATCCCCTACCGGCGTGTGTTTGTGGTGCCTCTTTT--GGGG-TGCCATAGATG-CATGCTGGACCATAACAAAACCCCGGCACGGCATGTGCCAAGGAAAACAAAAA-TGAGAAGGACTCAAACCGTGTTGCCCTGTTTGCGGTGTGCATGCGGTTCGTGGACTCTTTGTAATTACAAACGACTCTCGGCAACGGATATCTCGGCTCACGCATCGATGAAGAACGTAGCAAAATGCGATACTTGGTGTGAATTGCAGAATCCCGTGAACCATCGAGTTTTTGAACGCAAGTTGCGCCCGAAGCCATTCGGTCGAGGGCACGCCTGCCTGGGCGTCACGCATCGCGTCGCCCCC-ATCATACAAACCCAACCGGTTGTCATGGTGATGGGG-CGGAGATTGGTCTCCCGTACTTGTTCCGGTTGGCCCAAAAASRGAGTCCCCTTCAGCGGACACACGACTAGTGGTGGTTTAACAGACCCTTGTCTTTATCGTGTGTTATGAGCTGCT-AGGGAAG-CCTCAT-CAAGACCCCATCGTATCGTTTTAGGACGGTGCTTCGACCGCGACC
PH_41b               TTGTCGAACCCTGCAAGGCAGAACGACCTGTGAACATGTAAA-TACAACCGGGTGATGTGGAGTCGGGCCTTGGTCCTTATACCCATCCCCTACCGGCGTGTGTTTGTGGTGCCTCTTTT--GGGG-TGCCATAGATG-CATGCTGGACCATAACAAAACCCCGGCACGGCATGTGCCAAGGAAAACAAAAA-TGAGAAGGACTCAAACCGTGTTGCCCTGTTTGCGGTGTGCATGCGGTTCGTGKACTCTTTGTAATTACAAACGACTCTCGGCAACGGATATCTCGGCTCACGCATCGATGAAGAACGTAGCAAAATGCGATACTTGGTGTGAATTGCAGAATCCCGTGAACCATCGAGTTTTTGAACGCAAGTTGCGCCCGAAGCCATTCGGTCGAGGGCACGCCTGCCTGGGCGTCACGCATCGCGTCGCCCCC-ATCATACAAACCCAACCGGTTGTCATGGTGATGGGG-CGGAGATTGGTCTCCCGTACTTGTTCCGGTTGGCCCAAAAARGGAGTCCCCTTCAGCGGACACACGACTAGTGGTGGTTTAACAGACCCTTGTCTTTATCGTGTGTTATGAGCTGCT-AGGGAAG-CCTCAT-CAAGACCCCATCGTATCGTTTTAGGACGGTGCTTCGACCGCGACC
PH_33               TTGTCGAACCCTGCAAGGCAGAACGACCTGTGAACATGTAAA-TACAACCGGGTGATGTGGAGTCGGGCCTTGGTCCTTATACCCATCCCCTACCGGCGTGTGTTTGTGGTGCCTCTTTT--GGGG-TGCCATAGATG-CATGCTGGACCATAACAAAACCCCGGCACGGCATGTGCCAAGGAAAACAAAAA-TGAGAAGGACTCAAACCGTGTTGCCCTGTTTGCGGTGTGCATGCGGTTCGTGGACTCTTTGTAATTACAAACGACTCTCGGCAACGGATATCTYGGCTCACGCATCGATGAAGAACGTAGCAAAATGCGATACTTGGTGTGAATTGCAGAATCCCGTGAACCATCGAGTTTTTGAACGCAAGTTGCGCCCGAAGCCATTCGGTCGAGGGCACGCCTGCCTGGGCGTCACGCATCGCGTCGCCYCC-ATCATACAAACCCAACCGGTTGTCATGGTGATGGGG-CGGAGATTGGTCTCCCGTACTTGTTCCGGTTGGCCCAAAAAAGGAGTCCCCTTCAGCGGACACACGACTAGTGGTGGTTTAACAGACCCTTGTCTTTATCGTGTGTTATGAGCTGCT-AGGGAAG-CCTCAT-CAAGACCCCATCGTATCGTTTTAGGACGGTGCTTCGACCGCGACC
PH_65                TTGTCGAACCCTGCAAGGCAGAACGACCTGTGAACATGTAAA-TACAACCGGGTGATGTGGAGTCGGGCCTTGGTCCTTATACCCATCCCCTACCGGCGTGTGTTTGTGGTGCCTCTTTT--GGGG-TGCCATAGATG-CATGCTGGACCATAACAAAACCCCGGCACGGCATGTGCCAAGGAAAACAAAAA-TGAGAAGGACTCAAACCGTGTTGCCCTGTTTGCGGTGTGCATGCGGTTCGTGGACTCTTTGTAATTACAAACGACTCTCGGCAACGGATATCTCGGCTCACGCATCGATGAAGAACGTAGCAAAATGCGATACTTGGTGTGAATTGCAGAATCCCGTGAACCATCGAGTTTTTGAACGCAAGTTGCGCCCGAAGCCATTCGGTCGAGGGCACGCCTGCCTGGGCGTCACGCATCGCGTCGCCCCC-ATCATACAAACCCAACCGGTTGTCATGGTGATGGGG-CGGAGATTGGTCTCCCGTACTTGTTCCGGTTGGCCCAAAAAAGGAGTCCCCTTCAGCGGACACACGACTAGTGGTGGTTTAACAGACCCTTGTCTTTATCGTGTGTTATGAGCTGCT-AGGGAAG-CCTCAT-CAAGACCCCATMGTATCGTTTTAGGACGGTGCTTCGACCGCGACC
pH_67                TTGTCGAACCCTGCAAGGCAGAACGACCTGTGAACATGTAAA-TACAACCGGGTGATGTGGAGTCGGGCCTTGGTCCTTATACCCATCCCCTACCGGCGTGTGTTTGTGGTGCCTCTTTT--GGGG-TGCCATAGATG-CATGCTGGACCATAACAAAACCCCGGCACGGCATGTGCCAAGGAAAACAAAAA-TGAGAAGGACTCAAACCGTGTTGCCCTGTTTGCGGTGTGCATGCGGTTCGTGGACTCTTTGTAATTACAAACGACTCTCGGCAACGGATATCTCGGCTCACGCATCGATGAAGAACGTAGCAAAATGCGATACTTGGTGTGAATTGCAGAATCCCGTGAACCATCGAGTTTTTGAACGCAAGTTGCGCCCGAAGCCATTCGGTCGAGGGCACGCCTGCCTGGGCGTCACGCATCGCGTCGCCCCC-ATCATACAAACCCAACCGGTTGTCATGGTGATGGGG-CGGAGATTGGTCTCCCGTACTTGTTCCGGTTGGCCCAAAAAAGGAGTCCCCTTCAGCGGACACACGACTAGTGGTGGTTTAACAGACCCTTGTCTTTATCGTGTGTTATGAGCTGCT-AGGGAAG-CCTCAT-CAAGACCCCATCGTATCGTTTTAGGACGGTGCTTCGACCGCGACC
PH_26               TTGTCGAACCCTGCAAGGCAGAACGACCTGTGAACATGTAAA-TACAACCGGGTGATGTGGAGTCGGGCCTTGGTCCTTATACCCATCCCCTACCGGCGTGTGTTTGTGGTGCCTCTTTT--GGGG-TGCCATAGATG-CATGCTGGACCATAACAAAACCCCGGCACGGCATGTGCCAAGGAAAACAAAAA-TGAGAAGGACTCAAACCGTGTTGCCCTGTTTGCGGTGTGCATGCGGTTCGTGGACTCTTTGTAATTACAAACGACTCTCGGCAACGGATATCTCGGCTCACGCATCGATGAAGAACGTAGCAAAATGCGATACTTGGTGTGAATTGCAGAATCCCGTGAACCATCGAGTTTTTGAACGCAAGTTGCGCCCGAAGCCATTCGGTCGAGGGCACGCCTGCCTGGGCGTCACGCATCGCGTCGCCCCC-ATCATACAAACCCAACCGGTTGTCATGGTGATGGGG-CGGAGATTGGTCTCCCGTACTTGTTCCGGTTGGCCCAAAAASRGAGTCCCCTTCAGCGGACACACGACTAGTGGTGGTTTAACAGACCCTTGTCTTTATCGTGTGTTATGAGCTGCT-AGGGAAG-CCTCAT-CAAGACCCCATCGTATCGTTTTAGGACGGTGCTTCGACCGCGACC
PH_80b                TTGTCGAACCCTGCAAGGCAGAACGACCTGTGAACATGTAAA-TACAACCGGGTGATGTGGAGTCGGGCCTTGGTCCTTATACCCATCCCCTACCGGCGTGTGTTTGTGGTGCCTCTTTT--GGGG-TGCCATAGATG-CATGCTGGACCATAACAAAACCCCGGCACGGCATGTGCCAAGGAAAACAAAAA-TGAGAAGGACTCAAACCGTGTTGCCCTGTTTGCGGTGTGCATGCGGTTCGTGGACTCTTTGTAATTACAAACGACTCTCGGCAACGGATATCTCGGCTCACGCATCGATGAAGAACGTAGCAAAATGCGATACTTGGTGTGAATTGCAGAATCCCGTGAACCATCGAGTTTTTGAACGCAAGTTGCGCCCGAAGCCATTCGGTCGAGGGCACGCCTGCCTGGGCGTCACGCWTCGCGTCGCCCCC-ATCATACAAACCCAACCGGTTGTCATGGTGATGGGG-CGGAGATTGGTCTCCCGTACTTGTTCCGGTTGGCCCAAAAAMGGAGTCCCCTTCAGYGGACACACGACTAGTGGTGGTTTAACAGACCCTTGTCTTTATCGTGTGTTATGAGCTGCT-AGGGAAG-CCTCAT-CAAGACCCCATCGTATCGTTTTAGGACGGTGCTTCGACCGCGACC
PH_69                TTGTCGAACCCTGCAAGGCAGAACGACCTGTGAACATGTAAA-TACAACCGGGTGATGTGGAGTCGGGCCTTGGTCCTTATACCCATCCCCTACCGGCGTGTGTTTGTGGTGCCTCTTTT--GGGG-TGCCATAGATG-CATGCTGGACCATAACAAAACCCCGGCACGGCATGTGCCAAGGAAAACAAAAA-TGAGAAGGACTCAAACCGTGTTGCCCTGTTTGCGGTGTGCATGCGGTTCGTGGACTCTTTGTAATTACAAACGACTCTCGGCAACGGATATCTCGGCTCACGCATCGATGAAGAACGTAGCAAAATGCGATACTTGGTGTGAATTGCAGAATCCCGTGAACCATCGAGTTTTTGAACGCAAGTTGCGCCCGAAGCCATTCGGTCGAGGGCACGCCTGCCTGGGCGTCACGCATCGCGTCGCCCCC-ATCATACAAACCCAACCGGTTGTCATGGTGATGGGG-CGGAGATTGGTCTCCCGTACTTGTTCCGGTTGGCCCAAAAAAGGAGTCCCCTTCAGCGGACACACGACTAGTGGTGGTTTAACAGACCCTTGTCTTTATCGTGTGTTATGAGCTGCT-AGGGAAG-CCTCAT-CAAGACCCCATCGTATCGTTTTAGGACGGTGCTTCGACCGCGACC
PH_61                TTGTCGAACCCTGCAAGGCAGAACGACCTGTGAACATGTAAA-TACAACCGGGTGATGTGGAGTCGGGCCTTGGTCCTTATACCCATCCCCTACCGGCGTGTGTTTGTGGTGCCTCTTTT--GGGG-TGCCATAGATG-CATGCTGGACCATAACAAAACCCCGGCACGGCATGTGCCAAGGAAAACAAAAA-TGAGAAGGACTCAAACCGTGTTGCCCTGTTTGCRGTGTGCATGCGGTTCGTGGACTCTTTGTAATTACAAACGACTCTCGGCAACGGATATCTCGGCTCACGCATCGATGAAGAACGTAGCAAAATGCGATACTTGGTGTGAATTGCAGAATCCCGTGAACCATCGAGTTTTTGAACGCAAGTTGCGCCCGAAGCCATTCGGTCGAGGGCACGCCTGCCTGGGCGTCACGCATCGCGTCGCCCCC-ATCATACAAACCCAACCGGTTGTCATGGTGATGGGG-CGGAGATTGGTCTCCCGTACTTGTTCCGGTTGGCCCAAAAAAGGAGTCCCCTTCAGCGGACACACGACTAGTGGTGGTTTAACAGACCCTTGTCTTTATCGTGTGTTATGAGCTGCT-ARGGAAG-CCTCAT-CAAGACCCCATCGTATCGTTTTAGGACGGTGCTTCGACCGCGACC
PH_37              TTGTCGAACCCTGCAAGGCAGAACGACCTGTGAACATGTAAA-TACAACCGGGTGATGTGGAGTCGGGCCTTGGTCCTTATACCCATCCCCTACCGGCGTGTGTTTGTGGTGCCTCTTTT--GGGG-TGCCATAGATG-CATGCTGGACCATAACAAAACCCCGGCACGGCATGTGCCAAGGAAAACAAAAA-TGAGAAGGACTCAAACCGTGTTGCCCTGTTTGCGGTGTGCATGCGGTTCGTGTACTCTTTGTAATTACAAACGACTCTCGGCAACGGATATCTCGGCTCACGCATCGATGAAGAACGTAGCAAAATGCGATACTTGGTGTGAATTGCAGAATCCCGTGAACCATCGAGTTTTTGAACGCAAGTTGCGCCCGAAGCCATTCGGTCGAGGGCACGCCTGCCTGGGCGTCACGCATCGCGTCGCCCCC-ATCATACAAACCCAACCGGTTGTCATGGTGATGGGG-CGGAGATTGGTCTCCCGTACTTGTTCCGGTTGGCCCAAAAAAGGAGTCCCCTTCAGCGGACACACGACTAGTGGTGGTTTAACAGACCCTTGTCTTTATCGTGTGTTATGAGCTGCT-AGGGAAG-CCTCAT-CAAGACCCCATCGTATCGTTTTAGGACGGTGCTTCGACCGCGACC
PH_68a                TTGTCGAACCCTGCAAGGCAGAACGACCTGTGAACATGTAAA-TACAACCGGGTGATGTGGAGTCGGGCCTTGGTCCTTATACCCATCCCCTACCGGCGTGTGTTTGTGGTGCCTCTTTT--GGGG-TGCCATAGATG-CATGCTGGACCATAACAAAACCCCGGCACGGCATGTGCCAAGGAAAACAAAAA-TGAGAAGGACTCAAACCGTGTTGCCCTGTTTGCGGTGTGCATGCGGTTCGTGKACTCTTTGTAATTACAAACGACTCTCGGCAACGGATATCTCGGCTCACGCATCGATGAAGAACGTAGCAAAATGCGATACTTGGTGTGAATTGCAGAATCCCGTGAACCATCGAGTTTTTGAACGCAAGTTGCGCCCGAAGCCATTCGGTCGAGGGCACGCCTGCCTGGGCGTCACGCATCGCGTCGCCCCC-ATCATACAAACCCAACCGGTTGTCATGGTGATGGGG-CGGAGATTGGTCTCCCGTACTTGTTCCGGTTGGCCCAAAAAAGGAGTCCCCTTCAGCGGACACACGACTAGTGGTGGTTTAACAGACCCTTGTCTTTATCGTGTGTTATGAGCTGCT-AGGGAAG-CCTCAT-CAAGACCCCATCGTATCGTTTTAGGACGGTGCTTCGACCGCGACC
PH_68a               TTGTCGAACCCTGCAAGGCAGAACGACCTGTGAACATGTAAA-TACAACCGGGTGATGTGGAGTCGGGCCTTGGTCCTTATACCCATCCCCTACCGGCGTGTGTTTGTGGTGCCTCTTTT--GGGG-TGCCATAGATG-CATGCTGGACCATAACAAAACCCCGGCACGGCATGTGCCAAGGAAAACAAAAA-TGAGAAGGACTCAAACCGTGTTGCCCTGTTTGCGGTGTGCATGCGGTTCGTGGACTCTTTGTAATTACAAACGACTCTCGGCAACGGATATCTCGGCTCACGCATCGATGAAGAACGTAGCAAAATGCGATACTTGGTGTGAATTGCAGAATCCCGTGAACCATCGAGTTTTTGAACGCAAGTTGCGCCCRAAGCCATTCGGTCGAGGGCACGCCTGCCTGGGCGTCACGCATCGCGTCGCCCCC-ATCATACAAACCCAACCGGTTGTCATGGTGATGGGG-CGGAGATTGGTCTCCCGTACTTGTTCCGGTTGGCCCAAAAAAGGAGTCCCCTTCAGCGGACACACGACTAGTGGTGGTTTAACAGACCCTTGTCTTTATCGTGTGTTATGAGCTGCT-AGGGAAG-CCTCAT-CAAGACCCCATCGTATCGTTTTAGGACGGTGCTTCGACCGCGACC
PH_38               TTGTCGAACCCTGCAAGGCAGAACGACCTGTGAACATGTAAA-TACAACCGGGTGATGTGGAGTCGGGCCTTGGTCCTTATACCCATCCCCTACCGGCGTGTGTTTGTGGTGCCTCTTTT--GGGG-TGCCATAGATG-CATGCTGGACCATAACAAAACCCCGGCACGGCATGTGCCAAGGAAAACAAAAA-TGAGAAGGACTCAAACCGTGTTGCCCTGTTTGCGGTGTGCATGCGGTTYGTGKACTCTTTGTAATTACAAACGACTCTCGGCAACGGATATCTCGGCTCACGCATCGATGAAGAACGTAGCAAAATGCGATACTTGGTGTGAATTGCAGAATCCCGTGAACCATCGAGTTTTTGAACGCAAGTTGCGCCCGAAGCCATTCGGTCGAGGGCACGCCTGCCTGGGCGTCACGCATCGCGTCGCCCCC-ATCATACAAACCCAACCGGTTGTCATGRTGATGGGG-CGGAGATTGGTCTCCCGTACTTGTTCCGGTTGGCCCAAAAAAGGAGTCCCCTTCAGCGGACACACGACTAGTGGTGGTTTAACAGACCCTTGTCTTTATCGTGTGTTATGAGCTGCT-AGGGAAG-CCTCAT-CAAGACCCCATCGTATCGTTTTAGGACGGTGYTTCGACCGCGACC
PH_32                TTGTCGAACCCTGCAAGGCAGAACGACCTGTGAACATGTAAA-TACAACCGGGTGATGTGGAGTCGGGCCTTGGTCCTTATACCCATCCCCTACCGGCGTGTGTTTGTGGTGCCTCTTTT--GGGG-TGCCATAGATG-CATGCTGGACCATAACAAAACCCCGGCACGGCATGTGCCAAGGAAAACAAAAA-TGAGAAGGACTCAAACCGTGTTGCCCTGTTTGCGGTGTGCATGCGGTTCGTGGACTCTTTGTAATTACAAACGACTCTCGGCAACGGATATCTCGGCTCACGCATCGATGAAGAACGTAGCAAAATGCGATACTTGGTGTGAATTGCAGAATCCCGTGAACCATCGAGTTTTTGAACGCAAGTTGCGCCCGAAGCCATTCGGTCGAGGGCACGCCTGCCTGGGCGTCACGCATCGCGTCGCCCCC-ATCATACAAACCCAACCGGTTGTCATGGTGATGGGG-CGGAGATTGGTCTCCCGTACTTGTTCCGGTTGGCCCAAAAAGGGAGTCCCCTTCAGCGGACACACGACTAGTGGTGGTTTAACAGACCCTTGTCTTTATCGTGTGTTATGAGCTGCT-AGGGAAG-CCTCAT-CAAGACCCCATCGTATCGTTTTAGGACGGTGCTTCGACCGCGACC
PH_35               TTGTCGAACCCTGCAAGGCAGAACGACCTGTGAACATGTAAA-TACAACCGGGTGATGTGGAGTCGGGCCTTGGTCCTTATACCCATCCCCTACCGGCGTGTGTTTGTGGTGCCTCTTTT--GGGG-TGCCATAGATG-CATGCTGGACCATAACAAAACCCCGGCACGGCATGTGCCAAGGAAAACAAAAA-TGAGAAGGACTCAAACCGTGTTGCCCTGTTTGCGGTGTGCATGCGGTTTGTGGACTCTTTGTAATTACAAACGACTCTCGGCAACGGATATCTCGGCTCACGCATCGATGAAGAACGTAGCAAAATGCGATACTTGGTGTGAATTGCAGAATCCCGTGAACCATCGAGTTTTTGAACGCAAGTTGCGCCCGAAGCCATTCGGTCGAGGGCACGCCTGCCTGGGCGTCACGCATCGCGTCGCCCCC-ATCATACAAACCCAACCGGTTGTCATGGTGATGGGG-CGGAGATTGGTCTCCCGTACTTGTTCCGGTTGGCCCAAAAAGGGAGTCCCCTTCAGCGGACACACGACTAGTGGTGGTTTAACAGACCCTTGTCTTTATCGTGTGTTATGAGCTGCT-AGGGAAG-CCTCAT-CAAGACCCCATTGTATCGTTTTAGGACGGTGCTTCGACCGCGACC
PH_34                TTGTCGAACCCTGCAAGGCAGAACGACCTGTGAACATGTAAA-TACAACCGGGTGATGTGGAGTCGGGCCTTGGTCCTTATACCCATCCCCTACCGGCGTGTGTTTGTGGTGCYTCTTTT--GGGG-TGCCATAGATG-CATGCTGGACCATAACAAAACCCCGGCACGGCATGTGCCAAGGAAAACAAAAA-TGAGAAGGACTCAAACCGTGTTGCCCTGTTTGCGGTGTGCATGCGGTTYGTGGACTCTTTGTAATTACAAACGACTCTCGGCAACGGATATCTCGGCTCACGCATCGATGAAGAACGTAGCAAAATGCGATACTTGGTGTGAATTGCAGAATCCCGTGAACCATCGAGTTTTTGAACGCAAGTTGCGCCCGAAGCCATTCGGTCGAGGGCACGCCTGCCTGGGCGTCACGCATCGCGTCGCCCCC-ATCATACAAACCCAACCGGTTGTCATGGTGATGGGG-CGGAGATTGGTCTCCCGTACTTGTTCCGGTTGGCCCAAAAARGGAGTCCCCTTCAGCGGACACACGACTAGTGGTGGTTTAACAGACCCTTGTCTTTATCGTGTGTTATGAGCTGCT-AGGGAAG-CCTCAT-CAAGACCCCATCGTATCGTTTTAGGACGGTGCTTCGACCGCGACC
PH_39               TTGTCGAACCCTGCAAGGCAGAACGACCTGTGAACATGTAAA-TACAACCGGGTGATGTGGAGTCGGGCCTTGGTCCTTATACCCATCCCCTACCGGCGTGTGTTTGTGGTGCCTCTTTT--GGGG-TGCCATAGATG-CATGCTGGACCATAACAAAACCCCGGCACGGCATGTGCCAAGGAAAACAAAAA-TGAGAAGGACTCAAACCGTGTTGCCCTGTTTGCGGTGTGCATGCGGTTCGTGKACTCTTTGTAATTACAAACGACTCTCGGCAACGGATATCTCGGCTCACGCATCGATGAAGAACGTAGCAAAATGCGATACTTGGTGTGAATTGCAGAATCCCGTGAACCATCGAGTTTTTGAACGCAAGTTGCGCCCGAAGCCATTCGGTCGAGGGCACGCCTGCCTGGGCGTCACGCATCGCGTCGCCCCC-ATCATACAAACCCAACCGGTTGTCATGGTGATGGGG-CGGAGATTGGTCTCCCGTACTTGTTCCGGTTGGCCCAAAAARGGAGTCCCCTTCAGCGGACACACGACTAGTGGTGGTTTAACAGACCCTTGTCTTTATCGTGTGTTATGAGCTGCT-AGGGAAG-CCTCAT-CAAGACCCCATCGTATCGTTTTAGGACGGTGCTTCGACCGCGACC
PH_40               TTGTCGAACCCTGCAAGGCAGAACGACCTGTGAACATGTAAA-TACAACCGGGTGATGTGGAGTCGGGCCTTGGTCCTTATACCCATCCCCTACCGGCGTGTGTTTGTGGTGCCTCTTTT--GGGG-TGCCATAGATG-CATGCTGGACCATAACAAAACCCCGGCACGGCATGTGCCAAGGAAAACAAAAA-TGAGAAGGACTCAAACCGTGTTGCCCTGTTTGCGGTGTGCATGCGGTTCGTGKACTCTTTGTAATTACAAACGACTCTCGGCAACGGATATCTCGGCTCACGCATCGATGAAGAACGTAGCAAAATGCGATACTTGGTGTGAATTGCAGAATCCCGTGAACCATCGAGTTTTTGAACGCAAGTTGCGCCCGAAGCCATTCGGTCGAGGGCACGCCTGCCTGGGCGTCACGCATCGCGTCGCCCCC-ATCATACAAACCCAACCGGTTGTCATGGTGATGGGG-CGGAGATTGGTCTCCCGTACTTGTTCCGGTTGGCCCAAAAARGGAGTCCCCTTYAGCGGACACACGACTAGTGGTGGTTTAACAGACCCTTGTCTTTATCGTGTGTTATGAGCTGCT-AGGGAAG-CCTCAT-CAAGACCCCATCGTATYGTTTTAGGACGGTGCTTCGACCGCGACC
PHI_126b                TTGTCGAACCCTGCAAGGCAGAACGACCTGTGAACATGTAAA-TACAACCGGGTGATGTGGAGTCGGGCCTTGGTCCTTATACCCATCCCCTACCGGCGTGTGTTTGTGGTGCCTCTTTT--GGGG-TGCCATAGATG-CATGCTGGACCATAACAAAACCCCGGCACGGCATGTGCCAAGGAAAACAAAAA-TGAGAAGGACTCAAACCGTGTTGCCCTGTTTGCGGTGTGCATGCGGTTCGTGGACTCTTTGTAATTACAAACGACTCTCGGCAACGGATATCTCGGCTCACGCATCGATGAAGAACGTAGCAAAATGCGATACTTGGTGTGAATTGCAGAATCCCGTGAACCATCGAGTTTTTGAACGCAAGTTGCGCCCGAAGCCATTCGGTCGAGGGCACGCCTGCCTGGGCGTCACGCATCGCGTCGCCCCC-ATCATACAWACCCAACCGGTTGTCATGGTGATGGGG-CGGAGATTGGTCTCCCGTACTTGTTCCGGTTGGCCCAAAAARGGAGTCCCCTTCAGCGGACACACGACTAGTGGTGGTTTAACAGACCCTTGTCTTTATCGTGTGTTATGAGCTGCT-AGGGAAG-CCTCAT-CAAGACCCCATCGTATCGTTTTAGGACGGTGCTTCGACCGCGACC
PH_50               TTGTCGAACCCTGCAAGGCAGAACGACCTGTGAACATGTAAA-TACAACCGGGTGATGTGGAGTCGGGCCTTGGTCCTTATACCCATCCCCTACCGGCGTGTGTTTGTGGTGCCTCTTTT--GGGG-TGCCATAGATG-CATGCTGGACCATAACAAAACCCCGGCACGGCATGTGCCAAGGAAAACAAAAA-TGAGAAGGACTCAAACCGTGTTGCCCTGTTTGCGGTGTGCATGCGGTTCGTGGACTCTTTGTAATTACAAACGACTCTCGGCAACGGATATCTCGGCTCACGCATCGATGAAGAACGTAGCAAAATGCGATACTTGGTGTGAATTGCAGAATCCCGTGAACCATCGAGTTTTTGAACGCAAGTTGCGCCCGAAGCCATTCGGTCGAGGGCACGCCTGCCTGGGCGTCACGCATCGCGTCGCCCCC-ATCATACAAACCCAACCGGTTGTCATGGTGATGGGG-CGGAGATTGGTCTCCCGTACTTGTTCCGGTTGGCCCAAAAARGGAGTCCCCTTCAGYGGACACACGACTAGTGGTGGTTTAACAGACCCTTGTCTTTATCGTGTGTTATGAGCTGCT-AGGGAAG-CCTCAT-CAAGACCCCATCGTATCGTTTTAGGACGGTGCTTCGACCGCGACC
PH_66                TTGTCGAACCCTGCAAGGCAGAACGACCTGTGAACATGTAAA-TACAACCGGGTGATGTGGAGTCGGGCCTTGGTCCTTATACCCATCCCCTACCGGCGTGTGTTTGTGGTGCCTCTTTT--GGGG-TGCCATAGATG-CATGCTGGACCATAACAAAACCCCGGCACGGCATGTGCCAAGGAAAACAAAAA-TGAGAAGGACTCAAACCGTGTTGCCCTGTTTGCGGTGTGCATGCGGTTCGTGGACTCTTTGTAATTACAAACGACTCTCGGCAACGGATATCTCGGCTCACGCATCGATGAAGAACGTAGCAAAATGCGATACTTGGTGTGAATTGCAGAATCCCGTGAACCATCGAGTTTTTGAACGCAAGTTGCGCCCGAAGCCATTCGGTCGAGGGCACGCCTGCCTGGGCGTCACGCATCGCGTCGCCCCC-ATCATACAAACCCAACCGGTTGTCATGGTGATGGGG-CGGAGATTGGTCTCCCGTACTTGTTCCGGTTGGCCCAAAAASGGAGTCCCCTTCAGCGGACACACGACTAGTGGTGGTTTAACAGACCCTTGTCTTTATCGTGTGTTATGAGCTGCT-AGGGAAG-CCTCAT-CAAGACCCCATCGTATCGTTTTAGGACGGTGCTTCGACCGCGACC
PH_113               TTGTCGAACCCTGCAAGGCAGAACGACCTGTGAACATGTAAA-TACAACCGGGTGATGTGGAGTCGGGCCTTGGTCCTTATACCCATCCCCTACCGGCGTGTGTTTGTGGTGCCTCTTTT--GGGG-TGCCATAGATG-CATGCTGGACCATAACAAAACCCCGGCACGGCATGTGCCAAGGAAAACAAAAA-TGAGAAGGACTCAAACCGTGTTGCCCTGTTTGCGGTGTGCATGCGGTTCGTGGACTCTTTGTAATTACAAACGACTCTCGGCAACGGATATCTCGGCTCACGCATCGATGAAGAACGTAGCAAAATGCGATACTTGGTGTGAATTGCAGAATCCCGTGAACCATCGAGTTTTTGAACGCAAGTTGCGCCCGAAGCCATTCGGTCGAGGGCACGCCTGCCTGGGCGTCACGCATCGCGTCGCCCCC-ATCATACAAACCCAACCGGTTGTCATGGTGATGGGG-CGGAGATTGGTCTCCCGTACTTGTTCYGGTTGGCCCAAAAAAGGAGTCCCCTTCAGCGGACACACGACTAGTGGTGGTTTAACAGACCCTTGTCTTTATCGTGTGTTATGATCTGCT-AGGGAAG-CCTCAT-CAAGACCCCATCGTATCGTTTTAGGACGGTGCTTCGACCGCGACC
PH_114               TTGTCGAACCCTGCAAGGCAGAACGACCTGTGAACATGTAAA-TACAACCGGGTGATGTGGAGTCRGGCCTTGGTCCTTATACCCATCCCCTACCGGCGTGTGTTTGTGGTGCCTCTTTT--GGGG-TGCCATAGATG-CATGCTGGACCATAACAAAACCCCGGCACGGCATGTGCCAAGGAAAACAAAAA-TGAGAAGGACTCAAACCGTGTTGCCCTGTTTGCGGTGTGCATGCGGTTCGTGGACTCTTTGTAATTACAAACGACTCTCGGCAACGGATATCTCGGCTCACGCATCGATGAAGAACGTAGCAAAATGCGATACTTGGTGTGAATTGCAGAATCCCGTGAACCATCGAGTTTTTGAACGCAAGTTGCGCCCGAAGCCATTCGGTCGAGGGCACGCCTGCCTGGGCGTCACGCATCGCGTCGCCCCC-ATCATACAAACCCAACCGGTTGTCATGGTGATGGGG-CGGAGATTGGTCTCCCGTACTTGTTCCGGTTGGCCCAAAAAAGGAGTCCCCTTCAGCGGACACACGACTAGTGGTGGTTTAACAGACCCTTGTCTTTATCGTGTGTTATGATCTGCT-AGGGAAG-CCTCAT-CAAGACCCCATCGTATCGTTTTAGGACGGTGCTTCGACCGCGACC
PH_59               TTGTCGAACCCTGCAAGGCAGAACGACCTGTGAACATGTAAA-TACAACCGGGTGATGTGGAGTCGGGCCTTGGTCCTTATACCCATCCCCTACCGGCGTGTGTTTGTGGTGCCTCTTTT--GGGG-TGCCATAGATG-CATGCTGGACCATAACAAAACCCCGGCACGGCATGTGCCAAGGAAAACAAAAA-TGAGAAGGCCTCAAACCGTGTTGCCCTGTTTGCGGTGTGCATGCGGTTCGTGGACTCTTTGTAATTACAAACGACTCTCGGCAACGGATATCTCGGCTCACGCATCGATGAAGAACGTAGCAAAATGCGATACTTGGTGTGAATTGCAGAATCCCGTGAACCATCGAGTTTTTGAACGCAAGTTGCGCCCGAAGCCATTCGGTCGAGGGCACGCCTGCCTGGGCGTCACGCATCGCGTCGCCCCC-ATCATACAAACCCAACCGGTTGTCATGGTGATGGGG-CGGAGATTGGTCTCCCGTACTTGTTCCGGTTGGCCCAAAAACGGAGTCCCCTTCAGCGGACACACGACTAGTGGTGGTTTAACAGACCCTTGTCTTTATCGTGTGTTATGAGCTGCT-AGGGAAG-CCTCAT-CAAGACCCCATCGTATCGTTTTAGGACGGTGCTTCGACCGCGACC
PH_51b               TTGTCGAACCCTGCAAGGCAGAACGACCTGTGAACATGTAAA-TACAACCGGGTGATGTGGAGTCGGGCCTTGGTCCTTATACCCATCCCCTACCGGCGTGTGTTTGTGGTGCCTCTTTT--GGGG-TGCCATAGATG-CATGCTGGACCATAACAAAACCCCGGCACGGCATGTGCCAAGGAAAACAAAAA-TGAGAAGGACTCAAACCGTGTTGCCCTGTTTGCGGTGTGCATGCGGTTCGTGGACTCTTTGTAATTACAAACGACTCTCGGCAACGGATATCTCGGCTCACGCATCGATGAAGAACGTAGCAAAATGCGATACTTGGTGTGAATTGCAGAATCCCGTGAACCATCGAGTTTTTGAACGCAAGTTGCGCCCGAAGCCATTCGGTCGAGGGCACGCCTGCCTGGGCGTCACGCATCGCGTCGCCCCC-ATCATACAAACCCAACCGGTTGTCATGGTGATGGGG-CGGAGATTGGTCTCCCGTACTTGTTCCGGTTGGCCCAAAAAGGGAGTCCCCTTCAGCGGACACACGACTAGTGGTGGTTTAACAGACCCTTGTCTTTATCGTGTGTTATGAGCTGCT-AGGGAAG-CCTCAT-CAAGACCCCATCGTATCGTTTTAGGACGGTGCTTCGACCGCGACC
PH_63                TTGTCGAACCCTGCAAGGCAGAACGACCTGTGAACATGTAAA-TACAACCGGGTGATGTGGAGTCGGGCCTTGGTCCTTATACCCATCCCCTACCGGCGTGTGTTTGTGGTGCCTCTTTT--GGGG-TGCCATAGATG-CATGCTGGACCATAACAAAACCCCGGCACGGCATGTGCCAAGGAAAACAAAAA-TGAGAAGGACTCAAACCGTGTTGCCCTGTTTGCGGTGTGCATGCGGTTCGTGGACTCTTTGTAATTACAAACGACTCTCGGCAACGGATATCTCGGCTCACGCATCGATGAAGAACGTAGCAAAATGCGATACTTGGTGTGAATTGCAGAATCCCGTGAACCATCGAGTTTTTGAACGCAAGTTGCGCCCGAAGCCATTCGGTCGAGGGCACGCCTGCCTGGGCGTCACGCATCGCGTCGCCCCC-ATCATACAAACCCAACCGGTTGTCATGGTGATGGGG-CGGAGATTGGTCTCCCGTACTTGTTCCGGTTGGCCCAAAAACGGAGTCCCCTTCAGCGGACACACGACTAGTGGTGGTTTAACAGACCCTTGTCTTTATCGTGTGTTATGAGCTGCT-AGGGAAG-CCTCAT-CAAGACCCCATCGTATCGTTTTAGGACGGTGCTTCGACCGCGACC
PH_118                TTGTCGAACCCTGCAAGGCAGAACGACCTGTGAACATGTAAA-TACAACCGGGTGATGtGGAGTCGGGCCTTGGTCCTTATACCCATCACCTACCGGCGTGTGTTTGTGGTGCCTCTTTT--GGGG-TGCCATAGATG-CATGCTGGACCATAACAAAACCCCGGCACGGCATGTGCCAAGGAAAAYAAAAA-TGAGAAGGACTCAAACCGTGTTGCCCTGTTTGCGGTGTGCATGCGGTTCGTGGACTCTTTGTAATTACAAACGACTCTCGGCAACGGATATCTCGGCTCACGCATCGATGAAGAACGTAGCAAAATGCGATACTTGGTGTGAATTGCAGAATCCCGTGAACCATCGAGTTTTTGAACGCAAGTTGCGCCCGAAGCCATTCGGTCGAGGGCACGCCTGCCTGGGCGTCACGCATCGCGTCGCCCCC-ATCATACAAACCCAACCGGTTGTCATGGTGATGGGG-CGGAGATTGGTCTCCCGTACTTGTTCCGGTTGGCCCAAAAAATGAGTCCCCTTCAGCGGACACACGACTAGTGGTGGTTTAACAGACCCTTGTCTTTATCGTGTGTTATGAGCTGCT-AGGGAAG-CCTCAT-CAAGACCCCATCGTATCGTTTTAGGACGGTGCTTCGACCGCGACC
PH_47               TTGTCGAACCCTGCAAGGCAGAACGACCTGTGAACATGTAAA-TACAACCGGGTGATGTGGAGTYGGGCCTTGGTCCTTATACCCATCCCCTACCGGCGTGTGTTTGTGGTGCCTCTTTT--GGGG-TGCCATAGATG-CATGCTGGACCATAACAAAACCCCGGCACGGCATGTGCCAAGGAAAACAAAAA-TGAGAAGGACTCAAACCGTGTTGCCCTGTTTGCGGTGTGCATGCGGTTCGTGGACTCTTTGTAATTACAAACGACTCTCGGCAACGGATATCTCGGCTCACGCATCGATGAAGAACGTAGCAAAATGCGATACTTGGTGTGAATTGCAGAATCCCGTGAACCATCGAGTTTTTGAACGCAAGTTGCGCCCGAAGCCATTCGGTCGAGGGCACGCCTGCCTGGGCGTCACGCATCGCGTCGCCCCC-ATCATACAAACCCAACCGGTTGTCATGGTGATGGGG-CGGAGATTGGTCTCCCGTACTTGTTCCGGTTGGCCCAAAAAAGGAGTCCCCTTCAGTGGACACACGACTAGTGGTGGTTTAACAGACCCTTGTCTTTATCGTGTGTTATGAGCTGCT-AGGGAAG-CCTCAT-CAAGACCCCATCGTATCGTTTTAGGACGGTGCTTCGACCGCGACC
PH_71               TTGTCGAACCCTGCAAGGCAGAACGACCTGTGAACATGTAAA-TACAACCGGGTGATGTGGAGTCGGGCCTTGGTCCTTATACCCATCCCCTACCGGCGTGTGTTTGTGGYGYCTCTTTT--GGGG-TGCCATAGATG-CATGCTGGACCATAACAAAACCCCGGCACGGCATGTGCCAAGGAAAACAAAAA-TGAGAAGGACTCAAACCGTGTTGCCCTGTTTGCGGTGTGCATGCGGTTCGTGGACTCTTTGTAATTACAAACGACTCTCGGCAACGGATATCTCGGCTCACGCATCGATGAAGAACGTAGCAAAATGCGATACTTGGTGTGAATTGCAGAATCCCGTGAACCATCGAGTTTTTGAACGCAAGTTGCGCCCGAAGCCATTCGGTCGAGGGCACGCCTGCCTGGGCGTCACGCATCGCGTCGCCCCC-ATCATACAAACCCAACCGGTTGTCATGGTGATGGGG-CGGAGATTGGTCTCCCGTACTTGTTCCGGTTGGCCCAAAAAAGGAGTCCCCTTCAGTGGACACACGACTAGTGGTGGTTTAACAGACCCTTGTCTTTATCGTGTGTTATGAGCTGCT-AGGGAAG-CCTCAT-CAAGACCCCATCGTATCGTTTTAGGACGGTGCTTCGACCGCGACC
PH_64                TTGTCGAACCCTGCAAAGCAGAACGACCTGTGAACATGTAAA-TACAACCGGGTGATGTGGAGTCGGGCCTTGGTCCTTATCCCCATCCCCTCCCGGTGTGTGTTTGTGTTGCCTCTTTT--GGGG-TGCCATAGATG-CATGCTGGACCATAACAAAACCCCGGCACGGCATGTGCCAAGGAAAACAAAAA-TGAGAAGGACTCGAACCKTGTTGCCCTGTTTGCAGTGTGCATGCGGTTCGTGGACTCTTTGTAATTACAAACGACTCTCGGCAACGGATATCTCGGCTCACGCATCGATGAAGAACGTAGCAAAATGCGATACTTGGTGTGAATTGCAGAATCCCGTGAACCATCGAGTTTTTGAACGCAAGTTGCGCCCGAAGCCATTCGGTCGAGGGCACGCCTGCCTGGGCGTCACGCATCGCGTCGCCCCC-ATCATACAAACCCAACCGGTTGTCATGGTGATGGGG-CGGAGATTGGTCTCCCGTACTTGTTTCGGTTGGCCCAAAAAACGAGTCYCCTTCAGTGGACACACGACTAGTGGTGGTTTAACAGACCCTTGTCTTTATCGTGTGTTATGAGCTGCT-AGGGAAGCCCTCAT-CAAGACCCCATCGTATCGTTTTAGGACGGTGCTTCGACCGCGACC
PH_4                TTGTCGAACCCTGCAAAGCAGAACGACCTGTGAACATGTAAA-TACAACYGGGTGATGTGGAGTCGGGCCTTGGTCCTTATCCCCATCCCCTCCCGGTGTGTGTTTGTGTTGCCTCTTTT--GGGG-TGCCATAGATG-CATGCTGGACCATAACAAAACCCCGGCACGGCATGTGCCAAGGAAAACAAAAA-TGAGAAGGACTCGAACCGTGTTGCCCTGTTTGCAGTGTGCATGCGKTTCGTGGACTCTTTGTAATTACAAACGACTCTCGGCAACGGATATCTCGGCTCACGCATCGATGAAGAACGTAGCAAAATGCGATACTTGGTGTGAATTGCAGAATCCCGTGAACCATCGAGTTTTTGAACGCAAGTTGCGCCCGAAGCCATTCGGTCGAGGGCACGCCTGCCTGGGCGTCACGCATCGCGTCGCCCCY-ATCATAMAAAMCCAACCGGTTGTCATGGTGATGGGG-CGGAGATTGGTCTCCCGTACTTGTTTCGGTTGGCCCAAAAAACGAGTCCCCTTCAGTGGACACACGACTAGTGGTGGTTTAACAGACCCTTGTCTTTATCGTGTGTTATGAGCTGCT-AGGGAAGCCCTCAT-CAAGACCCCATCGTATCGTTTTAGGACGGTGCTTCGACCGCGACC
PH_3                 TTGTCGAACCCTGCAAAGCAGAACGACCTGTGAACATGTAAA-TACAACCGGGTGATGTGGAGTCGGGCCTTGGTCCTTATCCCCATCCCCTCYCGGTGTGTGTTTGTGTTGCCTCTTTT--GGGG-TGCCATAGATG-CATGCTGRACCATAACAAAACCCCGGCACGGCATGTGCCAAGGAAAACAAAAA-TGAGAAGGACTCGAACYGTGTTGCCCTGTTTGCAGTGTGCATGCGKTTCGTGGACTCTTTGTAATTACAAACGACTCTCGGCAACGGATATCTCGGCTCACGCATCGATGAAGAACGTAGCAAAATGCGATACTTGGTGTGAATTGCAGAATCCCGTGAACCATCGAGTTTTTGAACGCAAGTTGCGCCCGAAGCCATTCGGTCGAGGGCACGCCTGCCTGGGCGTCACGCATCGCGTCGCCCCC-ATCATACAAACCCAACCGGTTGTCATGGTGATGGGG-CGGAGATTGGTCTCCCGTACTTGTTTCGGTTGGCCCAAAAAACGAGTCCCCTTCAGTGGACACACGACTAGTGGTGGTTTAACAGACCCTTGTCTTTATCGTGTGWTATGAGCTGCT-AGGGAAGCCCTCAT-CAAGACCCCATCGTATCGTTTTAGGACGGTGCTTCGACCGCGACC
PH_7               TTGTCGAACCCTGCAAAGCAGAACGACCTGTGAACATGTAAA-TACAACCGGGTGATGTGGAGTCGGGCTTTGGTCCTTATCCCCATCCCCTCCCGGTGTGTGTTTGTGTTGCCTCTTTT--GGGG-TGCCATAGATG-CATGCTGGACCATAACAAAACCCCGGCACGGCATGTGCCAAGGAAAACAAAAA-TGAGAARGACTCGAACCGTGTTGCCCTGTTTGCAGTGTGCATGCGGTTCGTGGACTCTTTGTAATTACAAACGACTCTCGGCAACGGATATCTCGGCTCACGCATCGATGAAGAACGTAGCAAAATGCGATACTTGGTGTGAATTGCAGAATCCCGTGAACCATCGAGTTTTTGAACGCAAGTTGCGCCCGAAGCCATTCGGTCGAGGGCACGCCTGCCTGGGCGTCACGCATCGCGTCGCCCCC-ATCATACAAACCCAACCGGTTGTCATGGTGATGGGG-CGGAGATTGGTCTCCCGTACTTGTTTCGGTTGGCCCAAAAAACGAGTCCCCTTCAGTGGACACACGACTAGTGGTGGTTTAACAGACCCTTGTCTTTATCGTGTGTTATGAGCTGCT-AGGGAAGCCCTCAT-CAAGACCCCATCGTATCGTTTTAGGACGGTGCTTCGACCGCGACC
PH_9               TTGTCGAACCCTGCAAAGCAGAACGACCTGTGAACATGTAAA-TACAACYGGGTGATGTGGAGTCGGGCCTTGGTCCTTATCCCCATCCCCTCCCGGTGTGTGTTTGTGTTGCCTCTTTT--GGGG-TGCCATAGATG-CATGCTGGACCATAACAAAACCCCGGCACGGCATGTGCCAAGGAAAACAAAAA-TGAGAAGGACTCGAACYGTGTTGCCCTGTTTGCAGTGTGCATGCGGTTCGTGGACTCTTTGTAATTACAAACGACTCTCGGCAACGGATATCTCGGCTCACGCATCGATGAAGAACGTAGCAAAATGCGATACTTGGTGTGAATTGCAGAATCCCGTGAACCATCGAGTTTTTGAACGCAAGTTGCGCCCGAAGCCATTCGGTCGAGGGCACGCCTGCCTGGGCGTCACGCATCGCGTCGCCCCC-ATCATAMAAACCCAACCGGTTGTCATGGTGATGGGG-CGGAGATTGGTCTCCCGTACTTGTTTCGGTTGGCCCAAAAAACGAGTCCCCTTCAGTGGACACACGACTAGTGGTGGTTTAACAGACCCTTGTCTTTATCGTGTGTTATGAGCTGCT-AGGGAAGCCCTCAT-CAAGACCCCATCGTATCGTTTTAGGACGGTGCTTCGACCGCGACC
PH_14              TTGTCGAACCCTGCAAAGCAGAACGACCTGTGAACATGTAAA-TACAACCGGGTGATGTGGAGTCGGGCCTTGGTCCTTATCCCCATCCCCTCCCGGTGTGTGTTTGTGTTGCCTCTTTT--GGGG-TGCCATAGATG-CATGCTGGACCATAACAAAACCCCGGCACGGCATGTGCCAAGGAAAACAAAAA-TGAGAAGGACTCGAACCGTGTTGCCCTGTTTGCAGTGTGCATGCGGTTCGTGGACTCTTTGTAATTACAAACGACTCTCGGCAACGGATATCTCGGCTCACGCATCGATGAAGAACGTAGCAAAATGCGATACTTGGTGTGAATTGCAGAATCCCGTGAACCATCGAGTTTTTGAACGCAAGTTGCGCCCGAAGCCATTCGGTCGAGGGCACGCCTGCCTGGGCGTCACGCATCGCGTCGCCCCC-ATCATACAAACCCAACCGGTTGTCATGGTGATGGGG-CGGAGATTGGTCTCCCGTACTTGTTTCGGTTGGCCCAAAAAACGAGTCCCCTTCAGTGGACACACGACTAGTGGTGGTTTAACAGACCCTTGTCTTTATCGTGTGTTATGAGCTGCT-AGGGAAGCCCTCAT-CAAGACCCCATCGTATCGTTTTAGGACGGTGCTTCGACCGCGACC
PH_53            TTGTCGAACCCTGCAAAGCAGAACGACCTGTGAACATGTAAA-TACAACCGGGTGATGTGGAGTCGGGCCTTGGTCCTTATCCCCATCCCCTCCCGGTGTGTGTTTGTGTTGCCTCTTTT--GGGG-TGCCATAGATG-CATGCTGGACCATAACAAAACCCCGGCACGGCATGTGCCAAGGAAAACAAAAA-TGAGAAGGACTCGAACCGTGTTGCCCTGTTTGCAGTGTGCATGCGGTTCGTGGACTCTTTGTAATTACAAACGACTCTCGGCAACGGATATCTCGGCTCACGCATCGATGAAGAACGTAGCAAAATGCGATACTTGGTGTGAATTGCAGAATCCCGTGAACCATCGAGTTTTTGAACGCAAGTTGCGCCCGAAGCCATTCGGTCGAGGGCACGCCTGCCTGGGCGTCACGCATCGCGTCGCCCCC-ATCATACAAACCCAACCGGTTGTCATGGTGATGGGG-CGGAGATTGGTCTCCCGTACTTGTTTCGGTTGGCCCAAAAAACGAGTCCCCTTCAGTGGACACACGACTAGTGGTGGTTTAACAGACCCTTGTCTTTATCGTGTGTTATGAGCTGCT-AGGGAAGCCCTCAT-CAAGACCCCATCGTATCGTTTTAGGACGGTGCTTCGACCGCGACC
PH_42                TTGTCGAACCCTGCAAAGCAGAACGACCTGTGAACATGTAAA-TACAACCGGGTGATGTGGAGTCGGGCCTTGGTCCTTATCCCCATCCCCTCCCGGTGTGTGTTTGTGTTGCCTCTTTT--GGGG-TGCCATAGATG-CATGCTGGACCATAACAAAACCCCGGCACGGCATGTGCCAAGGAAAACAAAAA-TGAGAAGGACTCGAACCGTGTTGCCCTGTTTGCAGTGTGCATGCGGTTCGTGGACTCTTTGTAATTACAAACGACTCTCGGCAACGGATATCTCGGCTCACGCATCGATGAAGAACGTAGCAAAATGCGATACTTGGTGTGAATTGCAGAATCCCGTGAACCATCGAGTTTTTGAACGCAAGTTGCGCCCGAAGCCATTCGGTCGAGGGCACGCCTGCCTGGGCGTCACGCATCGCGTCGCCCCC-ATCATACAAACCCAACCGGTTGTCATGGTGATGGGG-CGGAGATTGGTCTCCCGTACTTGTTTCGGTTGGCCCAAAAAACGAGTCCCCTTCAGTGGACACACGACTAGTGGTGGTTTAACAGACCCTTGTCTTTATCGTGTGTTATGAGCTGCT-AGGGAAGCCCTCAT-CAAGACCCCATCGTATCGTTTTAGGACGGTGCTTCGACCGCGACC
PH_46               TTGTCGAACCCTGCAAAGCAGAACGACCTGTGAACATGTAAA-TACAACCGGGTGATGTGGAGTCGGGCCTTGGTCCTTATCCCCATCCCCTCCCGGTGTGTGTTTGTGTTGCCTCTTTT--GGGG-TGCCATAGATG-CATGCTGGACCATAACAAAACCCCGGCACGGCATGTGCCAAGGAAAACAAAAA-TGAGAAGGACTCGAACCGTGTTGCCCTGTTTGCAGTGTGCATGCGGTTCGTGGACTCTTTGTAATTACAAACGACTCTCGGCAACGGATATCTCGGCTCACGCATCGATGAAGAACGTAGCAAAATGCGATACTTGGTGTGAATTGCAGAATCCCGTGAACCATCGAGTTTTTGAACGCAAGTTGCGCCCGAAGCCATTCGGTCGAGGGCACGCCTGCCTGGGCGTCACGCATCGCGTCGCCCCC-ATCATACAAACCCAACCGGTTGTCATGGTGATGGGG-CGGAGATTGGTCTCCCGTACTTGTTTCGGTTGGCCCAAAAAACGAGTCCCCTTCAGTGGACACACGACTAGTGGTGGTTTAACAGACCCTTGTCTTTATCGTGTGTTATGAGCTGCT-AGGGAAGCCCTCAT-CAAGACCCCATCGTATCGTTTTAGGACGGTGCTTCGACCGCGACC
PH_16                TTGTCGAACCCTGCAAAGCAGAACGACCTGTGAACATGTAAA-TACAACCGGGTGATGTGGAGTCGGGCCTTGGTCCTTATCCCCATCCCCTCCCGGTGTGTGTTTGTGTTGCCTCTTTT--GGGG-TGCCATAGATG-CATGCTGGACCATAACAAAACCCCGGCACGGYATGTGCCAAGGAAAACAAAAA-TGAGAAGGACTCGAACCGTGTTGCYCTGTTTGCAGTGTGCATGCGGTTCGTGGACTCTTTGTAATTACAAACGACTCTCGGCAACGGATATCTCGGCTCACGCATCGATGAAGAACGTAGCAAAATGCGATACTTGGTGTGAATTGCAGAATCCCGTGAACCATCGAGTTTTTGAACGCAAGTTGCGCCCGAAGCCATTCGGTCGAGGGCACGCCTGCCTGGGCGTCACGCATCGCGTCGCCCCC-ATCATACAAACCCAACCGGTTGTCATGGTGATGGGG-CGGAGATTGGTCTCCCGTACTTGTTTCGGTTGGCCCAAAAAACGAGTCCCCTTCAGTGGACACACGACTAGTGGTGGTTTAACAGACCCTTGTCTTTATCGTGTGTTATGAGCTGCT-AGGGAAGCCCTCAT-CAAGACCCCATCGTATCGTTTTAGGACGGTGCTTCGACCGCGACC
PH_12a                TTGTCGAACCCTGCAAAGCAGAACGACCTGTGAACATGTAAA-TACAACCGGGTGATGTGGAGTCGGGCCTTGGTCCTTATCCCCATCCCCTCCCGGTGTGTGTTTGTGTTGCCTCTTTT--GGGG-TGCCATAGATG-CATGCTGGACCATAACAAAACCCCGGCACGGCATGTGCCAAGGAAAACAAAAA-TGAGAAGGACTCGAACCGTGTTGCCCTGTTTGCAGTGTGCATGCGGTTCGTGGACTCTTTGTAATTACAAACGACTCTCGGCAACGGATATCTCGGCTCACGCATCGATGAAGAACGTAGCAAAATGCGATACTTGGTGTGAATTGCAGAATCCCGTGAACCATCGAGTTTTTGAACGCAAGTTGCGCCCGAAGCCATTCGGTCGAGGGCACGCCTGCCTGGGCGTCACGCATCGCGTCGCCCCC-ATCATACAAACCCAACCGGTTGTCATGGTGATGGGG-CGGAGATTGGTCTCCCGTACTTGTTTCGGTTGGCCCAAAAAACGAGTCCCCTTCAGTGGACACACGACTAGTGGTGGTTTAACAGACCCTTGTCTTTATCGTGTGTTATGAGCTGCT-AGGGAAGCCCTCAT-CAAGACCCCATCGTATCGTTTTAGGACGGTGCTTCGACCGCGACC
PH_12b              TTGTCGAACCCTGCAAAGCAGAACGACCTGTGAACATGTAAA-TACAACCGGGTGATGTGGAGTCGGGCCTTGGTCCTTATCCCCATCCCCTCCCGGTGTGTGTTTGTGTTGCCTCTTTT--GGGG-TGCCATAGATG-CATGCTGGACCATAACAAAACCCCGGCACGGCATGTGCCAAGGAAAACAAAAA-TGAGAAGGACTCGAACCGTGTTGCCCTGTTTGCAGTGTGCATGCGGTTCGTGGACTCTTTGTAATTACAAACGACTCTCGGCAACGGATATCTCGGCTCACGCATCGATGAAGAACGTAGCAAAATGCGATACTTGGTGTGAATTGCAGAATCCCGTGAACCATCGAGTTTTTGAACGCAAGTTGCGCCCGAAGCCATTCGGTCGAGGGCACGCCTGCCTGGGCGTCACGCATCGCGTCGCCCCC-ATCATACAAACCCAACCGGTTGTCATGGTGATGGGG-CGGAGATTGGTCTCCCGTACTTGTTTCGGTTGGCCCAAAAAACGAGTCCCCTTCAGTGGACACACGACTAGTGGTGGTTTAACAGACCCTTGTCTTTATCGTGTGTTATGAGCTGCT-AGGGAAGCCCTCAT-CAAGACCCCATCGTATCGTTTTAGGACGGTGCTTCGACCGCGACC
PH_17                TTGTCGAACCCTGCAAAGCAGAACGACCTGTGAACATGTAAA-TACAACCGGGTGATGTGGAGTCGGGCCTTGGTCCTTATCCCCATCCCCTMCCGGTGTGTGTTTGTGTTGCCTCTTTT--GGGG-TGCCATAGATG-CATGCTGGACCATAACAAAACCCCGGCACGGCATGTGCCAAGGAAAACAAAAA-TGAGAAGGACTCGAACCGTGTTGCYCTGTTTGCAGTGTGCATGCGGTTCGTGGACTCTTTGTAATTACAAACGACTCTCGGCAACGGATATCTCGGCTCACGCATCGATGAAGAACGTAGCAAAATGCGATACTTGGTGTGAATTGCAGAATCCCGTGAACCATCGAGTTTTTGAACGCAAGTTGCGCCCGAAGCCATTCGGTCGAGGGCACGCCTGCCTGGGCGTCACGCATCGCGTCGCCCCC-ATCATACAAACCCAACCGGTTGTCATGGTGATGGGG-CGGAGATTGGTCTCCCGTACTTGTTTCGGTTGGCCCAAAAAACGAGTCCCCTTCAGTGGACACACGACTAGTGGTGGTTTAACAGACCCTTGTCTTTATCGTGTGTTATGAGCTGCT-AGGGAAGCCCTCAY-CAAGACCCCATCGTATCGTTTTAGGACGGTGCTTCGACCGCGACC
PH_11                 TTGTCGAACCCTGCAAAGCAGAACGACCTGTGAACATGTAAA-TACAACCGGGTGATGTGGAGTCGGGCCTTGGTCCTTATCCCCATCCCCTCCCGGTGTGTGTTTGTGTTGCCTCTTTT--GGGG-TGCCATAGATG-CATGCTGGACCATAACAAAACCCCGGCACGGCATGTGCCAAGGAAAACAAAAA-TGAGAAGGACTCRAACCGTGTTGCCCTGTTTGCAGTGTGCATGCGGTTCGTGGACTCTTTGTAATTACAAACGACTCTCGGCAACGGATATCTCGGCTCACGCATCGATGAAGAACGTAGCAAAATGCGATACTTGGTGTGAATTGCAGAATCCCGTGAACCATCGAGTTTTTGAACGCAAGTTGCGCCCGAAGCCATTCGGTCGAGGGCACGCCTGCCTGGGCGTCACGCATCGCGTCGCCCCC-ATCATACAAACCCAACCGGTTGTCATGGTGATGGGG-CGGAGATTGGTCTCCCGTACTTGTTTCGGTTGGCCCAAAAAACGAGTCCCCTTCAGTGGACACACGACTAGTGGTGGTTTAACAGACCCTTGTCTTTATCGTGTGTTATGAGCTGCT-AGGGAAGCCCTCAT-CAAGACCCCATCGTATCGTTTTAGGACGGTGCTTCGACCGCGACC
PH_8                 TTGTCGAACCCTGCAARGCAGAACGACCTGTGAACATGTAAA-TACAACCGGGTGATGTGGAGTCGGGCCTTGGTCCTTATCCCCATCCCCTCCCGGTGTGTGTTTGTGTTGCCTCTTTT--GGGG-TGCCATAGATG-CATGCTGGACCATAACAAAACCCCGGCACGGCATGTGCCAAGGAAAACAAAAA-TGAGAAGGACTCGAACCGTGTTGCCCTGTTTGCAGTGTGCATGCGGTTCGTGGACTCTTTGTAATTACAAACGACTCTCGGCAACGGATATCTCGGCTCACGCATCGATGAAGAACGTAGCAAAATGCGATACTTGGTGTGAATTGCAGAATCCCGTGAACCATCGAGTTTTTGAACGCAAGTTGCGCCCGAAGCCATTCGGTCGAGGGCACGCCTGCCTGGGCGTCACGCATCGCGTCGCCCCC-ATCATACAAACCCAACCGGTTGTCATGGTGATGGGG-CGGAGATTGGTCTCCCGTACTTGTTTCGGTTGGCCCAAAAAACGAGTCCCCTTCAGTGGACACACGACTAGTGGTGGTTTAAYAGACCCTTGTCTTTATCGTGTGTTATGAGCTGCT-AGGGAAGCCCTCAT-CAAGACCCCATCGTATCGTTTTAGGACGGTGCTTCGACCGCGACC
PH_5                TTGTCGAACCCTGCAARGCAGAACGACCTGTGAACATGTAAA-TACAACYGGGTGATGTGGAGTCGGGCCTTGGTCCTTATCCCCATCCCCTCCCGGTGTGTGTTTGTGTTGCCTCTTTT--GGGG-TGCCATAGATG-CATGCTGGACCATAACAAAACCCCGGCACGGCATGTGCCAAGGAAAACAAAAA-TGAGAAGGACTCGAACCGTGTTGCCCTGTTTGCAGTGTGCATGCGGTTCGTGGACTCTTTGTAATTACAAACGACTCTCGGCAACGGATATCTCGGCTCACGCATCGATGAAGAACGTAGCAAAATGCGATACTTGGTGTGAATTGCAGAATCCCGTGAACCATCGAGTTTTTGAACGCAAGTTGCGCCCGAAGCCATTCGGTCGAGGGCACGCCTGCCTGGGCGTCACGCATCGCGTCGCCCCC-ATCATAMAAACCCAACCGGTTGTCATGGTGATGGGG-CGGAGATTGGTCTCCCGTACTTGTTTCGGTTGGCCCAAAAAACGAGTCCCCTTCAGTGGACACACGACTAGTGGTGGTTTAACAGACCCTTGTCTTTATCGTGTGTTATGAGCTGCT-AGGGAAGCCCTCAT-CAAGACCCCATCGTATCGTTTTARGACGGTGCTTCGACCGCGACC
PH_54                TTGTCGAACCCTGCAAGGCAGAACGACCTGTGAACATGTAAA-TACAACCGGGTGATGTGGAGTCGGGCCTTGGTCCTTATCCCCATCCCCTCCCGGTGTGTGTTTGTGTTGCCTCTTTT--GGGG-TGCCATAGATG-CATGCTGGACCATAACAAAACCCCGGCACGGCATGTGCCAAGGAAAACAAAAA-TGAGAAGGACTCGAACCGTGTTGCCCTGTTTGCAGTGTGCATGCGGTTCGTGGACTCTTTGTAATTACAAACGACTCTCGGCAACGGATATCTCGGCTCACGCATCGATGAAGAACGTAGCAAAATGCGATACTTGGTGTGAATTGCAGAATCCCGTGAACCATCGAGTTTTTGAACGCAAGTTGCGCCCGAAGCCATTCGGTCGAGGGCACGCCTGCCTGGGCGTCACGCATCGCGTCGCCCCC-ATCATWCAAACCCAACCGGTTGTCATGGTGATGGGG-CGGAGATTGGTCTCCCGTACTTGTTTCGGTTGGCCCAAAAAACGAGTCCCCTTCAGTGGACACACGACTAGTGGTGGTTTAACAGACCCTTGTCTTTATCGTGTGTTATGAGCTGCT-AGGGAAGCCCTCAT-CAAGACCCCATCGTATCGTTTTAGGACGGTGCTTCGACCGCGACC
PH_52               TTGTCGAACCCTGCAAGGCAGAACGACCTGTGAACATGTAAA-TACAACCGGGTGATGTGGAGTCGGGCCTTGGTCCTTATCCCCATCCCCTCCCGGTGTGTGTTTGTGTTGCCTCTTTT--GGGG-TGCCATAGATG-CATGCTGGACCATAACAAAACCCCGGCACGGCATGTGCCAAGGAAAACAAAAA-TGAGAAGGACTCGAACCGTGTTGCCCTGTTTGCAGTGTGCATGCGGTTCGTGGACTCTTTGTAATTACAAACGACTCTCGGCAACGGATATCTCGGCTCACGCATCGATGAAGAACGTAGCAAAATGCGATACTTGGTGTGAATTGCAGAATCCCGTGAACCATCGAGTTTTTGAACGCAAGTTGCGCCCGAAGCCATTCGGTCGAGGGCACGCCTGCCTGGGCGTCACGCATCGCGTCGCCCCC-ATCATWCAAACCCAACCGGTTGTCATGGTGATGGGG-CGGAGATTGGTCTCCCGTACTTGTTTCGGTTGGCCCAAAAAACGAGTCCCCTTCAGTGGACACACGACTAGTGGTGGTTTAACAGACCCTTGTCTTTATCGTGTGTTATGAGCTGCT-AGGGAAGCCCTCAT-CAAGACCCCATCGTATCGTTTTAGGACGGTGCTTCGACCGCGACC
PH_45               TTGTCGAACCCTGCAAGGCAGAACGACCTGTGAACATGTAAA-TACAACCGGGTGATGTGGAGTCGGGCCTTGGTCCTTATCCCCATCCCCTCCCGGTGTGTGTTTGTGTTGCCTCTTTT--GGGG-TGCCATAGATG-CATGCTGGACCATAACAAAACCCCGGCACGGCATGTGCCAAGGAAAACAAAAA-TGAGAAGGACTCGAACCGTGTTGCCCTGTTTGCAGTGTGCATGCGGTTCGTGGACTCTTTGTAATTACAAACGACTCTCGGCAACGGATATCTCGGCTCACGCATCGATGAAGAACGTAGCAAAATGCGATACTTGGTGTGAATTGCAGAATCCCGTGAACCATCGAGTTTTTGAACGCAAGTTGCGCCCGAAGCCATTCGGTCGAGGGCACGCCTGCCTGGGCGTCACGCATCGCGTCGCCCCC-ATCATTCAAACCCAACCGGTTGTCATGGTGATGGGG-CGGAGATTGGTCTCCCGTACTTGTTTCGGTTGGCCCAAAAAACGAGTCCCCTTCAGTGGACACACGACTAGTGGTGGTTTAACAGACCCTTGTCTTTATCGTGTGTTATGAGCTGCT-AGGGAAGCCCTCAT-CAAGACCCCATCGTATCGTTTTAGGACGGTGCTTCGACCGCGACC
PH_1                  TTGTCGAACCCTGCAAGGCAGAACGACCTGTGAACATGTAAA-TACAAYYGGGTGATGTGGAGTCGGGCCTTGGTCCTTATCCCCATCCCCTCCCGGTGTGTGTTTGTGTTGCCTCTTTT--GGGG-TGCCATAGATG-CATGCTGGACCATAACAAAACCCCGGCACGGCATGTGCCAAGGAAAACAAAAA-TGAGAAGGACTCGAACCGTGTTGCCCTGTTTGCAGTGTGCATGCGGTTCGTGGACTCTTTGTAATTACAAACGACTCTCGGCAACGGATATCTCGGCTCACGCATCGATGAAGAACGTAGCAAAATGCGATACTTGGTGTGAATTGCAGAATCCCGTGAACCATCGAGTTTTTGAACGCAAGTTGCGCCCGAAGCCATTCGGTCGAGGGCACGCCTGCCTGGGCGTCACGCATCGCGTCGCCCCC-ATCATACAAACCCAACCGGTTGTCATGGTGATGGGG-CGGAGATTGGTCTCCCGTACTTGTTTCGGTTGGCCCAAAAAACGAGTCYCCTTCAGTGGACACACGACTAGTGGTGGTTTAACAGACCCTTGTCTTTATCGTGTGTTATGAGCTGCT-AGGGAAGCCCTCAT-CAAGACCCCATCGTATCGTTTTAGGACGGTGCTTCGACCGCGACC
PH_2                 TTGTCGAACCCTGCAAGGCAGAACGACCTGTGAACATGTAAA-TACAACYGGGTGATGTGGAGTCGGGCCTTGGTCCTTATCCCCATCCCCTCCCGGTGTGTGTTTGTGTTGCCTCTTTT--GGGG-TGCCATAGATG-CATGCTGGACCATAACAAAACCCCGGCACGGCATGTGCCAAGGAAAACAAAAA-TGAGAAGGACTCGAACCGTGTTGCCCTGTTTGCAGTGTGCATGCGGTTCGTGGACTCTTTGTAATTACAAACGACTCTCGGCAACGGATATCTCGGCTCACGCATCGATGAAGAACGTAGCAAAATGCGATACTTGGTGTGAATTGCAGAATCCCGTGAACCATCGAGTTTTTGAACGCAAGTTGCGCCCGAAGCCATTCGGTCGAGGGCACGCCTGCCTGGGCGTCACGCATCGCGTCGCCCCC-ATCATACAAACCCAACCGGTTGTCATGGTGATGGGG-CGGAGATTGGTCTCCCGTACTTGTTTCGGTTGGCCCAAAAAACGAGTCYCCTTCAGTGGACACACGACTAGTGGTGGTTTAACAGACCCTTGTCTTTATCGTGTGTTATGAGCTGCT-AGGGAAGCCCTCAT-CAAGACCCCATCGTATCGTTTTAGGACGGTGCTTCGACCGCGACC
PH_44                TTGTCGAACCCTGCAAGGCAGAACGACCTGTGAACATGTAAA-TACAACCGGGTGATGTGGAGTCGGGCCTTGGTCCTTATCCCCATCCCCTCCCGGTGTGTGTTTGTGTTGCCTCTTTT--GGGG-TGCCATAGATG-CATGCTGGACCATAACAAAACCCCGGCACGGCATGTGCCAAGGAAAACAAAAA-TGAGAAGGACTCGAACCGTGTTGCCCTGTTTGCAGTGTGCATGCGGTTCGTGGACTCTTTGTAATTACAAACGACTCTCGGCAACGGATATCTCGGCTCACGCATCGATGAAGAACGTAGCAAAATGCGATACTTGGTGTGAATTGCAGAATCCCGTGAACCATCGAGTTTTTGAACGCAAGTTGCGCCCGAAGCCATTCGGTCGAGGGCACGCCTGCCTGGGCGTCACGCATCGCGTCGCCCCC-ATCATWCAAACCCAACCGGTTGTCATGGTGATGGGG-CGGAGATTGGTCTCCCGTACTTGTTTCGGTTGGCCCAAAAAACGAGTCCCCTTCAGTGGACACACGACTAGTGGTGGTTTAACAGACCCTTGTCTTTATCGTGTGTTATGAGCTGCT-AGGGAAGCCCTCAT-CAAGACCCCATCGTATCGTTTTAGGACGGTGCTTCGACCGCGACC
PH_43a                TTGTCGAACCCTGCAAAGCAGAACGACCTGTGAACATGTAAA-TACAACSGGGTGATGTGGAGTCGGGCCTTGGTCCTTATCCCCATCCCCTCCCGGTGTGTGTTTGTGTTGCCTCTTTT--GGGG-TGCCATAGATG-CATGCTGGACCATAACAAAACCCCGGCACGGCATGTGCCAAGGAAAACAAAAA-TGAGAAGGACTCGAACCGTGTTGCCCTGTTTGCAGTGTGCATGYGGTTCGTGGACTCTTTGTAATTACAAACGACTCTCGGCAACGGATATCTCGGCTCACGCATCGATGAAGAACGTAGCAAAATGCGATACTTGGTGTGAATTGCAGAATCCCGTGAACCATCGAGTTTTTGAACGCAAGTTGCGCCCGAAGCCWTTCGGTCGAGGGCACGCCTGCCTGGGCGTCACGCATCGCGTCGCCCCC-ATCATACAAACCCAACTGGTTGTCATGGTGATGGGG-CGGAGATTGGTCTCCCGTACTTGTTTCGGTTGGCCCAAAAAACGAGTCCCCTTCAGTGGACACACGACTAGTGGTGGTTTAACAGACCCTTGTCTTTATCGTGTGTTATGAGCTGCT-AGGGAAGCCCTCAT-CAAGACCCCATCGTATCGTTTTAGGACGGTGCTTCGACCGCGACC
PH_106               TTGTCGAACCCTGCAAGGCAGAACGACCTGTGAACATGTAAA-TACAACCGGGTGATGTGGAGTCGGGCCTTGGTCCTTATCCCCATCCCCTCCCGGTGTGTGTTTGTGTTGCCTCTTTT--GGGG-TGCCATAGATG-CATGCTGGACCATAACAAAACCCCGGCACGGCATGTGCCAAGGAAAACAAAAA-TGAGAAGGACTYGAACCGTGTTGCCCTGTTTGCAGTGTGCATGCGGTTTGTGGACTCTTTGTAATTACAAACGACTCTCGGCAACGGATATCTCGGCTCACGCATCGATGAAGAACGTAGCAAAATGCGATACTTGGTGTGAATTGCAGAATCCCGTGAACCATCGAGTTTTTGAACGCAAGTTGCGCCCGAAGCCATTCGGTCGAGGGCACGCCTGCCTGGGCGTCACGCATCGCGTCGCCCCC-ATCATACAAACCCAACYGGTTGTCATGGTGATGGGG-CGGAGATTGGTCTCCCGTACTTGTTCCGGTTGGCC-AAAAAACGAGTCCCCTTCAGTGGACACACGACTAGTGGTGGTTTAACAGACCCTTGTCTTTATCGTGTGTTATGAGCTGCT-AGGGAAGCCCTCAT-CAAGACCCCATCGTATCGTTTTAGGACGGTGCTTCGACCGCGACC
PHI_130a               TTGTCGAACCCTGCAAGGCAGAACGACCTGTGAACATGTAAA-TACAACCGGGTGATGTGGAGTCGGGCCTTGGTCCTTATCCTCATCCCCTCCCGGTGTGTGTTTGTGTTGCCTCTTTT--GGGG-TGCCATAGATG-CATGCTGGACCATAACAAAACCCCGGCACGGCATGTGCCAAGGAAAACAAAAA-TGAGAAGGACTCGAACCGTGTTGCCCTGTTTGCAGTGTGCATGCGGTTTGTGGACTCTTTGTAATTACAAAYGACTCTCGGCAACGGATATCTCGGCTCACGCATCGATGAAGAACGTAGCAAAATGCGATACTTGGTGTGAATTGCAGAATCCCGTGAACCATCGAGTTTTTGAACGCAAGTTGCGCCCGAAGCCATTCGGTCGAGGGCACGCCTGCCTGGGCGTCACGCATCGCGTCGCCCCC-ATCATACAAACCCAACCGGTTGTCATGGTGATGGGG-CGGAGATTGGTCTCCCGTACTTGTTCCGGTTGGCCCAAAAAACGAGTCCCCTTCAGTGGACACACGACTAGTGGTGGTTTAACAGACCCTTGTCTTTATCGTGTGTTATGAGCTGCT-AGGGAAGCCCTCAT-CAAGACCCCATCGTATCGTTTTAGGACGATGCTTCGACCGCGACC
PHI_130b               TTGTCGAACCCTGCAAGGCAGAACGACCTGTGAACATGTAAA-TACAACCGGGTGATGTGGAGTCGGGCCTTGGTCCTTATCCTCATCCCCTCCCGGTGTGtGTTTGTGTTGCCTCTTTT--GGGG-TGCCATAGAYG-CATGCTGGACCATAACAAAACCCCGGCACGGCATGTGCCAAGGAAAACAAAAA-TGAGAAGGACTCGAACCGTGTTGCCCTGTTTGCAGTGTGCATGCGGTTTGTGGACTCTTTGTAATTACAAACGACTCTCGGCAACGGATATCTCGGCTCACGCATCGATGAAGAACGTAGCAAAATGCGATACTTGGTGTGAATTGCAGAATCCCGTGAACCATCGAGTTTTTGAACGCAAGTTGCGCCCGAAGCCATTCGGTCGAGGGCACGCCTGCCTGGGCGTCACGCATCGCGTCGCCCCC-ATCATACAAACCCAACCGGTTGTCATGGTGATGGGG-YGGAKATTGGTCTCCCGTACTTGTTCCGGTTGGCCCAAAAAACGAGTCCCCTTCAGTGGACACACGACTAGTGGTGGTTTAACAGACCCTTGTCTTTATCGTGTGTTATGAGCTGCT-AGGGAAGCCCTCAT-CAAGACCCCATCGTATCGTTTTAGGACGRTGCTTCGACCGCGACC
PHI_125a             TTGTCGAACCCTGCAAGGCAGAACGACCTGTGAACATGTAAA-TACAACCGGGTGATGTGGAGTCGGGCCTTGGTCCTTATCCTCATCCCCTCCCGGTGTGTGTTTGTGTTGCCTCTTTT--GGGG-TGCCATAGATG-CATGCTGGACCATAACAAAACCCCGGCACGGCATGTGCCAAGGAAAACAAAAA-TGAGAAGGACTCGAACCGTGTTGCCCTGTTTGCAGTGTGCATGCGGTTTGTGGACTCTTTGTAATTACAAACGACTCTCGGCAACGGATATCTCGGCTCACGCATCGATGAAGAACGTAGCAAAATGCGATACTTGGTGTGAATTGCAGAATCCCGTGAACCATCGAGTTTTTGAACGCAAGTTGCGCCCGAAGCCATTCGGTCGAGGGCACGCCTGCCTGGGCGTCACGCATCGCGTCGCCCCC-ATCATACAAACCCAACCGGTTGTCATGGTGATGGGG-CGGAGATTGGTCTCCCGTACTTGTTCCGGTTGGCCCAAAAAACGAGTCCCCTTCAGTGGACACACGACTAGTGGTGGTTTAACAGACCCTTGTCTTTATCGTGTGTTATGAGCTGCT-AGGGAAGCCCTCAT-CAAGACCCCATCGTATCGTTTTAGGACGATGCTTCGACTGCGACC
PHI_125b              TTGTCGAACCCTGCAAGGCAGAACGACCTGTGAACATGTAAA-TACAACCGGGTGATGTGGAGTCGGGCCTTGGTCCTTATCCTCATCCCCTCCCGGTGTGTGTTTGTGTTGCCTCTTTT--GGGG-TGCCATAGATG-CATGCTGGACCATAACAAAACCCCGGCACGGCATGTGCCAAGGAAAACAAAAA-TGAGAAGGACTCGAACCGTGTTGCCCTGTTTGCAGTGTGCATGCGGTTTGTGGACTCTTTGTAATTACAAACGACTCTCGGCAACGGATATCTCGGCTCACGCATCGATGAAGAACGTAGCAAAATGCGATACTTGGTGTGAATTGCAGAATCCCGTGAACCATCGAGTTTTTGAACGCAAGTTGCGCCCGAAGCCATTCGGTCGAGGGCACGCCTGCCTGGGCGTCACGCATCGCGTCGCCCCC-ATCATACAAACCCAACCGGTTGTCATGGTGATGGGG-CGGAGATTGGTCTCCCGTACTTGTTCCGGTTGGCCCAAAAAACGAGTCCCCTTCAGTGGACACACGACTAGTGGTGGTTTAACAGACCCTTGTCTTTATCGTGTGTTATGAGCTGCT-AGGGAAGCCCTCAT-CAAGACCCCATCGTATCGTTTTAGGACGRTGCTTCGACYGCGACC
PHI_129b                TTGTCGAACCCTGCAAGGCAGAACGACCTGTGAACATGTAAA-TACAACCGGGTGATGTGGAGTCGGRCCTTGGTCCTTATCCTCATCCCCTCCCGGTGTGTGTTTGTGTTGCCTCTTTT--GGGG-TGCCATAGATG-CATGCTGGACCATAACAAAACCCCGGCACGGYATGTGCCAAGGAAAACAAAAA-TGAGAAGGACTCGAACCGTGTTGCCCTGTTTGCAGTGTGCATGCGGTTTGTGGACTCTTTGTAATTACAAACGACTCTCGGCAACGGATATCTCGGCTCACGCATCGATGAAGAACGTAGCAAAATGCGATACTTGGTGTGAATTGCAGAATCCCGTGAACCATCGAGTTTTTGAACGCAAGTTGCGCCCGAAGCCATTCGGTCGAGGGCACGCCTGCCTGGGCGTCACGCATCGCGTCGCCCCC-ATCATACAAACCCAACCGGTTGTCATGGTGATGGGG-CGGAGATTGGTCTCCCGTACTTGTTCCGGTTGGCCCAAAAAACGAGTCCCCTTCAGTGGACACACGACTAGTGGTGGTTTAACAGACCCTTGTCTTTATCGTGTGTTATGAGCTGCT-AGGGAAGCCCTCAT-CAAGACCCCATCGTATCGTTTTAGGACGATGCTTCGACCGCGACC
PHI_129a                TTGTCGAACCCTGCAAGGCAGAACGACCTGTGAACATGTAAA-TACAACCGGGTGATGTGGAGTCGGRCCTTGGTCCTTATCCTCATCCCCTCCCGGTGTGTGTTTGTGTTGCCTCTTTT--GGGG-TGCCATAGATG-CATGCTGGACCATAACAAAACCCCGGCACGGYATGTGCCAAGGAAAACAAAAA-TGAGAAGGACTCGAACCGTGTTGCCCTGTTTGYAGTGTGCATGCGGTTTGTGGACTCTTTGTAATTACAAACGACTCTCGGCAACGGATATCTCGGCTCACGCATCGATGAAGAACGTAGCAAAATGCGATACTTGGTGTGAATTGCAGAATCCCGTGAACCATCGAGTTTTTGAACGCAAGTTGCGCCCGAAGCCATTCGGTCGAGGGCACGCCTGCCTGGGCGTCACGCATCGCGTCGCCCCC-ATCATACAAACCCAACCGGTTGTCATGGTGATGGGG-CGGAGATTGGTCTCCCGTACTTGTTCCGGTTGGCCCAAAAAACGAGTCCCCTTCAGTGGACACACGACTAGTGGTGGTTTAACAGACCCTTGTCTTTATCGTGTGTTATGAGCTGCT-AGGGAAGCCCTCAT-CAAGACCCCATCGTATCGTTTTAGGACGATGCTTCGACCGCGACC
PHI_128a                TTGTCGAACCCTGCAAGGCAGAACGACCTGTGAACATGTAAA-TACAACCGGGTGATGTGGAGTCGGGCCTTGGTCCTTATCCTCATCCCCTCCCGGTGTGTGTTTGTGTTGCCTCTTTT--GGGGGTGCCATAGATG-CATGCTGGACCATAACAAAACCCCGGCACGGCATGTGCCAAGGAAAACAAAAA-TGAGAAGGACTCGAACCGTGTTGCCCTGTTTGCAGTGTGCATGCGGTTTGTGGACTCTTTGTAAATACAAACGACTCTCGGCAACGGATATCTCGGCTCACGCATCGATGAAGAACGTAGCAAAATGCGATACTTGGTGTGAATTGCAGAATCCCGTGAACCATCGAGTTTTTGAACGCAAGTTGCGCCCGAAGCCATTCGGTCGAGGGCACGCCTGCCTGGGCGTCACGCATCGCGTCGCCCCC-ATCATACAAACCCAACCGGTTGTCATGGTGATGGGG-CGGAGATTGGTCTCCCGTACTTGTTCCGGTTGGCCCAAAAAACGAGTCCCCTTCAGTGGACACACGACTAGTGGTGGTTTAACAGACCCTTGTCTTTATCGTGTGTTATGAGCTGCT-AGGGAAGCCCTCAT-CAAGACCCCATCGTATCGTTTTAAAACGGTGCTTCGACCGCGACC
PHI_123b                TTGTCGAACCCTGCAAGGCAGAACGACCTGTGAACATGTAAA-TACAACCGGGTGATGTGGAGTCGGGCCTTGGTCCTTATCCTCATCCCCTCCCGGTGTGTGTTTGTGTTGCCTCTTTT--GGGG-TGCCATAGATG-CATGCTGGACCATAACAAAACCCCGGCACGGCATGTGCCAAGGAAAACAAAAA-TGAGAAGGACTCGAACCGTGTTGCCCTGTTTGCAGTGTGCATGCGGTTTGTGGACTCTTTGTAAATACAAACGACTCTCGGCAACGGATATCTCGGCTCACGCATCGATGAAGAACGTAGCAAAATGCGATACTTGGTGTGAATTGCAGAATCCCGTGAACCATCGAGTTTTTGAACGCAAGTTGCGCCCGAAGCCATTCGGTCGAGGGCACGCCTGCCTGGGCGTCACGCATCGCGTCGCCCCC-ATCATACAAACCCAACCGGTTGTCATGGTGATGGGG-CGGAGATTGGTCTCCCGTACTTGTTCCGGTTGGCCCAAAAAACGAGTCCCCTTCAGTGGACACACGACTAGTGGTGGTTTAACAGACCCTTGTCTTTATCGTGTGTTATGAGCTGCT-AGGGAAGCCCTCAT-CAAGACCCCATCGTATCGTTTTAAAACGGTGCTTCGACCGCGACC
PHI_123a                TTGTCGAACCCTGCAAGGCAGAACGACCTGTGAACATGTAAA-TACAACCGGGTGATGTGGAGTCGGGCCTTGGTCCTTATCCTCATCCCCTCCCGGTGTGTGTTTGTGTTGCCTCTTTT--GGGG-TGCCATAGATG-CATGCTGGACCATAACAAAACCCCGGCACGGCATGTGCCAAGGAAAACAAAAA-TGAGAAGGACTCGAACCGTGTTGCCCTGTTTGCAGTGTGCATGCGGTTTGTGGACTCTTTGTAAWTACAAACGACTCTCGGCAACGGATATCTCGGCTCACGCATCGATGAAGAACGTAGCAAAATGCGATACTTGGTGTGAATTGCAGAATCCCGTGAACCATCGAGTTTTTGAACGCAAGTTGCGCCCGAAGCCATTCGGTCGAGGGCACGCCTGCCTGGGCGTCACGCATCGCGTCGCCCCC-ATCATACAAACCCAACCGGTTGTCATGGTGATGGGG-CGGAGATTGGTCTCCCGTACTTGTTCCGGTTGGCCCAAAAAACGAGTCCCCTTCAGTGGACACACGACTAGTGGTGGTTTAACAGACCCTTGTCTTTATCGTGTGTTATGAGCTGCT-AGGGAAGCCCTCAT-CAAGACCCCATCGTATCGTTTTAGGACGATGCTTCGACCGCGACC
PHI_133a                TTGTCGAACCCTGCAAGGCAGAACGACCTGTGAACATGTAAA-TACAACCGGGTGATGTGGAGTCGGGCCTTGGTCCTTATCCTCATCCCCTCCCGGTGTGTGTTTGTGTTGCCTCTTTT--GGGG-TGCCATAGATG-CATGCTGGACCATAACAAAACCCCGGCACGGCATGTGCCAAGGAAAACAAAAA-TGAGAAGGACTCGAACCGTGTTGCCCTGTTTGCAGTGTGCATGCGGTTTGTGGACTCTTTGTAATTACAAACGACTCTCGGCAACGGATATCTCGGCTCACGCATCGATGAAGAACGTAGCAAAATGCGATACTTGGTGTGAATTGCAGAATCCCGTGAACCATCGAGTTTTTGAACGCAAGTTGCGCCCGAAGCCATTCGGTCGAGGGCACGCCTGCCTGGGCGTCACGCATCGCGTCGCCCCC-ATCATACAAACCCAACCGGTTGTCATGGTGATGGGG-CGGATATTGGTCTCCCGTACTTGTTCCGGTTGGCCCAAAAAACGAGTCCCCTTCAGTGGACACACGACTAGTGGTGGTTTAACAGACCCTTGTCTTTATCGTGTGTTATGAGCTGCT-AGGGAAGCCCTCAT-CAAGACCCCATCGTATCGTTTTAGGACGGTGCTTCGACCGCGACC
PHI_133b                TTGTCGAACCCTGCAAGGCAGAACGACCTGTGAACATGTAAA-TACAACCGGGTGATGTGGAGTCGGGCCTTGGTCCTTATCCTCATCCCCTCCCGGTGTGTGTTTGTGTTGCCTCTTTT--GGGG-TGCCATAGATG-CATGCTGGACCATAACAAAACCCCGGCACGGCATGTGCCAAGGAAAACAAAAA-TGAGAAGGACTCGAACCGTGTTGCCCTGTTTGCAGTGTGCATGCGGTTTGTGGACTCTTTGTAATTACAAACGACTCTCGGCAACGGATATCTCGGCTCACGCATCGATGAAGAACGTAGCAAAATGCGATACTTGGTGTGAATTGCAGAATCCCGTGAACCATCGAGTTTTTGAACGCAAGTTGCGCCCGAAGCCATTCGGTCGAGGGCACGCCTGCCTGGGCGTCACGCATCGCGTCGCCCCC-ATCATACAAACCCAACCGGTTGTCATGGTGATGGGG-CGGATATTGGTCTCCCGTACTTGTTCCGGTTGGCCCAAAAAACGAGTCCCCTTCAGTGGACACACGACTAGTGGTGGTTTAACAGACCCTTGTCTTTATCGTGTGTTATGAGCTGCT-AGGGAAGCCCTCAT-CAAGACCCCATCGTATCGTTTTAGGACGGTGCTTCGACCGCGACC
PHI_131a                TTGTCGAACCCTGCAAGGCAGAACGACCTGTGAACATGTAAA-TACAACCGGGTGATGTGGAGTCGGGCCTTGGTCCTTATCCTCATCCCCTCCYGGTGTGTGTTTGTGTTGCCTCTTTT--GGGG-TGCCATAGATG-CATGCTGGACCATAACAAAACCCCGGCACGGCATGTGCCAAGGAAAACAAAAA-TGAGAAGGACTCGAACCGTGTTGCCCTGTTTGCAGTGTGCATGCGGTTTGTGGACTCTTTGTAATTACAAACGACTCTCGGCAACGGATATCTYGGCTCACGCATCGATGAAGAACGTAGCAAAATGCGATACTTGGTGTGAATTGCAGAATCCCGTGAACCATCGAGTTTTTGAACGCAAGTTGCGCCCGAAGCCATTCGGTCGAGGGCACGCCTGCCTGGGCGTCACGCATCGCGTCGCCCCC-ATCATACAAACCCAACCGGTTGTCATGGTGATGGRG-CGGAGATTGGTCTCCCGTACTTGTTYCGGTTGGCCCAAAAAWCGAGTCCCCTTCAGTGGACACACGACTAGTGGTGGTTTAACAGACCCTTGTCTTTATCGTGTGTTATGAGCTGCT-AGGGAAGCCCTCAT-CAAGACCCCATCGTATCGTTTTAGGACGATGCTTCGACCGCGACC
PHI_131b                TTGTCGAACCCTGCAAGGCAGAACGACCTGTGAACATGTAAA-TACAACCGGGTGATGTGGAGTCGGGCCTTGGTCCTTATCCTCATCCCCTCCCGGTGTGTGTTTGTGTTGCCTCTTTT--GGGG-TGCCATAGATG-CATGCTGGACCATAACAAAACCCCGGCACGGCATGTGCCAAGGAAAACAAAAA-TGAGAAGGACTCGAACCGTGTTGCCCTGTTTGCAGTGTGCATGCGGTTTGTGGACTCTTTGTAATTACAAACGACTCTCGGCAACGGATATCTCGGCTCACGCATCGATGAAGAACGTAGCAAAATGCGATACTTGGTGTGAATTGCAGAATCCCGTGAACCATCGAGTTTTTGAACGCAAGTTGCGCCCGAAGCCATTCGGTCGAGGGCACGCCTGCCTGGGCGTCACGCATCGCGTCGCCCCC-ATCATACAAACCCAACCGGTTGTCATGGTGATGGGG-CGGAKATTGGTCTCCCGTACTTGTTCCGGTTGGCCCAAAAAACGAGTCCCCTTCAGTGGACACACGACTAGTGGTGGTTTAACAGANCCTTGTCTTTATCGTGTGTTATGAGCTGCT-AGGGAAGCCCTCAT-CAAGACCCCATCGTATCGTTTTAGGACGGTGCTTCGACCGCGACC
PHI_134b                TTGTCGAACCCTGCAAGGCAGAACGACCTGTGAACATGTAAA-TACAACCGGGTGATGTGGAGTCGGGCCTTGGTCCTTATCCTCATCCCCTCCCGGTGTGTGTTTGTGTTGCCTCTTTT--GGGG-TGCCATAGATG-CATGCTGGACCATAACAAAACCCCGGCACGGCATGTGCCAAGGAAAACAAAAA-TGAGAAGGACTCGAACCGTGTTGCCCTGTTTGCAGTGTGCATGCGGTTTGTGGACTCTTTGTAATTACAAACGACTCTCGGCAACGGATATCTCGGCTCACGCATCGATGAAGAACGTAGCAAAATGCGATACTTGGTGTGAATTGCAGAATCCCGTGAACCATCGAGTTTTTGAACGCAAGTTGCGCCCGAAGCCATTCGGTCGAGGGCACGCCTGCCTGGGCGTCACGCATCGCGTCGCCCCC-ATCATACAAACCCAACCGGTTGTCATGGTGATGGGG-CGGATATTGGTCTCCCGTACTTGTTCCGGTTGGCCCAAAAAACGAGTCCCCTTCAGTGGACACACGACTAGTGGTGGTTTAACAGACCCTTGTCTTTATCGTGTGTTATGAGCTGCT-AGGGAAGCCCTCAT-CAAGACCCCATCGTATCGTTTTAGGACGGTGCTTCGACCGCGACC
PHI_134a                TTGTCGAACCCTGCAAGGCAGAACGACCTGTGAACATGTAAA-TACAACCGGGTGATGTGGAGTCGGGCCTTGGTCCTTATCCTCATCCCCTCCCGGTGTGTGTTTGTGTTGCCTCTTTT--GGGG-TGCCATAGATG-CATGCTGGACCATAACAAAACCCCGGCACGGCATGTGCCAAGGAAAACAAAAA-TGAGAAGGACTCGAACCGTGTTGCCCTGTTTGCAGTGTGCATGCGGTTTGTGGACTCTTTGTAATTACAAACGACTCTCGGCAACGGATATCTCGGCTCACGCATCGATGAAGAACGTAGCAAAATGCGATACTTGGTGTGAATTGCAGAATCCCGTGAACCATCGAGTTTTTGAACGCAAGTTGCGCCCGAAGCCATTCGGTCGAGGGCACGCCTGCCTGGGCGTCACGCATCGCGTCGCCCCC-ATCATACAAACCCAACCGGTTGTCATGGTGATGGGG-CGGAKATTGGTCTCCCGTACTTGTTCCGGTTGGCCCAAAAAACRAGTCCCCTTCAGTGGACACACGACTAGTGGTGGTTTAACAGACCCTTGTCTTTATCGTGTGTTATGAGCTGCT-AGGGAAGCCCTCAT-CAAGACCCMATCGTATCGTTTTAGGAYGRTGCTTCGACCGCGACC
PHI_132a              TTGTCGAACCCTGCAAGGCAGAACGACCTGTGAACATGTAAA-TACAACCGGGTGATGTGGAGTCGGGCCTTGGTCCTTATCCTCATCCCCTCCCGGTGTGTGTTTGTGTTGCCTCTTTT--GGGG-TGCCATAGATG-CATGCTGGACCATAACAAAACCCCGGCACGGCATGTGCCAAGGAAAACAAAAA-TGAGAAGGACTCGAACCGTGTTGCCCTGTTTGCAGTGTGCATGCGGTTTGTGGACTCTTTGTAATTACAAACGACTCTCGGCAACGGATATCTCGGCTCACGCATCGATGAAGAACGTAGCAAAATGCGATACTTGGTGTGAATTGCAGAATCCCGTGAACCATCGAGTTTTTGAACGCAAGTTGCGCCCGAAGCCATTCGGTCGAGGGCACGCCTGCCTGGGCGTCACGCATCGCGTCGCCCCC-ATCATACAAACCCAACCGGTTGTCATGGTGATGGGG-CGGATATTGGTCTCCCGTACTTGTTCCGGTTGGCCCAAAAAACGAGTCCCCTTCAGTGGACACACGACTAGTGGTGGTTTAACAGACCCTTGTCTTTATCGTGTGTTATGAGCTGCT-AGGGAAGCCCTCAT-CAAGACCCMATCGTATCGTTTTAGGACGRTGCTTCGACCGCGACC
PHI_132b             TTGTCGAACCCTGCAAGGCAGAACGACCTGTGAACATGTAAA-TACAACCGGGTGATGTGGAGTCGGGCCTTGGTCCTTATCCTCATCCCCTCCCGGTGTGTGTTTGTGTTGCCTCTTTT--GGGG-TGCCATAGATG-CATGCTGGACCATAACAAAACCCCGGCACGGCATGTGCCAAGGAAAACAAAAA-TGAGAAGGACTCGAACCGTGTTGCCCTGTTTGCAGTGTGCATGCGGTTTGTGGACTCTTTGTAATTACAAACGACTCTCGGCAACGGATATCTCGGCTCACGCATCGATGAAGAACGTAGCAAAATGCGATACTTGGTGTGAATTGCAGAATCCCGTGAACCATCGAGTTTTTGAACGCAAGTTGCGCCCGAAGCCATTCGGTCGAGGGCACGCCTGCCTGGGCGTCACGCATCGCGTCGCCCCC-ATCATACAAACCCAACCGGTTGTCATGGTGATGGGG-CGGATATTGGTCTCCCGTACTTGTTCCGGTTGGCCCAAAAAACGAGTCCCCTTCAGTGGACACACGACTAGTGGTGGTTTAACAGACCCTTGTCTTTATCGTGTGTTATGAGCTGCT-AGGGAAGCCCTCAT-CAAGACCCCATCGTATCGTTTTAGGACGGTGCTTCGACCGCGACC
PH_21b                 TTGTCGAACCCTGCAAGGCAGAACGACCTGTGAACATGTAAA-TACAACCGGGTGATGTGGAGTCGGGCCTTGGTCCTTATCCCCATCCCCTCCCGGTGTGTGTTTGTGGTGCCTCTTTT--GTGG-TGCCATAGATG-CATGCTGGACCATAACAAAACCCCGGCACGGCATGTGCCAAGGAAAACAAAAA-TGAGAAGGACTCGAASCGTGTTGCCCTGTTTGCAGTGTGCATGCGGTTCGTGGACTCTTTGTAATAACAAACGACTCTCGGCAACGGATATCTCGGCTCACGCATCGATGAAGAACGTAGCAAAATGCGATACTTGGTGTGAATTGCAGAATCCCGTGAACCATCGAGTTTTTGAACGCAAGTTGCGCCCGAAGCCATTCGGTCGAGGGCACGCCTGCCTGGGCGTCACGCATCGCGTCGCCCCC-ATCATACAAACCCAACCGGTTGTCATGRTGATGGGG-CGGAGATTGGTCTCCCGTACTTGTTCCGGTTGGCCCAAAAAACGAGTCCCCTTCAGTGGACACACGACTAGTGGTGGTTTAACAGACCCTTGTCTTTATCGTGTGTTATGAGCTGCT-AGGGAAGCCCTCAT-CAAGACCCCATCGTATCGTTTTAGGACGGTGCTTCGACCGCGACC
PH_21c                 TTGTCGAACCCTGCAAGGCAGAACGACCTGTGAACATGTAAA-TACAACCGGGTGATGTGGAGTCGGGCCTTGGTCCTTATCCCCATCCCCTCCCGGTGTGTGTTTGTGGTGCCTCTTTT--GTGG-TGCCATAGATG-CATGCTGRACCATAACAAAACCCCGGCACGGCATGTGCCAAGGAAAACAAAAA-TGAGAAGGACTCGAACCGTGTTGCCCTGTTTGCAGTGTGCATGCGGTTCGTGGACTCTTTGTAATAACAAACGACTCTCGGCAACGGATATCTCGGCTCACGCATCGATGAAGAACGTAGCAAAATGCGATACTTGGTGTGAATTGCAGAATCCCGTGAACCATCGAGTTTTTGAACGCAAGTTGCGCCCGAAGCCATTCGGTCGAGGGCACGCCTGCCTGGGCGTCACGCATCGCGTCGCCCCC-ATCATACAAACCCAACCGGTTGTCATGGTGATGGGG-CGGAGATTGGTCTCCCGTACTTGTTCCGGTTGGCCCAAAAAACGAGTCCCCTTCAGTGGACACACGACTAGTGGTGGTTTAACAGACCCTTGTCTTTATCGTGTGTTATGAGCTGCT-AGGGAAGCCCTCAT-CAAGACCCCATCGTATCGTTTTAGGACGGTGCTTCGACCGCGACC
PH_9                 TTGTCGAACCCTGCAAGGCAGAACGACCTGTGAACATGTAAW-TACAACCGGGTGATGTGGAGTCGGGCCTTGGTCCTTATCCCCATCCCCTCCCGGTGTGTGTTTGTGGTGCCTCTTTT--GTGG-TGCCATAGATG-CATGCTGGACCATAACAAAACCCCGGCACGGCATGTGCCAAGGAAAACAAAAA-TGAGAAGGACTCGAACCGTGTTGCCCTGTTTGCAGTGTGCATGCGGTTCGTGGACTCTTTGTAATAACAAACGACTCTCGGCAACGGATATCTCGGCTCACGCATCGATGAAGAACGTAGCAAAATGCGATACTTGGTGTGAATTGCAGAATCCCGTGAACCATCGAGTTTTTGAACGCAAGTTGCGCCCGAAGCCATTCGGTCGAGGGCACGCCTGCCTGGGCGTCACGCATCGCGTCGCCCCC-ATCATACAAACCCAWYCGGTTGTCATGGTGATGGGG-CGGAGATTGGTCTCCCGTACTTGTTCCGGTTGGCCCAAAAAACGAGTCCCCTTCAGTGGACACACGACTAGTGGTGGTTTAACAGACCCTTGTCTTTATCGTGTGTTATGAGCTGCT-AGGGAAGCCCTCAT-CAAGACCCCATCGTATCGTTTTAGGACGGTGCTTCGACCGCGACC
PH_23                 TTGTCGAACCCTGCAAGGCAGAACGACCTGTGAACATGTAAA-TACAACCGGGTGATGTGGAGTCGGGCCTTGGTCCTTATCCCCATCCCCTCCCGGTGTGTGTTTGTGGTGCCTCTTTT--GTGG-TGCCATAGATG-CATGCTGGACCATAACAAAACCCCGGCACGGCATGTGCCAAGGAAAACAAAAA-TGAGAAGGACTCGAACCGTGTTGCCCTGTTTGCAGTGTGCATGCGGTTCGTGGACTCTTTGTAATAACAAACGACTCTCGGCAACGGATATCTCGGCTCACGCATCGATGAAGAACGTAGCAAAATGCGATACTTGGTGTGAATTGCAGAATCCCGTGAACCATCGAGTTTTTGAACGCAAGTTGCGCCCGAAGCCATTCGGTCGAGGGCACGCCTGCCTGGGCGTCACGCATCGCGTCGCCCCC-ATCATACAAACCCAACCGGTTGTCATGGTGATGGGG-CGGAGATTGGTCTCCCGTACTTGTTCCGGTTGGCCCAAAAAACGAGTCCCCTTCAGTGGACACACGACTAGTGGTGGTTTAACAGACCCTTGTCTTTATCGTGTGTTATGAGCTGCT-AGGGAAGCCCTCAT-CAAGACCCCATCGTATCGTTTTAGGACGGTGCTTCGACCGCGACC
PH_25                 TTGTCGAACCCTGCAAGGCAGAACGACCTGTGAACATGTAAA-TACAACCGGGTGATGTGGAGTCGGGCCTTGGTCCTTATCCCCATCCCCTCCCGGTGTGTGTTTGTGGTGCCTCTTTT--GTGG-TGCCATAGATG-CATGCTGGACCATAACAAAACCCCGGCACGGCATGTGCCAAGGAAAACAAAAA-TGAGAAGGACTCGAACCGTGTTGCCCTGTTTGCAGTGTGCATGCGGTTCGTGGACTCTTTGTAATAACAAACGACTCTCGGCAACGGATATCTCGGCTCACGCATCGATGAAGAACGTAGCAAAATGCGATACTTGGTGTGAATTGCAGAATCCCGTGAACCATCGAGTTTTTGAACGCAAGTTGCGCCCGAAGCCATTCGGTCGAGGGCACGCCTGCCTGGGCGTCACGCATCGCGTYGCCCCC-ATCATACAAACCCAACCGGTTGTCATGGTGATGGGG-CGGAGATTGGTCTCCCGTACTTGTTCCGGTTGGCCCAAAAAACGAGTCCCCTTCAGTGGACACACGACTAGTGGTGGTTTAACAGACCCTTGTCTTTATCGTGTGTTATGAGCTGCT-AGGGAAGCCCTCAT-CAAGACCCCATCGTATCGTTTTAGGACGGTGCTTCGACCGCGACC
PH_22                 TTGTCGAACCCTGCAAGGCAGAACGACCTGTGAACATGTAAW-TACAACCGGGTGATGTGGAGTCGGGCCTTGGTCCTTATCCCCATCCCCTCCCGGTGTGTGTTTGTGGTGCCTCTTTT--GTGG-TGCCATAGATG-CATGCTGGACCATAACAAAACCCCGGCACGGCATGTGCCAAGGAAAACAAAAA-TGAGAAGGACTCGAACCGTGTTGCCCTGTTTGCAGTGTGCATGCGGTTCGTGGACTCTTTGTAATAACAAACGACTCTCGGCAACGGATATCTCGGCTCACGCATCGATGAAGAACGTAGCAAAATGCGATACTTGGTGTGAATTGCAGAATCCCGTGAACCATCGAGTTTTTGAACGCAAGTTGCGCCCGAAGCCATTCGGTCGAGGGCACGCCTGCCTGGGCGTCACGCATCGCGTCGCCCCC-ATCATACAAACCCAACCGGTTGTCATGGTGATGGGG-CGGAGATTGGTCTCCCGTACTTGTTCCGGTTGGCCCAAAAAACGAGTCCCCTTCAGTGGACACACGACTAGTGGTGGTTTAACAGACCCTTGTCTTTATCGTGTGTTATGAGCTGCT-AGGGAAGCCCTCAT-CAAGACCCCATCGTATCGTTTTAGGACGGTGCTTCGACCGCGACC
PH_24                 TTGTCGAACCCTGCAAGGCAGAACGACCTGTGAACATGTAAA-TACAACCGGGTGATGTGGAGTCGGGYCTTGGTCCTTATCCCCATCCCCTCCCGGTGTGTGTTTGTGGTGCCTCTTTT--GTGG-TGCCATAGATG-CATGCTGGACCATAACAAAACCCCGGCACGGCATGTGCCAAGGAAAACAAAAA-TGAGAAGGACTCGAACCGTGTTGCCCTGTTTGCAGTGTGCATGCGGTTCGTGGACTCTTTGTAATAACAAACGACTCTCGGCAACGGATATCTCGGCTCACGCATCGATGAAGAACGTAGCAAAATGCGATACTTGGTGTGAATTGCAGAATCCCGTGAACCATCGAGTTTTTGAACGCAAGTTGCGCCCGAAGCCATTCGGTCGAGGGCACGCCTGCCTGGGCGTCACGCATCGCGTCGCCCCC-ATCATACAAACCCAACCGGTTGTCATGGTGATGGGG-CGGAGATTGGTCTCCCGTACTTGTTCCGGTTGGCCCAAAAAACGAGTCCCCTTCAGTGGACACACGACTAGTGGTGGTTTAACAGACCCTTGTCTTTATCGTGTGTTATGAGCTGCT-AGGGAAGCCCTCAT-CAAGACCCCATCGTATCGTTTTAGGACGGTGCTTCGACCGCGACC
PH_62               TTGTCGAACCCTGCAAGGCAGAACGACCTGTGAACATGTAAA-TACAACCGGGTGATGTGGAGTCGGGCCTTGGTCCTTATCCCCATCCCCTCCCGGTGTGTGTTTGTGGTGCCTCTTTT--GTGG-TGCCATAGATG-CATGCTGGACCATAACAAAACCCCGGCACGGCATGTGCCAAGGAAAACAAAAA-TGAGAAGGACTCGAACCGTGTTGCCCTGTTTGCAGTGTGCATGCGGTTCGTGGACTCTTTGTAATAACAAACGACTCTCGGCAACGGATATCTCGGCTCACGCATCGATGAAGAACGTAGCAAAATGCGATACTTGGTGTGAATTGCAGAATCCCGTGAACCATCGAGTTTTTGAACGCAAGTTGCGCCCGAAGCCATTCGGTCGAGGGCACGCCTGCCTGGGCGTCACGCATCGCGTCGCCCCC-ATCATACAAACCCAACCGGTTGTCATGGTGATGGGG-CGGAGATTGGTCTCCCGTACTTGTTCCGGTTGGCCCAAAAAACGAGTCCCCTTCAGTGGACACACGACTAGTGGTGGTTTAACAGACCCTTGTCTTTATCGTGTGTTATGAGCTGCT-AGGGAAGCCCTCAT-CAAGACCCCATCGTATCGTTTTAGGACGGTGCTTCGACCGCGACC
PH_82a                TTGTCGAACCCTGCAAGGCAGAACGACCTGTGAACATGTAAT-TACAACCGGGTGATGTGGAGTCGGGCCTTGGTCCTTATCCCCATCCCCTCCCGGTGTGTGTTTGTGGTGCCTCTTTT--GTGG-TGCCATAGATG-CATGCTGGACCATAACAAAACCCCGGCACGGCATGTGCCAAGGAAAACAAAAA-TGAGAAGGACTCGAACCGTGTTGCCCTGTTTGCAGTGTGCATGCGGTTCGTGGACTCTTTGTAATAACAAACGACTCTCGGCAACGGATATCTCGGCTCACGCATCGATGAAGAACGTAGCAAAATGCGATACTTGGTGTGAATTGCAGAATCCCGTGAACCATCGAGTTTTTGAACGCAAGTTGCGCCCGAAGCCATTCGGTCGAGGGCACGCCTGCCTGGGCGTCACGCATCGCGTCGCCCCC-ATCATACAAACMCAACCGGTTGTCATGGTGATGGGG-CGGAGATTGGTCTCCCGTACTTGTTCCGGTTGGCCCAAAAAACGAGTCCCCTTCAGTGGACACACGACTAGTGGTGGTTTAACAGACCCTTGTCTTTATCGTGTGTTATGAGCTGCT-AGGGAAGCCCTCAT-CAAGACCCCATCGTATCGTTTTAGGACGGTGCTTCGACCGCGACC
PH_82b                TTGTCGAACCCTGCAAGGCAGAACGACCTGTGAACATGTAAT-TACAACCGGGTGATGTGGAGTCSGGCCTTGGTCCTTATCCCCATCCCCTCCCGGTGTGTGTTTGTGGTGCCTCTTTT--GTGG-TGCCATAGATG-CATGCTGGACCATAACAAAACCCCGGCACGGCATGTGCCAAGGAAAACAAAAA-TGAGAAGGACTCGAACCGTGTTGCCCTGTTTGCAGTGTGCATGCGGTTCGTGGACTCTTTGTAATAACAAACGACTCTCGGCAACGGATATCTCGGCTCACGCATCGATGAAGAACGTAGCAAAATGCGATACTTGGTGTGAATTGCAGAATCCCGTGAACCATCGAGTTTTTGAACGCAAGTTGCGCCCGAAGCCATTCGGTCGAGGGCACGCCTGCCTGGGCGTCACGCATCGCGTCGCCCCC-ATCATACAAACCCAACCGGTTGTCATGGTGATGGGG-CGGAGATTGGTCTCCCGTACTTGTTCCGGTTGGCCCAAAAAACGAGTCCCCTTCAGTGGACACACGACTAGTGGTGGTTTAACAGACCCTTGTCTTTATCGTGTGTTATGAGCTGCT-AGGGAAGCCCTCAT-CAAGACCCCATTGTATCGTTTTAGGACGGTGCTTCGACCGCGACC
PH_74               TTGTCGAACCCTGCAAGGCAGAACGACCTGTGAACATGTAAT-TACAACCGGGTGATGTGGAGTCGGGCCTTGGTCCTTATCCCCATCCCCTCCCGGTGTGTGTTTGTGGTGCCTCTTTT--GTGG-TGCCATAGATG-CATGCTGGACCATAACAAAACCCCGGCACGGCATGTGCCAAGGAAAACAAAAA-TGAGAAGGACTCGAACCGTGTTGCCCTGTTTGCAGTGTGCATGCGGTTCGTGGACTCTTTGTAATAACAAACGACTCTCGGCAACGGATATCTCGGCTCACGCATCGATGAAGAACGTAGCAAAATGCGATACTTGGTGTGAATTGCAGAATCCCGTGAACCATCGAGTTTTTGAACGCAAGTTGCGCCCGAAGCCATTCGGTCGAGGGCACGCCTGCCTGGGCGTCACGCATCGCGTCGCCCTC-ATCATACAAACCCAACCGGTTGTCATGGTGATGGGG-CGGAGATTGGTCTCCCGTACTTGTTCCGGTTGGCCCAAAAAACGAGTCCCCTTCAGTGGACACACGACTAGTGGTGGTTTAACAGACCCTTGTCTTTATCGTGTGTTATGAGCTGCT-AGGGAAGCCCTCAT-CAAGACCCCATCGTATCGTTTTAGGACGGTGCTTCGACCGCGACC
PH_81b               TTGTCGAACCCTGCAAGGCAGAACGACCTGTGAACATGTAAT-TACAACCGGGTGATGTGGAGTCGGGCCTTGGTCCTTATCCCCATCCCCTCCCGGTGTGTGTTTGTGGTGCCTCTTTT--KTGG-TGCCATAGATG-CATGCTGGACCATAACAAAACCCCGGCACGGCATGTGCCAAGGAAAACAAAAA-TGAGAAGGACTCGAACCGTGTTGCCCTGTTTGCAGTGTGCATGCGGTTCGTGGACTCTTTGTAATAACAAACGACTCTCGGCAACGGATATCTCGGCTCACGCATCGATGAAGAACGTAGCAAAATGCGATACTTGGTGTGAATTGCAGAATCCCGTGAACCATCGAGTTTTTGAACGCAAGTTGCGCCCGAAGCCATTCGGTCGAGGGCACGCCTGCCTGGGCGTCACGCATCGCGTCGCCCCC-ATCATACAAACMCAACCGGTTGTCATGGTGATGGGG-CGGAGATTGGTCTCCCGTACTTGTTCCGGTTGGCCCAAAAAACGAGTCCCCTTCAGTGGACACACGACTAGTGGTGGTTTAACAGACCCTTGTCTTTATCGTGTGTTATGAGCTGCT-AGGGAAGCCCTCAT-CAAGACCCCATCGTATCGTTTTAGGACGGTGCTTCGACCGCGACC
PH_55               TTGTCGAACCCTGCAAGGCAGAACGACCTGTGAACATGTAAT-TACAACCGGGTGATGTGGAGTCGGGCCTTGGTCCTTATCCCCATCCCCTCCCGGTGTGTGTTTGTGGTGCCTCTTTT--GTGG-TGCCATAGATG-CATRCTGGACCATAACAAAACCCCGGCACGGCATGTGCCAAGGAAAACAAAAA-TGAGAAGGACTCGAACCGTGTTGCCCTGTTTGCAGTGTGCATGCGGTTCGTGGACTCTTTGTAATAACAAACGACTCTCGGCAACGGATATCTCGGCTCACGCATCGATGAAGAACGTAGCAAAATGCGATACTTGGTGTGAATTGCAGAATCCCGTGAACCATCGAGTTTTTGAACGCAAGTTGCGCCCGAAGCCATTCGGTCGAGGGCACGCCTGCCTGGGCGTCACGCATCGCGTCGCCCCC-ATCATACAAACCCAACCGGTTGTCATGGTGATGGGG-CGGAGATTGGTCTCCCGTACTTGTTCCGGTTGGCCCAAAAAACGAGTCCCCTTCAGTGGACACACGACTAGTGGTGGTTTAACAGACCCTTGTCTTTATCGTGTGTTATGAGCTGCT-AGGGAAGCCCTCAT-CAAGACCCCATCGTATCGTTTTAGGACGGTGCTTCGACCGCGACC
PH_110               TTGTCGAACCCTGCAAGGCAGAACGACCTGTGAACATGTAAT-TACAACCGGGTGATGTGGAGTCGGGCCTTGGTCCTTATCCCCATCCCCTCCCGGTGTGTGTTTGTGGTGCCTCTTTT--GTGG-TGCCATAGATG-CATGCTGGACCATAACAAAACCCCGGCACGGCATGTGCCAAGGAAAACAAAAA-TGAGAAGGACTCGAACCGTGTTGCCCTGTTTGCAGTGTGCATGCGGTTCGTGGACTCTTTGTAATAACAAACGACTCTCGGCAACGGATATCTCGGCTCACGCATCGATGAAGAACGTAGCAAAATGCGATACTTGGTGTGAATTGCAGAATCCCGTGAACCATCGAGTTTTTGAACGCAAGTTGCGCCCGAAGCCATTCGGTCGAGGGCACGCCTGCCTGGGCGTCACGCATCGCGTCGCCCCC-ATCATACAAACCCAACCGGTTGTCATGGTGATGGGG-CGGAGATTGGTCTCCCGTACTTGTTCCGGTTGGCCCAAAAAACGAGTCCCCTTCAGTGGACACACGACTAGTGGTGGTTTAACAGACCCTTGTCTTTATCGTGTGTTATGAGCTGCT-AGGGAAGCCCTCAT-CAAGACCCCATCGTATCGTTTTAGGACGGTGCTTCGACCGCGACC
PH_28              TTGTCGAACCCTGCAAGGCAGAACGACCTGTGAACATGTAAA-TACAACCGGGTGATGTGGAGTCGGGCCTTGGTCCTTATCCCCATCCCCTCCCGGTGTGTGTTTGTGGTGCCTCTTTT--GGGG-TGCCATAGATG-CATGCTGGACCATAACAAAACCCCGGCACGGCATGTGCCAAGGAAAACAAAAA-TGAGAAGGACTCGAACCGTGTTGCCCTGTTTGCGGTGTGCATGCGGTTCGTGGACTCTTTGTAATTACAAACGACTCTCGGCAACGGATATCTCGGCTCACGCATCGATGAAGAACGTAGCAAAATGCGATACTTGGTGTGAATTGCAGAATCCCGTGAACCATCGAGTTTTTGAACGCAAGTTGCGCCCGAAGCCATTCGGTCGAGGGCACGCCTGCCTGGGCGTCACGCATCGCGTCGCCCCC-ATCATACAAACCCAACCGGTTGTCATGGTGATGGGG-CGGAGATTGGTCTCCCGTACTTGTTCCGGTTGGCCCAAAAAACGAGTCCCCTTCAGTGGACACACGACTAGTGGTGGTTTAACAGACCCTTGTCTTTATCGTGTGTTATGAGCTG-T-AGGGAAGCCCTCAT-CAAGACCCCATCGTATCGTTTTAGGACGGTGCTTCGACCGCGACC
PH_27                TTGTCGAACCCTGCAAGGCAGAACGACCTGTGAACATGTAAA-TACAACCGGGTGATGTGGAGTCGGGCCTTGGTCCTTATCCCCATCCCCTCCCGGTGTGTGTTTGTGGTGCCTCTTTT--GGGG-TGCCATAGATG-CATGCTGGACCATAACAAAACCCCGGCACGGCATGTGCCAAGGAAAACAAAAA-TGAGAAGGACTCGAACCGTGTTGCCCTGTTTGCGGTGTGCATGCGGTTCGTGGACTCTTTGTAATTACAAACGACTCTCGGCAACGGATATCTCGGCTCACGCATCGATGAAGAACGTAGCAAAATGCGATACTTGGTGTGAATTGCAGAATCCCGTGAACCATCGAGTTTTTGAACGCAAGTTGCGCCCGAAGCCATTCGGTCGAGGGCACGCCTGCCTGGGCGTCACGCATCGCGTCGCCCCC-ATCATACAAACCCAACCGGTTGTCATGGTGATGGGG-CGGAGATTGGTCTCCCGTACTTGTTCCGGTTGGCCCAAAAAACGAGTCCYCTTCAGTGGACACACGACTAGTGGTGGTTTAACAGACCCTTGTCTTTATCGTGTGTTATGAGCTG-T-AGGGAAGCCCTCAT-CAAGACCCCATCGTATCGTTTTAGGACGGTGCTTCGACCGCGACC
PH_20               TTGTCGAACCCTGCAAGGCAGAACGACCTGTGAACATGTAAA-TACAACCGGGTGATGTGGAGTCGGGCCTTGGTCCTTATCCCCATCCCCTCCCGGTGTGTGTTTGTGGTGCCTCTTTT--GGGG-TGCCATAGATG-CATGCCGGACCATAACAAAACCCCGGCACGGCATGTGCCAAGGAAAACAAAAA-TGAGAAGGACTCGAACCGTGTTGCCCTGTTTGCGGTGTGCATGCGGTTCGTGGACTCTTTGTAATTACAAACGACTCTCGGCAACGGATATCTCGGCTCACGCATCGATGAAGAACGTAGCAAAATGCGATACTTGGTGTGAATTGCAGAATCCCGTGAACCATCGAGTTTTTGAACGCAAGTTGCGCCCGAAGCCATTCGGTCRAGGGCACGCCTGCCTGGGCGTCACGCATCGCGTCGCCCCC-ATCATACAAACCCAACCGGTTGTCATGGTGATGGGG-CGGAGATTGGTCTCCCGTACTTGTTCCGGTTGGCCCAAAAAACGAGTCCCCTTCAGTGGACACACGACTAGTGGTGGTTTAACAGACCCTTGTCTTTATCGTGTGTTATGAGCTG-T-AGGGAAGCCCTCAT-CAAGACCCCATTGTATCGTTTTAGGACGGTGCTTCGACCGCGACC
PH_72               TTGTCGAACCCTGCAAGGCAGAACGACCTGTGAACATGTAAA-TACAACCGGGTGATGTGGAGTCGGGCTTTGGTCCTTATCCCCATCCCCTCCCGGTGTGTGTTTGTGGTGCCTCTTTT--GGGG-TGCCATAGATG-CATGCCGGACCATAACAAAACCCCGGCACGGCATGTGCCAAGGAAAACAAAAA-TGAGAAGGACTCGAACCGTGTTGCCCTGTTTGCGGTGTGCATGCGGTTCGTGGACTCTTTGTAATTACAAACGACTCTCGGCAACGGATATCTCGGCTCACGCATCGATGAAGAACGTAGCAAAATGCGATACTTGGTGTGAATTGCAGAATCCCGTGAACCATCGAGTTTTTGAACGCAAGTTGCGCCCGAAGCCATTCGGTCGAGGGCACGCCTGCCTGGGCGTCACGCATCGCGTCGCCCCC-ATCATACAAACCCAACCGGTTGTCATGGTGATGGGG-CGGAGATTGGTCTCCCGTACTTGTTCCGGTTGGCCCAAAAAACGAGTCCCCTTCAGTGGACACACGACTAGTGGTGGTTTAACAGACCCTTGTCTTTATCGTGTGTTTTGAGCTG-T-AGGGAAGCCCTCAT-CAAGACCCCATTGTATCGTTTTAGGACGGTGCTTCGACCGCGACC
PH_15                 TTGTCGAACCCTGCAAGGCAGAACGACCTGTGAACATGTAAA-TACAACCGGGTGATGTGGAGTCGGGCTTTGGTCCTTATCCCCATCCCCTCCCGGTGTGTGTTTGTGGTGCCTCTTTT--GGGG-TGCCATAGATG-CATGCCGGACCATAACAAAACCCCGGCACGGCATGTGCCAAGGAAAACAAAAA-TGAGAAGGACTCGAACCGTGTTGCCCTGTTTGCGGTGTGCATGCGGTTCGTGGACTCTTTGTAATTACAAACGACTCTCGGCAACGGATATCTCGGCTCACGCATCGATGAAGAACGTAGCAAAATGCGATACTTGGTGTGAATTGCAGAATCCCGTGAACCATCGAGTTTTTGAACGCAAGTTGCGCCCGAAGCCATTCGGTCGAGGGCACGCCTGCCTGGGCGTCACGCATCGCGTCGCCCCC-ATCATACAAACCCAACCGGTTGTCATGGTGATGGGG-CGGAGATTGGTCTCCCGTACTTGTTCCGGTTGGCCCAAAAAACGAGTCCCCTTCAGTGGACACACGACTAGTGGTGGTTTAACAGACCCTTGTCTTTATCGTGTGTTTTGAGCTG-T-AGGGAAGCCCTCAT-CAAGACCCCATTGTATCGTTTTAGGACGGTGCTTCGACCGCGACC
PH_10               TTGTCGAACCCTGCAAGGCAGAACGACCTGTGAACATGTAAA-TACAACCGGGTGATGTGGAGTCGGGCYTTGGTCCTTATCCCCATCCCCTCCCGGTGTGTGTTTGTGGTGCCTCTTTT--GGGG-TGCCATAGATG-CATGCCGGACCATAACAAAACCCCGGCACGGCATGTGCCAAGGAAAACAAAAA-TGAGAAGGACTCGAACCGTGTTGCCCTGTTTGCGGTGTGCATGCGGTTCGTGGACTCTTTGTAATTACAAACGACTCTCGGCAACGGATATCTCGGCTCACGCATCGATGAAGAACGTAGCAAAATGCGATACTTGGTGTGAATTGCAGAATCCCGTGAACCATCGAGTTTTTGAACGCAAGTTGCGCCCGAAGCCATTCGGTCGAGGGCACGCCTGCCTGGGCGTCACGCATCGCGTCGCCCCC-ATCATACAAACCCAACCGGTTGTCATGGTGATGGGG-CGGAGATTGGTCTCCCGTACTTGTTCCGGTTGGCCCAAAAAACGAGTCCCCTTCAGTGGACACACGACTAGTGGTGGTTTAACAGACCCTTGTCTTTATCGTGTGTTWTGAGCTG-T-AGGGAAGCCCTCAT-CAAGACCCCATTGTATCGTTTTAGGACGGTGCTTCGACCGCGACC
PH_6b                TTGTCGAACCCTGCAAGGCAGAACGACCTGTGAACATGTAAA-TACAACCGGGTGATGTGGAGTCGGGCCTTGGTCCTTATCCCCATCCCCTCCCGGTGTGTGTTTGTGGTGCCTCTTTT--GGGG-TGCCATAGATG-CATGCCGGACCATAACAAAACCCCGGCACGGCATGTGCCAAGGAAAACAAAAA-TGAGAAGGACTCGAACCGTGTTGCCCTGTTTGCGGTGTGCATGCGGTTCGTGGACTCTTTGTAATTACAAACGACTCTCGGCAACGGATATCTCGGCTCACGCATCGATGAAGAACGTAGCAAAATGCGATACTTGGTGTGAATTGCAGAATCCCGTGAACCATCGAGTTTTTGAACGCAAGTTGCGCCCGAAGCCATTCGGTCGAGGGCACGCCTGCCTGGGCGTCACGCATCGCGTCGCCCCC-ATCATACAAACCCAACCGGTTGTCATGGTGATGGGG-CGGAGATTGGTCTCCCGTACTTGTTCCGGTTGGCCCAAAAAACGAGTCCCCTTCAGTGGACACACGACTAGTGGTGGTTTAACAGACCCTTGTCTTTATCGTGTGTTATGAGCTG-T-AGGGAAGCCCTCAT-CAAGACCCCATTGTATCGTTTTAGGACGGTGCTTCGACCGCGACC
PH_10a                TTGTCGAACCCTGCAAGGCAGAACGACCTGTGAACATGTAAA-TACAACCGGGTGATGTGGAGTCGGGCCTTGGTCCTTATCCCCATCCCCTCCCGGTGTGTGTTTGTGGTGCCTCTTTT--GGGG-TGCCATAGATG-CATGCCGGACCATAACAAAACCCCGGCACGGCATGTGCCAAGGAAAACAAAAA-TGAGAAGGACTCGAACCGTGTTGCCCTGTTTGCGGTGTGCATGCGGTTCGTGGACTCTTTGTAATTACAAACGACTCTCGGCAACGGATATCTCGGCTCACGCATCGATGAAGAACGTAGCAAAATGCGATACTTGGTGTGAATTGCAGAATCCCGTGAACCATCGAGTTTTTGAACGCAAGTTGCGCCCGAAGCCATTCGGTCGAGGGCACGCCTGCCTGGGCGTCACGCATCGCGTCGCCCCC-ATCATACAAACCCAACCGGTTGTCATGGTGATGGGG-CGGAGATTGGTCTCCCGTACTTGTTCCGGTTGGCCCAAAAAACGAGTCCCCTTCAGTGGACACACGACTAGTGGTGGTTTAACAGACCCTTGTCTTTATCGTGTGTTATGAGCTG-T-AGGGAAGCCCTCAT-CAAGACCCCATTGTATCGTTTTAGGACGGTGCTTCGACCGCGACC
PH_31a                TTGTCGAACCCTGCAAGGCAGAACGACCTGTGAACATGTAAA-TACAACCGGGTGATGTGGAGTCGGGCCTTGGTCCTTATCCCCATCCCCTCCCGGTGTGTGTTTGTGGTGCCTCTTTT--GGGG-TGCCATAGATG-CATGCCGGACCATAACAAAACCCCGGCACGGCATGTGCCAAGGAAAACAAAAA-TGAGAAGGACTCGAACCGTGTTGCCCTGTTTGCGGTGTGCATGCGGTTCGTGGACTCTTTGTAATTACAAACGACTCTCGGCAACGGATATCTCGGCTCACGCATCGATGAAGAACGTAGCAAAATGCGATACTTGGTGTGAATTGCAGAATCCCGTGAACCATCGAGTTTTTGAACGCAAGTTGCGCCCGAAGCCATTCGGTCGAGGGCACGCCTGCCTGGGCGTCACGCATCGCGTCGCCCCC-ATCATACAAACCCAACCGGTTGTCATGGTGATGGGG-CGGAGATTGGTCTCCCGTACTTGTTCCGGTTGGCCCAAAAAACGAGTCCCCTTCAGTGGACACACGACTAGTGGTGGTTTAACAGACCCTTGTCTTTATCGTGTGTTATGAGCTG-T-AGGGAAGCCCTCAT-CAAGACCCCATCGTATCGTTTTAGGACGGTGCTTCGACCGCGACC
PH_29a                TTGTCGAACCCTGCAAGGCAGAACGACCTGTGAACATGTAAA-TACAACCGGGTGATGTGGAGTCGGGCCTTGGTCCTTATCCCCATCCCCTCYCGGTGTGTGTTTGTGGTGCCTCTTTT--GGGG-TGCCATAGATG-CATGCCGGACCATAACAAAACCCCGGCACGGCATGTGCCAAGGAAAACAAAAA-TGAGAAGGACTCGAACCGTGTTGCCCTGTTTGCGGTGTGCATGCGGTTCGTGGACTCTTTGTAATTACAAACGACTCTCGGCAACGGATATCTCGGCTCACGCATCGATGAAGAACGTAGCAAAATGCGATACTTGGTGTGAATTGCAGAATCCCGTGAACCATCGAGTTTTTGAACGCAAGTTGCGCCCGAAGCCATTCGGTCGAGGGCACGCCTGCCTGGGCGTCACGCATCGCGTCGCCCCC-ATCATACAAACCCAACCGGTTGTCATGGTGATGGGG-CGGAGATTGGTCTCCCGTACTTGTTCCGGTTGGCCCAAAAAACGAGTCCCCTTCAGTGGACACACGACTAGTGGTGGTTTAACAGACCCTTGTCTTTATCGTGTGTTATGAGCTG-T-AGGGAAGCCCTCAT-CAAGACCCCATYGTATCGTTTTAGGACGGTGCTTCGACCGCGACC
PH_29b                TTGTCGAACCCTGCAAGGCAGAACGACCTGTGAACATGTAAA-TACAACCGGGTGATGTGGAGTCGGGCCTTGGTCCTTATCCCCATCCCCTCCCGGTGTGTGTTTGTGGTGCCTCTTTT--GGGG-TGCCATAGATG-CATGCMGGACCATAACAAAACCCCGGCACGGCATGTGCCAAGGAAAACAAAAA-TGAGAAGGACTCGAACCGTGTTGCCCTGTTTGCGGTGTGCATGCGGTTCGTGGACTCTTTGTAATTACAAACGACTCTCGGCAACGGATATCTCGGCTCACGCATCGATGAAGAACGTAGCAAAATGCGATACTTGGTGTGAATTGCAGAATCCCGTGAACCATCGAGTTTTTGAACGCAAGTTGCGCCCGAAGCCATTCGGTCGAGGGCACGCCTGCCTGGGCGTCACGCATCGCGTCGCCCCC-ATCATACAAACCCAACCGGTTGTCATGGTGATGGGG-CGGAGATTGGTCTCCCGTACTTGTTCCGGTTGGCCCAAAAAACGAGTCCCCTTCAGTGGACACACGACTAGTGGTGGTTTAACAGACCCTTGTCTTTATCGTGTGTTATGAGCTG-T-AGGGAAGCCCTCAT-CAAGACCCCATTGTATCGTTTTAGGACGGTGCTTCGACCGCGACC
PH_30b                TTGTCGAACCCTGCAAGGCAGAACGACCTGTGAACATGTAAA-TACAACCGGGTGATGTGGAGTCGGGCCTTGGTCCTTATCCCCATCCCCTCCCGGTGTGTGTTTGTGGTGCCTCTTTT--GGGG-TGCCATAGATG-CATGCCGGACCATAACAAAACCCCGGCACGGCATGTGCCAAGGAAAACAAAAA-TGAGAAGGACTCGAACCGTGTTGCCCTGTTTGCGGTGTGCATGCGGTTCGTGGACTCTTTGTAATTACAAACGACTCTCGGCAACGGATATCTCGGCTCACGCATCGATGAAGAACGTAGCAAAATGCGATACTTGGTGTGAATTGCAGAATCCCGTGAACCATCGAGTTTTTGAACGCAAGTTGCGCCCGAAGCCATTCGGTCGAGGGCACGCCTGCCTGGGCGTCACGCATCGCGTCGCCCCC-ATCATACAAACCCAACCGGTTGTCATGGTGATGGGG-CGGAGATTGGTCTCCCGTACTTGTTCCGGTTGGCCCAAAAAACGAGTCCCCTTCAGTGGACACACGACTAGTGGTGGTTTAACAGACCCTTGTCTTTATCGTGTGTTATGAGCTG-T-AGGGAAGCCCTCAT-CAAGACCCCATCGTATCGTTTTARGACGGTGCTTCGACCGCGACC
PH_30c                 TTGTCGAACCCTGCAAGGCAGAACGACCTGTGAACATGTAAA-TACAACCGGGTGATGTGGAGTCGGGCCTTGGTCCTTATCCCCATCCCCTCCCGGTGTGTGTTTGTGGTGCCTCTTTT--GGGG-TGCCATAGATG-CATGCCGGACCATAACAAAACCCCGGCACGGCATGTGCCAAGGAAAACAAAAA-TGAGAAGGACTCGAACCGTGTTGCCCTGTTTGCGGTGTGCATGCGGTTCGTGGACTCTTTGTAATTACAAACGACTCTCGGCAACGGATATCTCGGCTCACGCATCGATGAAGAACGTAGCAAAATGCGATACTTGGTGTGAATTGCAGAATCCCGTGAACCATCGAGTTTTTGAACGCAAGTTGCGCCCGAAGCCATTCGGTCGAGGGCACGCCTGCCTGGGCGTCACGCATCGCGTCGCCCCC-ATCATACAAACCCAACCGGTTGTCATGGTGATGGGG-CGGAGATTGGTCTCCCGTACTTGTTCCGGTTGGCCCAAAAAACGAGTCCCCTTCAGTGGACACACGACTAGTGGTGGTTTAACAGACCCTTGTCTTTATCGTGTGTTATGAGCTG-T-AGGGAAGCCCTCAT-CAAGACCCCATYGTATCGTTTTAGGACGGTGCTTCGACCGCGACC
PH_48b               TTGTCGAACCCTGCAAGGCAGAACGACCTGTGAACATGTAAA-TACAACCGGGTGATGTGGAGTCGGGCCTTGGTCCTTATCCCCATCCCCTCCCGGTGTGTGTTTGTGGTGCCTCTTTT--GGGG-TGCCATAGATG-CATGCCGGACCATAACAAAACCCCGGCACGGCATGTGCCAAGGAAAACAAAAA-TGAGAAGGACTCGAACCGTGTTGCCCTGTTTGCGGTGTGCATGCGGTTCGTGGACTCTTTGTAATTACAAACGACTCTCGGCAACGGATATCTCGGCTCACGCATCGATGAAGAACGTAGCAAAATGCGATACTTGGTGTGAATTGCAGAATCCCGTGAACCATCGAGTTTTTGAACGCAAGTTGCGCCCGAAGCCATTCGGTCGAGGGCACGCCTGCCTGGGCGTCACGCATCGCGTCGCCCCC-ATCATACAAACCCAACCGGTTGTCATGGTGATGGGG-CGGAGATTGGTCTCCCGTACTTGTTCCGGTTGGCCCAAAAAACGAGTCCCCTTCAGTGGACACACGACTAGTGGTGGTTTAACAGACCCTTGTCTTTATCGTGTGTTATGAGCTG-T-AGGGAAGCCCTCAT-CAAGACCCCATYGTATCGTTTTAGGACGGTGCTTCGACCGCGACC
PHI_127a                TTGTCGAACCCTGCAAGGCAGAACGACCTGTGAACATGTAAA-TACAACCGGGTGATGTGGAGTCGGGCCTTGKTCCTTATMCYCATCCCCTMCCGGYGTGTGTTTGTGKTGCCTCTTTT--GGGG-TGCCATAGATG-CATGCTGGACCATAACAAAACCCCGGCACGGCATGTGCCAAGGAAAACAAAAA-TGAGAAGGACTCRAACCGTGTTGCCCTGTTTGCRGTGTGCATGCGGTTYGTGGACTCTTTGTAATTACAAACGACTCTCGGCAACGGATATCTCGGCTCACGCATCGATGAAGAACGTAGCAAAATGCGATACTTGGTGTGAATTGCAGAATCCCGTGAACCATCGAGTTTTTGAACGCAAGTTGCGCCCGAAGCCATTCGGTCGAGGGCACGCCTGCCTGGGCGTCACGCATCGCGTCGCCCCC-ATCATACAAACCCAACCGGTTGTCATGGTGATGGGG-CGGAGATTGGTCTCCCGTACTTGTTCCGGTTGGCCCAAAAAASGAGTCCCCTTCAGYGGACACACGACTAGTGGTGGTTTAACAGACCCTTGTCTTTATCGTGTGTTATGAGCTGCT-AGGGAAGNCCTCAT-CAAGACCCCATCGTATCGTTTTAGGACGRTGCTTCGACCGCGACC
PHI_127b                TTGTCGAACCCTGCAAGGCAGAACGACCTGTGAACATGTAAA-TACAAYCGGGTGATGTGGAGTCGGGCCTTGGTCCTTATMCYCATCCCCTMCCGGYGTGTGTTTGTGKTGCCTCTTTT--GGGG-TGCCATAGATG-CATGCTGGACCATAACAAAACCCCGGCACGGCATGTGCCAAGGAAAACAAAAA-TGAGAAGGACTCRAACCGTGTTGCCCTGTTTGCRGTGTGCATGCGGTTYGTGGACTCTTTGTAATTACAAACGACTCTCGGCAACGGATATCTCGGCTCACGCATCGATGAAGAACGTAGCAAAATGCGATACTTGGTGTGAATTGCAGAATCCCGTGAACCATCGAGTTTTTGAACGCAAGTTGCGCCCGAAGCCATTCGGTCGAGGGCACGCCTGCCTGGGCGTCACGCATCGCGTCGCCCCC-ATCATACAAACCCAACCGGTTGTCATGGTGATGGGG-CGGAGATTGGTCTCCCGTACTTGTTCCGGTTGGCCCAAAAAASGAGTCCCCTTCAGYGGACACACGACTAGTGGTGGTTTAACAGACCCTTGTCTTTATCGTGTGTTATGAGCTGCT-AGGGAAGNCCTCAT-CAAGACCCCATCGTATCGTTTTAGGACGRTGCTTCGACCGCGACC
PHI_126a                TTGTCGAACCCTGCAAGGCAGAACGACCTGTGAACATGTAAA-TACAACCGGGTGATGTGGAGTCGGGCCTTGGTCCTTATMCYCATCCCCTMCCGGYGTGTGTTTGTGKTGCCTCTTTT--GGGG-TGCCATAGATG-CATGCTGGACCATAACAAAACCCCGGCACGGCATGTGCCAAGGAAAACAAAAA-TGAGAAGGACTCRAACCGTGTTGCCCTGTTTGCRGTGTGCATGCGGTTYGTGGACTCTTTGTAATTACAAACGACTCTCGGCAACGGATATCTCGGCTCACGCATCGATGAAGAACGTAGCAAAATGCGATACTTGGTGTGAATTGCAGAATCCCGTGAACCATCGAGTTTTTGAACGCAAGTTGCGCCCGAAGCCATTCGGTCGAGGGCACGCCTGCCTGGGCGTCACGCATCGCGTCGCCCCC-ATCATACAAACCCAACCGGTTGTCATGGTGATGGGG-CGGAGATTGGTCTCCCGTACTTGTTCCGGTTGGCCCAAAAAASGAGTCCCCTTCAGYGGACACAYGACTAGTGGTGGTTTAACAGACCCTTGTCTTTATCGTGTGTTATGAGCTGCT-AGGGAAGNCCTCAT-CAAGACCCCATCGTATCGTTTTAGGACGRTGCTTCGACCGCGACC
PHI_124                TTGTCGAACCCTGCAAGGCAGAACGACCTGTGAACATGTAAA-TACAACCGGGTGATGTGGAGTCGGRCCTTGGTCCTTATMCYCATCCCCTMCCGGYGTGTGTTTGTGKTGCCTCTTTT--GGGG-TGCCATAGATG-CATGCTGGACCATAACAAAACCCCGGCACGGYATGTGCCAAGGAAAACAAAAA-TGAGAAGGACTCRAACCGTGTTGCCCTGTTTGCRGTGTGCATGCGGTTYGTGGACTCTTTGTAATTACAAACGACTCTCGGCAACGGATATCTCGGCTCACGCATCGATGAAGAACGTAGCAAAATGCGATACTTGGTGTGAATTGCAGAATCCCGTGAACCATCGAGTTTTTGAACGCAAGTTGCGCCCGAAGCCATTCGGTCGAGGGCACGCCTGCCTGGGCGTCACGCATCGCGTCGCCCCC-ATCATACAAACCCAACCGGTTGTCATGGTGATGGGG-CGGAGATTGGTCTCCCGTACTTGTTCCGGTTGGCCCAAAAAASGAGTCCCCTTCAGYGGACACACGACTAGTGGTGGTTTAACAGACCCTTGTCTTTATCGTGTGTTATGAGCTGCT-AGGGAAGNCCTCAT-CAAGACCCCATCGTATCGTTTTAGGACGRTGCTTCGACCGCGACC
PO_135a               TTGTCGAACCCTGCAAGGCAGAACGACCTGTGAACATGTAAA-TACAACCGGGTGATGTGGTGTCGGGCCCTGGTCCTTATACCCATCCCCTCCCGGTGTGTGTTTGTGGTGCCTCTTTT--GGTG-TGCCATAGATG-CATGCTGGACCATAACAAAACCCCGGCACGGCATGTGCCAAGGAAAACAAAAA-TGAGAAGGACTTGAACCGTGTTGCCCTGTTCGTGGTGTGCATGCGGTTCGTGGACTCTTTGTAATTACAAACGACTCTCGGCAACGGATATCTCGGCTCACGCATCGATGAAGAACGTAGCAAAATGCGATACTTGGTGTGAATTGCAGAATCCCGTGAACCATCGAGTTTTTGAACGCAAGTTGCGCCCGAAGCCATTCGGTCGAGGGCACGCCTGCCTGGGCGTCACGCATCGCGTCGCCCCC-ATCATACAAACCAAACCGGTTGTCATGGTGATGGGG-CGGAGATTGGTCTCCCGTACTTGTTCCGGTTGGCCCAAAAAACGAGTCCCCTTCAGTGGACACACGACTAGTGGTGGTTTAACAGACCCTTGTCTTTATCGTGTGTTATGAGCTGCT-AGGGAARCCCTCAT-AAAGACCCCATCGTATCGTTTTAGGATGGTACTTCGACCGCGACC
PO_135b               TTGTCGAACCCTGCAAGGCAGAACGACCTGTGAACATGTAAA-TACAACCGGGTGATGTGGKGTCGGGCCCTGGTCCTTATACCCATCCCCTCCCGGTGTGTGTTTGTGGTGCCTCTTTT--GGTG-TGCCATAGATG-CATGCTGGACCATAACAAAACCCCGGCACGGCATGTGCCAAGGAAAACAAAAA-TGAGAAGGACTTGAACCGTGTTGCCCTGTTCGTGGTGTGCATGCGGTTCGTGGACTCTTTGTAATTACAAACGACTCTCGGCAACGGATATCTCGGCTCACGCATCGATGAAGAACGTAGCAAAATGCGATACTTGGTGTGAATTGCAGAATCCCGTGAACCATCGAGTTTTTGAACGCAAGTTGCGCCCGAAGCCATTCGGTCGAGGGCACGCCTGCCTGGGCGTCACGCATCGCGTCGCCCCC-ATCATACAAACCAAACCGGTTGTCATGGTGATGGGG-CGGAGATTGGTCTCCCGTACTTGTTCCGGTTGGCCCAAAAAACGAGTCCCCTTCAGTGGACACACGACTAGTGGTGGTTTAACAGACCCTTGTCTTTATCGTGTGTTATGAGCTGCT-AGGGAAGCCCTCAT-AAAGACCCCATCGTATCGTTTTAGGATGGTACTTCGACCGCGACC
PO_136a               TTGTCGAACCCTGCAAGGCAGAACGACCTGTGAACATGTAAA-TACAACCGGGTGATGTGGTGTCGGGCCCTGGTCCTTATACCCATCCCCTCCCGGTGTGTGTTTGTGGTGCCTCTTTT--GGTG-TGCCATAGATG-CATGCTGGACCATAACAAAACCCCGGCACGGCATGTGCCAAGGAAAACAAAAA-TGAGAAGGACTTGAACCGTGTTGCCCTGTTCGTGGTGTGCATGCGGTTCGTGGACTCTTTGTAATTACAAACGACTCTCGGCAACGGATATCTCGGCTCACGCATCGATGAAGAACGTAGCAAAATGCGATACTTGGTGTGAATTGCAGAATCCCGTGAACCATCGAGTTTTTGAACGCAAGTTGCGCCCGAAGCCATTCGGTCGAGGGCACGCCTGCCTGGGCGTCACGCATCGCGTCGCCCCC-ATCATACAAACCAAACCGGTTGTCATGGTGATGGGG-CGGAGATTGGTCTCCCGTACTTGTTCCGGTTGGCCCAAAAAACGAGTCCCCTTCAGTGGACACACGACTAGTGGTGGTTTAACAGACCCTTGTCTTTATCGTGTGTTATGAGCTGCT-AGGGAAGCCCTCAT-AAAGACCCCATCGTATCGTTTTAGGATGGTACTTCGACCGCGACC
PO_136b               TTGTCGAACCCTGCAAGGCAGAACGACCTGTGAACATGTAAA-TACAACCGGGTGATGTGGTGTCGGGCCCTGGTCCTTATACCCATCCCCTCCCGGTGTGTGTTTGTGGTGCCTCTTTT--GGTG-TGCCATAGATG-CATGCTGGACCATAACAAAACCCCGGCACGGCATGTGCCAAGGAAAACAAAAA-TGAGAAGGACTTGAACCGTGTTGCCCTGTTCGTGGTGTGCATGCGGTTCGTGGACTCTTTGTAATTACAAACGACTCTCGGCAACGGATATCTCGGCTCACGCATCGATGAAGAACGTAGCAAAATGCGATACTTGGTGTGAATTGCAGAATCCCGTGAACCATCGAGTTTTTGAACGCAAGTTGCGCCCGAAGCCATTCGGTCGAGGGCACGCCTGCCTGGGCGTCACGCATCGCGTCGCCCCC-ATCATACAAACCAAACCGGTTGTCATGGTGATGGGG-CGGAGATTGGTCTCCCGTACTTGTTCCGGTTGGCCCAAAAAACGAGTCCCCTTCAGTGGACACACGACTAGTGGTGGTTTAACAGACCCTTGTCTTTATCGTGTGTTATGAGCTGCT-AGGGAAGCCCTCAT-AAAGACCCCATCGTATCGTTTTAGGATGGTACTTCGACCGCGACC
PO_137a                TTGTCGAACCCTGCAAGGCAGAACGACCTGTGAACATGTAAA-TACAACCGGGTGATGTGGTGTCGGGCCCTGGTCCTTATACCCATCCCCTCCCGGTGTGTGTTTGTGGTGCCTCTTTT--GGTG-TGCCATAGATG-CATGCTGGACCATAACAAAACCCCGGCACGGCATGTGCCAAGGAAAACAAAAA-TGAGAAGGACTTGAACCGTGTTGCCCTGTTCGTGGTGTGCATGCGGTTCGTGGACTCTTTGTAATTACAAACGACTCTCGGCAACGGATATCTCGGCTCACGCATCGATGAAGAACGTAGCAAAATGCGATACTTGGTGTGAATTGCAGAATCCCGTGAACCATCGAGTTTTTGAACGCAAGTTGCGCCCGAAGCCATTCGGTCGAGGGCACGCCTGCCTGGGCGTCACGCATCGCGTCGCCCCC-ATCATACAAACCAAACCGGTTGTCATGGTGATGGGG-CGGAGATTGGTCTCCCGTACTTGTTCCGGTTGGCCCAAAAAACGAGTCCCCTTCAGYGGACACACGACTAGTGGTGGTTTAACAGACCCTTGTCTTTATCGTGTGTTATGAGCTGCT-AGGGAAGCCCTCAT-AAAGACCCCATCGTATCGTTTTAGGAYGGTACTTCGACCGCGACC
PO_137b                TTGTCGAACCCTGCAAGGCAGAACGACCTGTGAACATGTAAA-TACAACCGGGTGATGTGGTGTCGGGCCCTGGTCCTTATACCCATCCCCTCCCGGTGTGTGTTTGTGGTGCCTCTTTT--GGTG-TGCCATAGATG-CATGCTGGACCATAACAAAACCCCGGCACGGCATGTGCCAAGGAAAACAAAAA-TGAGAAGGACTTGAACCGYGTTGCCCTGTTCGTGGTGTGCATGCGGTTCGTGGACTCTTTGTAATTACAAACGACTCTCGGCAACGGATATCTCGGCTCACGCATCGATGAAGAACGTAGCAAAATGCGATACTTGGTGTGAATTGCAGAATCCCGTGAACCATCGAGTTTTTGAACGCAAGTTGCGCCCGAAGCCATTCGGTCRAGGGCACGCCTGCCTGGGCGTCACGCATCGCGTCGCCCCC-ATCATACAAACCAAACCGGTTGTCATGGTGATGGGG-CGGAGATTGGTCTCCCGTACTTGTTCCGGTTGGCCCAAAAAACGAGTCCCCTTCAGYGGACACACGACTAGTGGTGGTTTAACAGACCCTTGTCTTTATYGTGTGTTATGAGCTGCT-AGGGAAGCCCTCAT-AAAGACCCCATCGTATCGTTTTAGGAYGGTACTTCGACCGCGACC
PJ_138a           TTGTCGAACCCTGCAAGGCAGAACGACCTGTGAACATGTAAA-TACAACCGGGTGATGTGGAGTCGGGCCTTGGTCCTTATCCCCATCCCCTCCCGGTGTGTGTTTGTGTTGCCTCTTTT--GGGG-TGCCATAGATG-CATGCTGGACCATAACAAAACCCCGGCACGGCATGTGCCAAGGAAAACAAAAA-TGAGAAGGAACCGAACCGTGTTGCCCTGTTTGCAGTGTGCATGCGGTTCGTGGACTCTTTGTAATTACAAACGACTCTCGGCAACGGATATCTCGGCTCACGCATCGATGAAGAACGTAGCAAAATGCGATACTTGGTGTGAATTGCAGAATCCCGTGAACCATCGAGTTTTTGAACGCAAGTTGCGCCCGAAGCCATTCGGTCGAGGGCACGCCTGCCTGGGCGTCACGCATCGCGTCGCCCCC-ATCATACAAACCCAACCGGTTGTCATGGTGATGGGG-CGGAGATTGGTCTCCCGTACTTGTTCCGGTTGGCCCAAAAAACGAGTCCCCT-CAGTGGACACACGACTAGTGGTGGTTTAACAGACCCTTGTCTTTATCGTGTGTTATGAGCTGCT-AGGGAAGCCCTCAT-CAAGACCCCATCGTATCGTTTTAGGACGGTGCTTCGACCGCGACC
PJ_138b           TTGTCGAACCCTGCAAGGCAGAACGACCTGTGAACATGTAAA-TACAACCGGGTGATGTGGAGTCGGGCCTTGGTCCTTATCCCCATCCCCTCCCGGTGTGTGTTTGTGTTGCCTCTTTT--GGGG-TGCCATAGATG-CATGCTGGACCATAACAAAACCCCGGCACGGCATGTGCCAAGGAAAACAAAAA-TGAGAAGGAACCGAACCGTGTTGCCCTGTTTGCAGTGTGCATGCGGTTCGTGGACTCTTTGTAATTACAAACGACTCTCGGCAACGGATATCTCGGCTCACGCATCGATGAAGAACGTAGCAAAATGCGATACTTGGTGTGAATTGCAGAATCCCGTGAACCATCGAGTTTTTGAACGCAAGTTGCGCCCGAAGCCATTCGGTCGAGGGCACGCCTGCCTGGGCGTCACGCATCGCGTCGCCCCC-ATCATACAAACCCAACCGGTTGTCATGGTGATGGGG-CGGAGATTGGTCTCCCGTACTTGTTCCGGTTGGCCCAAAAAACGAGTCCCCT-CAGTGGACACACGACTAGTGGTGGTTTAACAGACCCTTGTCTTTATCGTGTGTTATGAGCTGCT-AGGGAAGCCCTCAT-CAAGACCCCATCGTATCGTTTTAGGACGGTGCTTCGACCGCGACC
PJ_139a           TTGTCGAACCCTGCAAGGCAGAACGACCTGTGAACATGTAAA-TACAACCGGGTGATGTGGAGTCGGGCCTTGGTCCTTATCCCCATCCCCTCCCGGTGTGTGTTTGTGTTGCCTCTTTT--GGGG-TGCCATAGATG-CATGCTGGACCATAACAAAACCCCGGCACGGCATGTGCCAAGGAAAACAAAAA-TGAGAAGGAACCGAACCGTGTTGCCCTGTTTGCAGTGTGCATGCGGTTCGTGGACTCTTTGTAATTACAAACGACTCTCGGCAACGGATATCTCGGCTCACGCATCGATGAAGAACGTAGCAAAATGCGATACTTGGTGTGAATTGCAGAATCCCGTGAACCATCGAGTTTTTGAACGCAAGTTGCGCCCGAAGCCATTCGGTCGAGGGCACGCCTGCCTGGGCGTCACGCATCGCGTCGCCCCC-ATCATACAAACCCAACCGGTTGTCATGGTGATGGGG-CGGAGATTGGTCTCCCGTACTTGTTCCGGTTGGCCCAAAAAACGAGTCCCCT-CAGTGGACACACGACTAGTGGTGGTTTAACAGACCCTTGTCTTTATCGTGTGTTATGAGCTGCT-AGGGAAGCCCTCAT-CAAGACCCCATCGTATCGTTTTAGGACGGTGCTTCGACCGCGACC
PJ_139b           TTGTCGAACCCTGCAAGGCAGAACGACCTGTGAACATGTAAA-TACAACCGGGTGATGTGGAGTCGGGCCTTGGTCCTTATCCCCATCCCCTCCCGGTGTGTGTTTGTGTTGCCTCTTTT--GGGG-TGCCATAGATG-CATGCTGGACCATAACAAAACCCCGGCACGGCATGTGCCAAGGAAAACAAAAA-TGAGAAGGAACCGAACCGTGTTGCCCTGTTTGCAGTGTGCATGCGGTTCGTGGACTCTTTGTAATTACAAACGACTCTCGGCAACGGATATCTCGGCTCACGCATCGATGAAGAACGTAGCAAAATGCGATACTTGGTGTGAATTGCAGAATCCCGTGAACCATCGAGTTTTTGAACGCAAGTTGCGCCCGAAGCCATTCGGTCGAGGGCACGCCTGCCTGGGCGTCACGCATCGCGTCGCCCCC-ATCATACAAACCCAACCGGTTGTCATGGTGATGGGG-CGGAGATTGGTCTCCCGTACTTGTTCCGGTTGGCCCAAAAAACGAGTCCCCT-CAGTGGACACACGACTAGTGGTGGTTTAACAGACCCTTGTCTTTATCGTGTGTTATGAGCTGCT-AGGGAAGCCCTCAT-CAAGACCCCATCGTATCGTTTTAGGACGGTGCTTCGACCGCGACC
PN_140a                TTGTCGAACCCTGCAAGGCAGAACGACCTGTGAACATGTAAA-TACAACCGGGTGATGTGGAGTCGGGCCTTGGTCCTTATCCCCATCCCCTCCCGGTGTGTGTTTGTGTTGCCTTTTTT--GGG--TGCCATAGATG-CATGCTGGACCATAACAAAACCCCGGCACGGCATGTGCCAAGGAAAACAAACA-TGAGAAGGACTCGAACCGTGTTGCCCTGTTTGCAGTGTGCATGCGGTTCGTGGACTCTTTGTAATTACAAACGACTCTCGGCAACGGATATCTCGGCTCACGCATCGATGAAGAACGTAGCAAAATGCGATACTTGGTGTGAATTGCAGAATCCCGTGAACCATCGAGTTTTTGAACGCAAGTTGCGCCCGAAGCCATTCGGTCGAGGGCACGCCTGCCTGGGCGTCACGCATCGCGTCGCCCCC-ATCATACAAACCCAACCGGTTGTCATGGTGATGGGG-CGGAGATTGGTCTCCCGTACTTGTTCCGGTTGGCCCAAAAAACGAGTCCCCTTCAGTGGACACACGACTAGTGGTGGTTTAACAGACCCTTGTCTTTATCGTGTGTTATGAGCTGCT-AGGGAAGCCCTCAT-CAAGACCCCATCGTATCGTTTTAGGACGGTGCTTCGACCGCGACC
PN_140b                TTGTCGAACCCTGCAAGGCAGAACGACCTGTGAACATGTAAA-TACAACCGGGTGATGTGGAGTCGGGCCTTGGTCCTTATCCCCATCCCCTCCCGGTGTGTGTTTGTGTTGCCTTTTTTT-GGG--TGCCATAGATG-CATGCTGGACCATAACAAAACCCCGGCACGGCATGTGCCAAGGAAAACAAACA-TGAGAAGGACTCGAACCGTGTTGCCCTGTTTGCAGTGTGCATGCGGTTCGTGGACTCTTTGTAATTACAAACGACTCTCGGCAACGGATATCTCGGCTCACGCATCGATGAAGAACGTAGCAAAATGCGATACTTGGTGTGAATTGCAGAATCCCGTGAACCATCGAGTTTTTGAACGCAAGTTGCGCCCGAAGCCATTCGGTCGAGGGCACGCCTGCCTGGGCGTCACGCATCGCGTCGCCCCC-ATCATACAAACCCAACCGGTTGTCATGGTGATGGGG-CGGAGATTGGTCTCCCGTACTTGTTCCGGTTGGCCCAAAAAACGAGTCCCCTTCAGTGGACACACGACTAGTGGTGGTTTAACAGACCCTTGTCTTTATCGTGTGTTATGAGCTGCT-AGGGAAGCCCTCAT-CAAGACCCCATCGTATCGTTTTAGGACGGTGCTTCGACCGCGACC
PN_140c                TTGTCGAACCCTGCAAGGCAGAACGACCTGTGAACATGTAAA-TACAACCGGGTGATGTGGAGTCGGGCCTTGGTCCTTATCCCCATCCCCTCCCGGTGTGTGTTTGTGTTGCCTTTTTTT-GGG--TGCCATAGATG-CATGCTGGACCATAACAAAACCCCGGCACGGCATGTGCCAAGGAAAACAAACA-TGAGAAGGACTCGAACCGTGTTGCCCTGTTTGCAGTGTGCATGCGGTTCGTGGACTCTTTGTAATTACAAACGACTCTCGGCAACGGATATCTCGGCTCACGCATCGATGAAGAACGTAGCAAAATGCGATACTTGGTGTGAATTGCAGAATCCCGTGAACCATCGAGTTTTTGAACGCAAGTTGCGCCCGAAGCCATTCGGTCGAGGGCACGCCTGCCTGGGCGTCACGCATCGCGTCGCCCCC-ATCATACAAACCCAACCGGTTGTCATGGTGATGGGG-CGGAGATTGGTCTCCCGTACTTGTTCCGGTTGGCCCAAAAAACGAGTCCCCTTCAGTGGACACACGACTAGTGGTGGTTTAACAGACCCTTGTCTTTATCGTGTGTTATGAGCTGCT-AGGGAAGCCCTCAT-CAAGACCCCATCGTATCGTTTTAGGACGGTGCTTCGACCGCGACC
PCa_141              TTGTCGAACCCTGCAAGGCAGAACGACCTGTGAACATGTAAA-TACAACTAGGGGATGCGGAGACGGGCCTCGGTCCTTATCCCCATCTCCTCCCGGCATGTGTTTAATGTGCCTCTTTT--GGGG-TGTCATAGATG-CATGCTGGA-TATAACAAAACCCCGGCACGGCATGTGCCAAGGAAAACAAAAAATAAGAAGGACTCGTACTGTGTTGCCCCGTTCGCGGTGTGCATGCGGCTCGTGGACTCTTTATAACAATAAACGACTCTCGGCAACGGATATCTCGGCTCACGCATCGATGAAGAACGTAGCAAAATGCGATACTTGGTGTGAATTGCAGAATCCCGTGAACCATCGAGTTTTTGAACGCAAGTTGCGCCCGAAGCCATTCGGCCGAGGGCACGCCTGCCTGGGCGTCACGCATCGCGTCGTCCCCCACCATACCTACCCAACGGGTAATCATGGTGATGGGGGCGGAGATTGGTCTCCCGTACTTGTTGCGGTTGGCCTAAAAA-GGAGTCCCCTTCAGCGGACACACGACTAGTGGTGGTTGAACAGACCCTCGTCTTTATCGTGTGTCGTGAGCTGCT-AGGGAAGCCCTCAT-CAAGACCCCAACGTATCGTTTTAGGACGGTGCTTCGACCGCGACC
PGa_142a             TTGTCGAACCCTGCATKGCAGAACGACCCGTGAACATGTAAAATACATCCGGGTGATGTGGAGACGGGCCTTGGTCCTTATCCCCTTCCCCACCCGGCGTGTGTTTGTGGCGTCTCTTTT--GGGG-TGCCATAGATG-CATGCTGGACTATAACAAAACCCCGGCACGGCATGTGCCAAGGAAA-CTAATAATGAGCAGGACTCGAACCGTGTTGCCCTGTTCGCGGTGTGCATGCGGTTYGTGGACTCTTTGTAATTACAAACGACTCTCGGCAACGGATATCTCGGCTCACGCATCGATGAAGAACGTAGCAAAATGCGATACTTGGTGTGAATTGCAGAATCCCGTGAACCATCGAGTTTTTGAACGCAAGTTGCGCCCGAAGCCATTCGGCCGAGGGCACGCCTGCCTGGGCGTCACGCATCGCGTCGCCCCC-ATCATACATACCTWAYCGGTAGTCATGGTGATGGGG-CGGAGATTGGTCTCCCGTACTTGTTGCGGTTGGCCTAAATA-GGAGTCCCCTTCAGCGGACACACGACTAGTGGTGGTTGAAYAGACCCTCGTCTTTATCGTGTGTCTCAAGTTG-T-AGGGAAGCCCTCGT-GAAGACCCTATCGTATCGTTTTAGGACGGTGCTTCGACCGCGACC
PGa_142b             TTGTCGAACCC-GCATKGCAGAACGACCCGTGAACATGTAAA--ACATCCGGGTGATGTGGAGACGGGCCTTGGTCCTTATCCCCTTCCCCACCCGGCGTGTGTTTGTGGCGTCTCTTTT--GGGG-TGCCATAGATG-CATGCTGGACTATAACAAAACCCCGGCACGGCATGTGCCAAGGAAA-CTAATAATGAGCAGGACTCGAACCGTGTTGCCCTGTTCGCGGTGTGCATGCGGTTCGTGGACTCTTTGTAATTACAAACGACTCTCGGCAACGGATATCTCGGCTCACGCATCGATGAAGAACGTAGCAAAATGCGATACTTGGTGTGAATTGCAGAATCCCGTGAACCATCGAGTTTTTGAACGCAAGTTGCGCCCGAAGCCATTCGGCCGAGGGCACGCCTGCCTGGGCGTCACGCATCGCGTCGCCCCC-ATCATACATACCTWAYCGGTAGTCATGGTGATGGGG-CGGAGATTGGTCTCCCGTACTTGTTGCGGTTGGCCTAAATA-GGAGTCCCCTTCAGCGGACACACGACTAGTGGTGGTTGAAYAGACCCTCGTCTTTATCGTGTGTCTCAAGTTG-T-AGGGAAGCCCTCGT-GAAGACCCTATCGTATCGTTTTAGGACGGTGCTTCGACCGCGACC
PPa_143             TTGTCGAACCCTGCAAGGCAGAACGACCTGTGAACATGTAAA-TACATCTGCGTGATGTGGAGATGGGCCTTGGTCCTTATCCGTATCTCTTCCCGGCGTGTGTTCGTGGTGTCGCTTCT--GTGG-TGCCATTGATT-CATGCTGGAC--TAACAAAACCCCGGCACGGCATGTGCCAAGGAAAACAAAAAATGAGAAGGACTCGGATCGTGTTGCCCTGTTCGCAGTGTGCGTGCGGTTCGGGGACCCTTTGCAATTACAAACGACTCTCGGCAACGGATATCTCGGCTCACGCATCGATGAAGAACGTAGCAAAATGCGATACTTGGTGTGAATTGCAGAATCCCGTGAACCATCGAGTTTTTGAACGCAAGTTGCGCCCGAAGCCATTCGGTCGAGGGCACGCCTGCCTGGGCGTCACGCATCGCGTCGCCCCCCATCATACATACCCAACCGGTAGTCATGGTGATGGGG-CGGAGATTGGTCTCCCGTACTTGTTCCGGTTGGCCTAAAAA-TGAGTCCCCTTCAGCGGACACACGACTAGTGGTGGTTTAACAGACCCTCGTCCTTATCGCGTGTTGTGAGCTGCT-AGGGAAGCCCTCAT-CAAGACCCCATCGTATCGTTTTAGGACGGTGCTTCGACCGCGACC
PPa_144             TTGTCGAACCCTGCAAGGCAGAACGACCTGTGAACATGTAAA-TACATCTGCGTGATGTGGAGATGGGCCTTGGTCCTTATCCGTATCTCTTCCTGGCGTGTGTTCGTGGTGTCGCTTCT--GTGG-TGCCATTGATT-CATGCTGGAC--TAACAAAACCCCGGCACGGCATGTGCCAAGGAAAACAACAAATGAGAAGGACTCGGATCGTGTTGCCCTGTTCGCAGTGTGCGTGCGGTTCGGGGACCCTTTGCAATTACAAACGACTCTCGGCAACGGATATCTCGGCTCACGCATCGATGAAGAACGTAGCAAAATGCGATACTTGGTGTGAATTGCAGAATCCCGTGAACCATCGAGTTTTTGAACGCAAGTTGCGCCCGAAGCCATTCGGTCGAGGGCACGCCTGCCTGGGCGTCACGCATCGCGTCGCCCCCCATCATACATACCCAACCGGTAGTCATGGTGATGGGG-CGGAGATTGGTCTCCCGTACTTGTTCCGGTTGGCCTAAAAA-TGAGTCCCCTTCAGCGGACACACGACTAGTGGTGGTTTAACAGACCCTCGTCCTTATCGCGTGTTGTGAGCTGCT-AGGGAAGCCCTCAT-CAAGACCCCATCGTATCGTTTTAGGACGGTGCTTCGACCGCGACC
PRa_145           TTGTCGAACCCTGCAACGCAGAACGACCCGTGAACATGTAAA-TCCAACCGGGTGATGTGGAGACGGGCTTTGGTCCTTATCCCCATCCCCTCCCAACGTGTTTTTGTGGTGCCTCTTTTTTGGGG-YGCCATAGATG-CATGTTGGAC--TAACAAAACCCCGGCACGGCATGTGCCAAGGAAAACAAAAAATGAGAAGGACACGAACCTTGTTGCCCTGTTCGCAGTGTGCATGTGGTTCGTGGACTCTTTGTAATTACAAACGACTCTCGGCAACGGATATCTCGGCTCACGCATCGATGAAGAACGTAGCAAAATGCGATACTTGGTGTGAATTGCAGAATCCCGTGAACCATCGAGTTTTTGAACGCAAGTTGCGCCCGAAGCCATTTGGTCGAGGGCACGCCTGCCTGGGCGTCACGCATCGCGTCGCCCCC-ATCATACATACCCAACCGGTAGTCATGGTGATGGGG-CGGAGATTGGTCTCCCGTAATT--TC-GGTTGGCCTAAAAA-TGAGTCCCCTTCAGTGGACACACGACTAGTGGTGGTTTAACAGACCCTCGTTTTTCTYGTGTGTTGTGAGCTGCT-AGGGWAGCCCTCAT-CAAGACCCCAATGTATCGTTTTCGGACGGTGCTTCGACCGCGACC
PRa_146                 TTGTCGAACCCTGCAACGCAGAACGACCCGTGAACATGTAAA-TCCAACCGGGTGATGTGGAGACGGGCTTTGGTCCTTATCCCCATCCCCTCCCAACGTGTTTTTGTGGTGCCTCTTTTTTGGGG-TGCCATAGATG-CATGTTGGAC--TAACAAAACCCCGGCACGGCATGTGCCAAGGAAAACAAAAAATGAGAAGGACACGAACCTTGTTGCCCTGTTCGCAGTGTGCATGTGGTTCGTGGACTCTTTGTAATTACAAACGACTCTCGGCAACGGATATCTCGGCTCACGCATCGATGAAGAACGTAGCAAAATGCGATACTTGGTGTGAATTGCAGAATCCCGTGAACCATCGAGTTTTTGAACGCAAGTTGCGCCCGAAGCCATTTGGTCGAGGGCACGCCTGCCTGGGCGTCACGCATCGCGTCGCCCCC-ATCATACATACCCAACCGGTAGTCATGGTGATGGGG-CGGAGATTGGTCTCCCGTAATT--TC-GGTTGGCCTAAAAA-TGAGTCCCCTTCAGTGGACACACGACTAGTGGTGGTTTAAAAGACCCTCGTTTTTCTCGTGTGTTGTGAGCTGCT-AGGGAAGCCCTCAT-CAAGACCCCAATGTATCGTTTTCGGACGGTGCTTCGACCGCGACC
PSt_149              TTGTCGAACCCTGCAAGGCAGAACGACCTGTGAACATGTAAA-TACAACC-GGTGATGTGGAGTCGGGCCTTGGTCCTTATCCCCATCCCCTCCCGGTGTGTGTTTGTGGTGCCTCTTTT--GGGG-TGCCATAGATG-CATGCTGGACCATAACAAAACCCCGGCACGGCATGTGCCAAGGAAAACAAAAA-TGAGAAGGACTCGAGCCGTGTTGCCCTGTTTGCGGTGTGCATGCGGTTCGTGGACTCTTTGTAATTACAAACGACTCTCGGCAACGGATATCTCGGCTCACGCATCGATGAAGAACGTAGCAAAATGCGATACTTGGTGTGAATTGCAGAATCCCGTGAACCATCGAGTTTTTGAACGCAAGTTGCGCCCGAAGCCATTTGGTCGAGGGCACGCCTGCCTGGGCGTCACGCATCGCGTCGCCCCC-ATCATACAAACCCAACCGGTTGKCATGGTGATGGGG-CGGAGATTGGTCTCCCGTACTTGTTYCGGTTGGCCCAAAAAACGAGTCCCCTTCAGTGGACACATGACTAGTGGTGGTTTAACAGACCCTTGTCTTTATCGTGTGTTATGAGCTGCT-AGGGAAGCCCTCAT-CAAGACCCCAATGTATCGTTTTAGRACGGTGCTTCGACCGCGACC
PSt_150           TTGTCGAACCCTGCAAGGCAGAACGACCTGTGAACATGTAAA-TACAACCGGGTGATGTGGAGTCGGGCCTTGGTCCTWATCCCCATCCCCTCCCGGTGTGTGTTTGTGGTGCCTCTTTT--GGGG-TGCCATAGATG-CATGCTGGACCATAACAAAACCCCGGCACGGCATGTGCCAAGGAAAACAAAAA-TGAGAAGGACTCGAGCCGTGTTGCCCTGTTTGCGGTGTGCATGCGGTTCGTGGACTCTTTGTAATTACAAACGACTCTCGGCAACGGATATCTCGGCTCACGCATCGATGAAGAACGTAGCAAAATGCGATACTTGGTGTGAATTGCAGAATCCCGTGAACCATCGAGTTTTTGAACGCAAGTTGCGCCCGAAGCCATTTGGTCGAGGGCACGCCTGCCTGGGCGTCACGCATCGCGTCGCCCCC-ATCATACAAACCCAACCGGTTGTCATGGTGATGGGG-CGGAGATTGGTCTCCCGTACTTGTTYCGGTTGGCCCAAAAAAYGAGTCCCCTTCAGTGGACACATGACTAGTGGTGGTTTAACAGACCCTTGTCTTTATCGTGTGTTATGAGCTGCT-AGGGAAGCCCTCAT-CAAGACCCCAATGTATCGTTTTAGGACGGTGCTTCGACCGCGACC
PSC_147             TTGTCGAACCCTGCAAGGCAGAACGACCTGTGAACATGTAAA-AACAACCGGGTGATGTGGAGTCGGGCCTTGGTCCTTATACCCATCCCCTCCCGGTGTGTGTTCGTGGTGCCTCTTTT--GGGG-TGCCATAGTTG-CACGCTGGACCATAACAAAACCCCGGCACGGCATGTGCCAAGGAAAACAAAAA-TGAGAAAGACACGAACTGTGTTGCCCTGTTCGCGGTGTGCATGTGGTTCGTGGACTCTTTGTAATTACAAACGACTCTCGGCAACGGATATCTCGGCTCACGCATCGATGAAGAACGTAGCAAAATGCGATACTTGGTGTGAATTGCAGAATCCCGTGAACCATCGAGTTTTTGAACGCAAGTTGCGCCCGAAGCCATTCGGTCGAGGGCACGCCTGCCTGGGCGTCACGCATCGCGTCGCCCCC-ATCATAAAAACCCAACCGGTTGTCATGGTGATGGGG-CGGAGATTGGTCTCCCGTACTTGTTCCGGTTGGCCCAAAAAACGAGTCCCCTTYAGCGGACACACGACTAGTGGTGGTTTAACAGACCCTTGTCTTTATCGTGTGTTATGAGCTGCT-AGGGAAGCCCTCAT-CAAGACCCCATCGTATCGTTTTAGGACGGTGCTTCGACCGCGACC
PSi_141a              TTGTCGAACCCTACAAGGCAGAACGACCTGTGAACATGTAAA-TACAACTGGGTGATGTGGAGATGGGCCTTGGTCCTTATCCCCATCCCCTCCCGGCATGTGTTTGTGGTGCCTCTGAT--GGGG-TGCCATGGATG-CATGTTGGACTATAACAAAACCCCGGCACGGCATGTGCCAAGGAAA-CAAAAAATGAGAATGACTCGTGYCGTGCGGCCCCGTTCGCGGTGTGCAAGCGGTTCGTGGACTCTCTGTAATTACAAACGACTCTCGGCAACGGATATCTTGGCTCACGCATCGATGAAGAACGTAGCAAAATGCGATACTTGGTGTGAATTGCAGAATCCCGTGAACCATCGAGTTTTTGAACGCAAGTTGCGCCCGAAGCCATTCGGTTGAGGGCACGCCTGCCTGGGCGTCACGCATCGCGTCGTCCCCCGCCATACCTACCCAAYCGGTAATCATGGTGATGGGGGCGGAGATTGGTCTCCCGTACTTGTTGCGGCTGGCCTAAAAAA-GAGTCTCCTTCAGCGGACACAYGACTAGTGGTGGTTGAACAGACCCTTGTCTTTATTGTGTGTTGTGAGCTGCC-AGGGAAGCCTTCGT-CAAGACCCCAATGTATCGTTTTAGGACGGTGCTTCGACCGCGACC
PSi_141b              TTGTCGAACCCTACAAGGCAGAACGACCTGTGAACATGTAAA-TACAACTGGGTGATGTGGAGATGGGCCTTGGTCCTTATCCCCATCCCCTCCCGGCATGTGTTTGTGGTGCCTCTGAT--GGGG-TGCCATGGATG-CATGTTGGACTATAACAAAACCCCGGCACGGCATGTGCCAAGGAAA-CAAAAAATGAGAATGACTCGTGYCGTGCGGCCCCGTTCGCGGTGTGCAAGCGGTTCGTGGACTCTCTGTAATTACAAACGACTCTCGGCAACGGATATCTTGGCTCACGCATCGATGAAGAACGTAGCAAAATGCGATACTTGGTGTGAATTGCAGAATCCCGTGAACCATCGAGTTTTTGAACGCAAGTTGCGCCCGAAGCCATTCGGTTGAGGGCACGCCTGCCTGGGCGTCACGCATCGCGTCGTCCCCCGCCATACCTACCCAAYCGGTAATCATGGTGATGGGGGCGGAGATTGGTCTCCCGTACTTGTTGCGGCTGGCCTAAAAAA-GAGTCTCCTTCAGCGGACACAYGACTAGTGGTGGTTGAACAGACCCTTGTCTTTATTGTGTGTTGTGAGCTGCC-AGGGAAGCCTTCGT-CAAGACCCCAATGTATCGTTTTAGGACGGTGCTTCGACCGCGACC
HE_152               TTGTCGAACCCTGCAAGGCAGAACGACCTGTGAACTCGTAAAATACAACTAGGTGATGGGGAGATGGGCCTTGGTCCTTGTCCCCATCCCCTCCCGGCGTGCGTGTGTGGCGCCTCTTTC--GGGG-TGCCATAGATGTKATGCTGGACTATAACAAAACCCCGGCACGGCATGTGCCAAGGAAAACGAAAA-TGAGAAGGACTCGTACCGTGYTGTCCCGTTCGCGGTGTGCATGCGGCTCGTGGACTCTTTTTAATTACAAACGACTCTCGGCAACGGATATCTCGGCTCACGCATCGATGAAGAACGTAGCAAAATGCGATACTTGGTGTGAATTGCAGAATCCCGTGAACCATCGAGTTTTTGAACGCAAGTTGCGCCCGAAGCCATTCGGCCGAGGGCACGCCTGCCTGGGCGTCACGCATCGCGTCGCCATCCACCATAATTACCCAACAGGTACTCATGGTGATGTGG-CGGAGAATGGTCTCCCGTACATGTGGCGGTTGGCCTAAAAA-GGAGTCCCCTYCAGCGGACACACGACTAGTGGTGGTTGAACAGACCCTCGTCTTTATCGTGTGTCGTGAGCTGCGAAGGGAAGCCCTCATAAAAGACCCTATCGTATCGTTTGAGGACGGTGCTTCGACCGCGACC
HA_151                 TTGTCGAACCCTGCAAGGCAGAACGACCTGTGAACATGTAAa-TACAACTAGGAGATGGGGAGATGGGCCTTGGTCCTTATCCCCATCCCCTCTCAGCATGCGTGTGTGGCGCCTCTTCC--GGGG-TGACATAGATGTGATGCTGGACTATAACAAAACCCCGGCACGGCATGTGCCAAGGAAAACAAAAA-TGAGAAGGACTCGTACCGTGCTGCCCCGTTCGCGGTGTGCATGCGGCTCGTGGACTCTTTTTAATTACAAACGACTCTCGGCAACGGATATCTCGGCTCACGCATCGATGAAGAACGTAGCAAAATGCGATACTTGGTGTGAATTGCAGAATCCCGTGAACCATCGAGTTTTTGAACGCAAGTTGCGCCCGAAGCCATTCGGCCGAGGGCACGCCTGCCTGGGCGTCACGCATCGCGTCGCCATCCACCATAATTACCCAACAGGTACTCATGGTGATGTGG-CGGATAATGGTCTCCCGTACTTGTGGCGGTTGGCCTAAAAA-GGAGTCCCCTTCAGTGGACACACGACTAGTGGTGGTTGAACAGACCCTCTTCTTTATCGTGTGTCGTGAGCTGCG-AGGGTAGCGCTCATAAAAGACCCTATCGTATCGTTTGAGGACGGTGCTTCGACCGCGACC
;
END;
