# Supplementary material for: Dealing with Discordant Genetic Signal Caused by Hybridisation, Incomplete Lineage Sorting and Paucity of Primary Nucleotide Homologies: A Case Study of Closely Related Members of the Genus Picris Subsection Hieracioides (Compositae)
Source: PLoS One. 2014 Sep 5;9(9):e104929. doi: 10.1371/journal.pone.0104929 (PMC4156297; doi:10.1371/journal.pone.0104929)
Supplement: Alignment S3 — cpDNA: comprised all 219 rpl32- trn LUAG sequences. The accession labels in alignments follow the population and taxon codes used in Table S1. (TXT) [file pone.0104929.s005.txt]

#NEXUS 
[MacClade 4.0 registered to Mac comp, BU SAV]


BEGIN DATA;
	DIMENSIONS  NTAX=219 NCHAR=960;
	FORMAT DATATYPE=DNA  MISSING=? GAP=- ;
MATRIX
PH_41b         GGAAATCTCTTTCTACCGGGAATTCA-AAAAGTTTTTTT-GTACGACAAACAAATAAGTCCTAAAATATTGGAATAATCGGAATGGATTTGATTCAAAAAATTGGCTCAAAAATTTGTTAATATAAAATTCACAATTGACAGTCCCTATTCTAATCAATATGAAATAGACCAGGTTTCAGTCTTATAAGATGTCTAAAAAAA---GAATAAAGAAAAAA-TACAAGGTTTTTTATTTCTTTTTTTTT--------------GTAGTATATTTTCACTAAGATTTTTGTGGTGGGGAGTCTTATTTTCCCCATCGACCTTTACAATAATGAAAAATTTTTCTCTTTCTCGGGAAGGGTAGATATCCTATTTTTAGTTTTTAGTTCAAATTAATGGATTGTTGAAACTAATGGATTCCACATTAAAAAA-TTTTAGATAACTTTATGACTTCTTAATTTATAATTTTAT--------------TAATTACTATATTTAATGAATTTACCATATATCTCCAATTTTGAGCCCAATCAATAAAAGAACTTCATTTGTGTCAATGTAGAAATAATGTGTCAATTTGGAGTAATCCAAAATATGGTTATTTTGGATTCATTGAGGAAATTTATTTTTTCTTTG---AAATTTATAAAATCAGATAAACGAGAAATAATGAAGTATCAATAAAAGTAAAAAAGAAAAACAGTTTTTTTATTCTATCGAGAGAATTATCTACTTGAAAAAGTTGCATTTTAGAATAGAATAAACTACGTCAAAGCCCTAAGATAAATAAATGGGACACCCC-TAAAA-TAAATGAAATTAATGAA--------------------TCTTCAAATTAACTTTTGAA--------------------CTCCTTTTTTTATAAAAATGAATCTTTACTAAAAAACTTTTT-GATTGAATTGACTTGTTCAATCTCGACGAT
PH_41a        GGAAATCTCTTTCTACCGGGAATTCA-AAAAGTTTTTTTTGTACGACAAACAAATAAGTCCTAAAATATTGGAATAATCGGAATGGATTTGATTCAAAAAATTGGCTCAAAAATTTGTTAATATAAAATTCACAATTGACAGTCCCTATTCTAATCAATATGAAATAGACCAGGTTTCAGTCTTATAAGATGTCTAAAAAAA---GAATAAAGAAAAAA-TACAAGGTTTTTTATTTCTTTTTTTTTTTTT----------GTAGTATATTTTCACTAAGATTTTTGTGGTGGGGAGTCTTATTTTCCCCATCGACCTTTACAATAATGAAAAATTTTTCTCTTTCTCGGGAAGGGTAGATATCCTATTTTTAGTTTTTAGTTCAAATTAATGGATTGTTGAAACTAATGGATTCCACATTAAAAAA-TTTTAGATAACTTTATGACTTCTTAATTTATAATTTTAT--------------TAATTACTATATTTAATGAATTTACCATATATCTCCAATTTTGAGCCCAATCAATAAAAGAACTTCATTTGTGTCAATGTAGAAATAATGTGTCAATTTGGAGTAATCCAAAATATGGTTATTTTGGATTCATTGAGGAAATTTATTTTTTCTTTG---AAATTTATAAAATCAGATAAACGAGAAATAATGAAGTATCAATAAAAGTAAAAAAGAAAAACAGTTTTTTTATTCTATCGAGAGAATTATCTACTTGAAAAAGTTGCATTTTAGAATAGAATAAACTACGTCAAAGCCCTAAGATAAATAAATGGGACACCCC-TAAAA-TAAATGAAATTAATGAA--------------------TCTTCAAATTAACTTTTGAA--------------------CTCCTTTTTTTATAAAAATGAATCTTTACTAAAAAACTTTTT-GATTGAATTGACTTGTTCAATCTCGACGAT
PH_39        GGAAATCTCTTTCTACCGGGAATTCA-AAAAGTTTTTTT-GTACGACAAACAAATAAGTCCTAAAATATTGGAATAATCGGAATGGATTTGATTCAAAAAATTGGCTCAAAAATTTGTTAATATAAAATTCACAATTGACAGTCCCTATTCTAATCAATATGAAATAGACCAGGTTTCAGTCTTATAAGATGTCTAAAAAAA---GAATAAAGAAAAAA-TACAAGGTTTTTTATTTCTTTTTTTTT--------------GTAGTATATTTTCACTAAGATTTTTGTGGTGGGGAGTCTTATTTTCCCCATCGACCTTTACAATAATGAAAAATTTTTCTCTTTCTCGGGAAGGGTAGATATCCTATTTTTAGTTTTTAGTTCAAATTAATGGATTGTTGAAACTAATGGATTCCACATTAAAAAA-TTTTAGATAACTTTATGACTTCTTAATTTATAATTTTAT--------------TAATTACTATATTTAATGAATTTACCATATATCTCCAATTTTGAGCCCAATCAATAAAAGAACTTCATTTGTGTCAATGTAGAAATAATGTGTCAATTTGGAGTAATCCAAAATATGGTTATTTTGGATTCATTGAGGAAATTTATTTTTTCTTTG---AAATTTATAAAATCAGATAAACGAGAAATAATGAAGTATCAATAAAAGTAAAAAAGAAAAACAGTTTTTTTATTCTATCGAGAGAATTATCTACTTGAAAAAGTTGCATTTTAGAATAGAATAAACTACGTCAAAGCCCTAAGATAAATAAATGGGACACCCC-TAAAA-TAAATGAAATTAATGAA--------------------TCTTCAAATTAACTTTTGAA--------------------CTCCTTTTTTTATAAAAATGAATCTTTACTAAAAAACTTTTT-GATTGAATTGACTTGTTCAATCTCGACGAT
PH_38          GGAAATCTCTTTCTACCGGGAATTCA-AAAAGTTTTTTT-GTACGACAAACAAATAAGTCCTAAAATATTGGAATAATCGGAATGGATTTGATTCAAAAAATTGGCTCAAAAATTTGTTAATATAAAATTCACAATTGACAGTCCCTATTCTAATCAATATGAAATAGACCAGGTTTCAGTCTTATAAGATGTCTAAAAAAA---GAATAAAGAAAAAA-TACAAGGTTTTTTATTTCTTTTTTTTT--------------GTAGTATATTTTCACTAAGATTTTTGTGGTGGGGAGTCTTATTTTCCCCATCGACCTTTACAATAATGAAAAATTTTTCTCTTTCTCGGGAAGGGTAGATATCCTATTTTTAGTTTTTAGTTCAAATTAATGGATTGTTGAAACTAATGGATTCCACATTAAAAAA-TTTTAGATAACTTTATGACTTCTTAATTTATAATTTTAT--------------TAATTACTATATTTAATGAATTTACCATATATCTCCAATTTTGAGCCCAATCAATAAAAGAACTTCATTTGTGTCAATGTAGAAATAATGTGTCAATTTGGAGTAATCCAAAATATGGTTATTTTGGATTCATTGAGGAAATTTATTTTTTCTTTG---AAATTTATAAAATCAGATAAACGAGAAATAATGAAGTATCAATAAAAGTAAAAAAGAAAAACAGTTTTTTTATTCTATCGAGAGAATTATCTACTTGAAAAAGTTGCATTTTAGAATAGAATAAACTACGTCAAAGCCCTAAGATAAATAAATGGGACACCCC-TAAAA-TAAATGAAATTAATGAA--------------------TCTTCAAATTAACTTTTGAA--------------------CTCCTTTTTTTATAAAAATGAATCTTTACTAAAAAACTTTTT-GATTGAATTGACTTGTTCAATCTCGACGAT
PH_40         GGAAATCTCTTTCTACCGGGAATTCA-AAAAGTTTTTTT-GTACGACAAACAAATAAGTCCTAAAATATTGGAATAATCGGAATGGATTTGATTCAAAAAATTGGCTCAAAAATTTGTTAATATAAAATTCACAATTGACAGTCCCTATTCTAATCAATATGAAATAGACCAGGTTTCAGTCTTATAAGATGTCTAAAAAAA---GAATAAAGAAAAAA-TACAAGGTTTTTTATTTCTTTTTTTTT--------------GTAGTATATTTTCACTAAGATTTTTGTGGTGGGGAGTCTTATTTTCCCCATCGACCTTTACAATAATGAAAAATTTTTCTCTTTCTCGGGAAGGGTAGATATCCTATTTTTAGTTTTTAGTTCAAATTAATGGATTGTTGAAACTAATGGATTCCACATTAAAAAA-TTTTAGATAACTTTATGACTTCTTAATTTATAATTTTAT--------------TAATTACTATATTTAATGAATTTACCATATATCTCCAATTTTGAGCCCAATCAATAAAAGAACTTCATTTGTGTCAATGTAGAAATAATGTGTCAATTTGGAGTAATCCAAAATATGGTTATTTTGGATTCATTGAGGAAATTTATTTTTTCTTTG---AAATTTATAAAATCAGATAAACGAGAAATAATGAAGTATCAATAAAAGTAAAAAAGAAAAACAGTTTTTTTATTCTATCGAGAGAATTATCTACTTGAAAAAGTTGCATTTTAGAATAGAATAAACTACGTCAAAGCCCTAAGATAAATAAATGGGACACCCC-TAAAA-TAAATGAAATTAATGAA--------------------TCTTCAAATTAACTTTTGAA--------------------CTCCTTTTTTTATAAAAATGAATCTTTACTAAAAAACTTTTT-GATTGAATTGACTTGTTCAATCTCGACGAT
PH_32          GGAAATCTCTTTCTACCGGGAATTCA-AAAAGTTTTTTT-GTACGACAAACAAATAAGTCCTAAAATATTGGAATAATCGGAATGGATTTGATTCAAAAAATTGGCTCAAAAATTTGTTAATATAAAATTCACAATTGACAGTCCCTATTCTAATCAATATGAAATAGACCAGGTTTCAGTCTTATAAGATGTCTAAAAAAA---GAATAAAGAAAAAA-TACAAGGTTTTTTATTTCTTTTTTTTTTT-------------TAGTATATTTTCACTAAGATTTTTGTGGTGGGGAGTCTTATTTTCCCCATCGACCTTTACAATAATGAAAAATTTTTCTCTTTCTCGGGAAGGGTAGATATCCTATTTTTAGTTTTTAGTTCAAATTAATGGATTGTTGAAACTAATGGATTCCACATTAAAAAA-TTTTAGATAACTTTATGACTTCTTAATTTATAATTTTAT--------------TAATTACTATATTTAATGAATTTACCATATATCTCCAATTTTGAGCCCAATCAATAAAAGAACTTCATTTGTGTCAATGTAGAAATAATGTGTCAATTTGGAGTAATCCAAAATATGGTTATTTTGGATTCATTGAGGAAATTTATTTTTTCTTTG---AAATTTATAAAATCAGATAAACGAGAAATAATGAAGTATCAATAAAAGTAAAAAAGAAAAACAGTTTTTTTATTCTATCGAGAGAATTATCTACTTGAAAAAGTTGCATTTTAGAATAGAATAAACTACGTCAAAGCCCTAAGATAAATAAATGGGACACCCC-TAAAA-TAAATGAAATTAATGAA--------------------TCTTCAAATTAACTTTTGAA--------------------CTCCTTTTTTTATAAAAATGAATCTTTACTAAAAAACTTTTT-GATTGAATTGACTTGTTCAATCTCGACGAT
PH_29a          GGAAATCTCTTTCTACCGGGAATTCA-AAAAGTTTTTTT-GTACGACAAACAAATAAGTCCTAAAATATTGGAATAATCGGAATGGATTTGATTCAAAAAATTGGCTCAAAAATTTGTTAATATAAAATTCACAATTGACAGTCCCTATTCTAATCAATATGAAATAGACCAGGTTTCAGTCTTATAAGATGTCTAAAAAAA---GAATAAAGAAAAAA-TACAAGGTTTTTTATTTCTTTTTTTTTTTTT----------GTAGTATATTTTCACTAAGATTTTTGTGGTGGGGAGTCTTATTTTCCCCATCGACCTTTACAATAATGAAAAATTTTTCTCTTTCTCGGGAAGGGTAGATATCCTATTTTTAGTTTTTAGTTCAAATTAATGGATTGTTGAAACTAATGGATTCCACATTAAAAAA-TTTTAGATAACTTTATGACTTCTTAATTTATAATTTTAT--------------TAATTACTATATTTAATGAATTTACCATATATCTCCAATTTTGAGCCCAATCAATAAAAGAACTTCATTTGTGTCAATGTAGAAATAATGTGTCAATTTGGAGTAATCCAAAATATGGTTATTTTGGATTCATTGAGGAAATTTTTTTTTTCTTTG---AAATTTATAAAATCAGATAAACGAGAAATAATGAAGTATCAATAAAAGTAAAAAAGAAAAACAGTTTTTTTATTCTATCGAGAGAATTATCTACTTGAAAAAGTTGCATTTTAGAATAGAATAAACTACGTCAAAGCCCTAAGATAAATAAATGGGACACCCC-TAAAA-TAAATGAAATTAATGAA--------------------TCTTCAAATTAACTTTTGAA--------------------CTCCTTTTTTTATAAAAATGAATCTTTACTAAAAAACTTTTT-GATTGAATTGACTTGTTCAATCTCGACGAT
PH_29b          GGAAATCTCTTTCTACCGGGAATTCA-AAAAGTTTTTTTTGTACGACAAACAAATAAGTCCTAAAATATTGGAATAATCGGAATGGATTTGATTCAAAAAATTGGCTCAAAAATTTGTTAATATAAAATTCACAATTGACAGTCCCTATTCTAATCAATATGAAATAGACCAGGTTTCAGTCTTATAAGATGTCTAAAAAAA---GAATAAAGAAAAAA-TACAAGGTTTTTTATTTCTTTTTTTTTTTTT----------GTAGTATATTTTCACTAAGATTTTTGTGGTGGGGAGTCTTATTTTCCCCATCGACCTTTACAATAATGAAAAATTTTTCTCTTTCTCGGGAAGGGTAGATATCCTATTTTTAGTTTTTAGTTCAAATTAATGGATTGTTGAAACTAATGGATTCCACATTAAAAAA-TTTTAGATAACTTTATGACTTCTTAATTTATAATTTTAT--------------TAATTACTATATTTAATGAATTTACCATATATCTCCAATTTTGAGCCCAATCAATAAAAGAACTTCATTTGTGTCAATGTAGAAATAATGTGTCAATTTGGAGTAATCCAAAATATGGTTATTTTGGATTCATTGAGGAAATTTATTTTTTCTTTG---AAATTTATAAAATCAGATAAACGAGAAATAATGAAGTATCAATAAAAGTAAAAAAGAAAAACAGTTTTTTTATTCTATCGAGAGAATTATCTACTTGAAAAAGTTGCATTTTAGAATAGAATAAACTACGTCAAAGCCCTAAGATAAATAAATGGGACACCCC-TAAAA-TAAATGAAATTAATGAA--------------------TCTTCAAATTAACTTTTGAA--------------------CTCCTTTTTTTATAAAAATGAATCTTTACTAAAAAACTTTTT-GATTGAATTGACTTGTTCAATCTCGACGAT
PH_30a          GGAAATCTCTTTCTACCGGGAATTCA-AAAAGTTTTTTT-GTACGACAAACAAATAAGTCCTAAAATATTGGAATAATCGGAATGGATTTGATTCAAAAAATTGGCTCAAAAATTTGTTAATATAAAATTCACAATTGACAGTCCCTATTCTAATCAATATGAAATAGACCAGGTTTCAGTCTTATAAGATGTCTAAAAAAA---GAATAAAGAAAAAA-TACAAGGTTTTTTATTTCTTTTTTTTTTTTTT---------GTAGTATATTTTCACTAAGATTTTTGTGGTGGGGAGTCTTATTTTCCCCATCGACCTTTACAATAATGAAAAATTTTTCTCTTTCTCGGGAAGGGTAGATATCCTATTTTTAGTTTTTAGTTCAAATTAATGGATTGTTGAAACTAATGGATTCCACATTAAAAAA-TTTTAGATAACTTTATGACTTCTTAATTTATAATTTTAT--------------TAATTACTATATTTAATGAATTTACCATATATCTCCAATTTTGAGCCCAATCAATAAAAGAACTTCATTTGTGTCAATGTAGAAATAATGTGTCAATTTGGAGTAATCCAAAATATGGTTATTTTGGATTCATTGAGGAAATTTATTTTTTCTTTG---AAATTTATAAAATCAGATAAACGAGAAATAATGAAGTATCAATAAAAGTAAAAAAGAAAAACAGTTTTTTTATTCTATCGAGAGAATTATCTACTTGAAAAAGTTGCATTTTAGAATAGAATAAACTACGTCAAAGCCCTAAGATAAATAAATGGGACACCCC-TAAAA-TAAATGAAATTAATGAA--------------------TCTTCAAATTAACTTTTGAA--------------------CTCCTTTTTTTATAAAAATGAATCTTTACTAAAAAACTTTTT-GATTGAATTGACTTGTTCAATCTCGACGAT
PH_26         GGAAATCTCTTTCTACCGGGAATTCA-AAAAGTTTTTTT-GTACGACAAACAAATAAGTCCTAAAATATTGGAATAATCGGAATGGATTTGATTCAAAAAATTGGCTCAAAAATTTGTTAATATAAAATTCACAATTGACAGTCCCTATTCTAATCAATATGAAATAGACCAGGTTTCAGTCTTATAAGATGTCTAAAAAAA---GAATAAAGAAAAAA-TACAAGGTTTTTTATTTCTTTTTTTTTTTTT----------GTAGTATATTTTCACTAAGATTTTTGTGGTGGGGAGTCTTATTTTCCCCATCGACCTTTACAATAATGAAAAATTTTTCTCTTTCTCGGGAAGGGTAGATATCCTATTTTTAGTTTTTAGTTCAAATTAATGGATTGTTGAAACTAATGGATTCCACATTAAAAAA-TTTTAGATAACTTTATGACTTCTTAATTTATAATTTTAT--------------TAATTACTATATTTAATGAATTTACCATATATCTCCAATTTTGAGCCCAATCAATAAAAGAACTTCATTTGTGTCAATGTAGAAATAATGTGTCAATTTGGAGTAATCCAAAATATGGTTATTTTGGATTCATTGAGGAAATTTATTTTTTCTTTG---AAATTTATAAAATCAGATAAACGAGAAATAATGAAGTATCAATAAAAGTAAAAAAGAAAAACAGTTTTTTTATTCTATCGAGAGAATTATCTACTTGAAAAAGTTGCATTTTAGAATAGAATAAACTACGTCAAAGCCCTAAGATAAATAAATGGGACACCCC-TAAAA-TAAATGAAATTAATGAA--------------------TCTTCAAATTAACTTTTGAA--------------------CTCCTTTTTTTATAAAAATGAATCTTTACTAAAAAACTTTTT-GATTGAATTGACTTGTTCAATCTCGACGAT
PH_61          GGAAATCTCTTTCTACCGGGAATTCA-AAAAGTTTTTTT-GTACGACAAACAAATAAGTCCTAAAATATTGGAATAATCGGAATGGATTTGATTCAAAAAATTGGCTCAAAAATTTGTTAATATAAAATTCACAATTGACAGTCCCTATTCTAATCAATATGAAATAGACCAGGTTTCAGTCTTATAAGATGTCTAAAAAAA---GAATAAAGAAAAAA-TACAAGGTTTTTTATTTCTTTTTTTTTTTTT----------GTAGTATATTTTCACTAAGATTTTTGTGGTGGGGAGTCTTATTTTCCCCATCGACCTTTACAATAATGAAAAATTTTTCTCTTTCTCGGGAAGGGTAGATATCCTATTTTTAGTTTTTAGTTCAAATTAATGGATTGTTGAAACTAATGGATTCCACATTAAAAAA-TTTTAGATAACTTTATGACTTCTTAATTTATAATTTTAT--------------TAATTACTATATTTAATGAATTTACCATATATCTCCAATTTTGAGCCCAATCAATAAAAGAACTTCATTTGTGTCAATGTAGAAATAATGTGTCAATTTGGAGTAATCCAAAATATGGTTATTTTGGATTCATTGAGGAAATTTATTTTTTCTTTG---AAATTTATAAAATCAGATAAACGAGAAATAATGAAGTATCAATAAAAGTAAAAAAGAAAAACAGTTTTTTTATTCTATCGAGAGAATTATCTACTTGAAAAAGTTGCATTTTAGAATAGAATAAACTACGTCAAAGCCCTAAGATAAATAAATGGGACACCCC-TAAAA-TAAATGAAATTAATGAA--------------------TCTTCAAATTAACTTTTGAA--------------------CTCCTTTTTTTATAAAAATGAATCTTTACTAAAAAACTTTTT-GATTGAATTGACTTGTTCAATCTCGACGAT
PH_97a          GGAAATCTCTTTCTACCGGGAATTCA-AAAAGTTTTTTT-GTACGACAAACAAATAAGTCCTAAAATATTGGAATAATCGGAATGGATTTGATTCAAAAAATTGGCTCAAAAATTTGTTAATATAAAATTCACAATTGACAGTCCCTATTCTAATCAATATGAAATAGACCAGGTTTCAGTCTTATAAGATGTCTAAAAAAA---GAATAAAGAAAAAA-TACAAGGTTTTTTATTTCTTTTTTTTTTTTTT-----------AGTATATTTTCACTAAGATTTTTGTGGTGGGGAGTCTTATTTTCCCCATCGACCTTTACAATAATGAAAAATTTTTCTCTTTCTCGGGAAGGGTAGATATCCTATTTTTAGTTTTTAGTTCAAATTAATGGATTGTTGAAACTAATGGATTCCACATTAAAAAA-TTTTAGATAACTTTATGACTTCTTAATTTATAATTTTAT--------------TAATTACTATATTTAATGAATTTACCATATATCTCCAATTTTGAGCCCAATCAATAAAAGAACTTCATTTGTGTCAATGTAGAAATAATGTGTCAATTTGGAGTAATCCAAAATATGGTTATTTTGGATTCATTGAGGAAATTTATTTTTTCTTTG---AAATTTATAAAATCAGATAAACGAGAAATAATGAAGTATCAATAAAAGTAAAAAAGAAAAACAGTTTTTTTATTCTATCGAGAGAATTATCTACTTGAAAAAGTTGCATTTTAGAATAGAATAAACTACGTCAAAGCCCTAAGATAAATAAATGGGACACCCC-TAAAA-TAAATGAAATTAATGAA--------------------TCTTCAAATTAACTTTTGAA--------------------CTCCTTTTTTTATAAAAATGAATCTTTACTAAAAAACTTTTT-GATTGAATTGACTTGTTCAATCTCGACGAT
PH_97b          GGAAATCTCTTTCTACCGGGAATTCA-AAAAGTTTTTTT-GTACGACAAACAAATAAGTCCTAAAATATTGGAATAATCGGAATGGATTTGATTCAAAAAATTGGCTCAAAAATTTGTTAATATAAAATTCACAATTGACAGTCCCTATTCTAATCAATATGAAATAGACCAGGTTTCAGTCTTATAAGATGTCTAAAAAAA---GAATAAAGAAAAAA-TACAAGGTTTTTTATTTcTTTTTTTTTTTTTT-----------AGTATATTTTCACTAAGATTTTTGTGGTGGGGAGTCTTATTTTCCCCATCGACCTTTACAATAATGAAAAATTTTTCTCTTTCTCGGGAAGGGTAGATATCCTATTTTTAGTTTTTAGTTCAAATTAATGGATTGTTGAAACTAATGGATTCCACATTAAAAAA-TTTTAGATAACTTTATGACTTCTTAATTTATAATTTTAT--------------TAATTACTATATTTAATGAATTTACCATATATCTCCAATTTTGAGCCCAATCAATAAAAGAACTTCATTTGTGTCAATGTAGAAATAATGTGTCAATTTGGAGTAATCCAAAATATGGTTATTTTGGATTCATTGAGGAAATTTATTTTTTCTTTG---AAATTTATAAAATCAGATAAACGAGAAATAATGAAGTATCAATAAAAGTAAAAAAGAAAAACAGTTTTTTTATTCTATCGAGAGAATTATCTACTTGAAAAAGTTGCATTTTAGAATAGAATAAACTACGTCAAAGCCCTAAGATAAATAAATGGGACACCCC-TAAAA-TAAATGAAATTAATGAA--------------------TCTTCAAATTAACTTTTGAA--------------------CTCCTTTTTTTATAAAAATGAATCTTTACTAAAAAACTTTTT-GATTGAATTGACTTGTTCAATCTCGACGAT
PH_99          GGAAATCTCTTTCTACCGGGAATTCA-AAAAGTTTTTTT-GTACGACAAACAAATAAGTCCTAAAATATTGGAATAATCGGAATGGATTTGATTCAAAAAATTGGCTCAAAAATTTGTTAATATAAAATTCACAATTGACAGTCCCTATTCTAATCAATATGAAATAGACCAGGTTTCAGTCTTATAAGATGTCTAAAAAAA---GAATAAAGAAAAAA-TACAAGGTTTTTTATTTCTTTTTTTTTTTTTT-----------AGTATATTTTCACTAAGATTTTTGTGGTGGGGAGTCTTATTTTCCCCATCGACCTTTACAATAATGAAAAATTTTTCTCTTTCTCGGGAAGGGTAGATATCCTATTTTTAGTTTTTAGTTCAAATTAATGGATTGTTGAAACTAATGGATTCCACATTAAAAAA-TTTTAGATAACTTTATGACTTCTTAATTTATAATTTTAT--------------TAATTACTATATTTAATGAATTTACCATATATCTCCAATTTTGAGCCCAATCAATAAAAGAACTTCATTTGTGTCAATGTAGAAATAATGTGTCAATTTGGAGTAATCCAAAATATGGTTATTTTGGATTCATTGAGGAAATTTATTTTTTCTTTG---AAATTTATAAAATCAGATAAACGAGAAATAATGAAGTATCAATAAAAGTAAAAAAGAAAAACAGTTTTTTTATTCTATCGAGAGAATTATCTACTTGAAAAAGTTGCATTTTAGAATAGAATAAACTACGTCAAAGCCCTAAGATAAATAAATGGGACACCCC-TAAAA-TAAATGAAATTAATGAA--------------------TCTTCAAATTAACTTTTGAA--------------------CTCCTTTTTTTATAAAAATGAATCTTTACTAAAAAACTTTTT-GATTGAATTGACTTGTTCAATCTCGACGAT
PH_120a          GGAAATCTCTTTCTACCGGGAATTCA-AAAAGTTTTTTT-GTACGACAAACAAATAAGTCCTAAAATATTGGAATAATCGGAATGGATTTGATTCAAAAAATTGGCTCAAAAATTTGTTAATATAAAATTCACAATTGACAGTCCCTATTCTAATCAATATGAAATAGACCAGGTTTCAGTCTTATAAGATGTCTAAAAAAA---GAATAAAGAAAAAA-TACAAGGTTTTTTATTTCTTTTTTTTTTT------------GTAGTATATTTTCACTAAGATTTTTGTGGTGGGGAGTCTTATTTTCCCCATCGACCTTTACAATAATGAAAAATTTTTCTCTTTCTCGGGAAGGGTAGATATCCTATTTTTAGTTTTTAGTTCAAATTAATGGATTGTTGAAACTAATGGATTCCACATTAAAAAA-TTTTAGATAACTTTATGACTTCTTAATTTATAATTTTAT--------------TAATTACTATATTTAATGAATTTACCATATATCTCCAATTTTGAGCCCAATCAATAAAAGAACTTCATTTGTGTCAATGTAGAAATAATGTGTCAATTTGGAGTAATCCAAAATATGGTTATTTTGGATTCATTGAGGAAATTTATTTTTTCTTTG---AAATTTATAAAATCAGATAAACGAGAAATAATGAAGTATCAATAAAAGTAAAAAAGAAAAACAGTTTTTTTATTCTATCGAGAGAATTATCTACTTGAAAAAGTTGCATTTTAGAATAGAATAAACTACGTCAAAGCCCTAAGATAAATAAATGGGACACCCC-TAAAA-TAAATGAAATTAATGAA--------------------TCTTCAAATTAACTTTTGAA--------------------CTCCTTTTTTTATAAAAATGAATCTTTACTAAAAAACTTTTT-GATTGAATTGACTTGTTCAATCTCGACGAT
PH_120b          GGAAATCTCTTTCTACCGGGAATTCA-AAAAGTTTTTTT-GTACGACAAACAAATAAGTCCTAAAATATTGGAATAATCGGAATGGATTTGATTCAAAAAATTGGCTCAAAAATTTGTTAATATAAAATTCACAATTGACAGTCCCTATTCTAATCAATATGAAATAGACCAGGTTTCAGTCTTATAAGATGTCTAAAAAAA---GAATAAAGAAAAAA-TACAAGGTTTTTTATTTCTTTTTTTTTTTTTT---------GTAGTATATTTTCACTAAGATTTTTGTGGTGGGGAGTCTTATTTTCCCCATCGACCTTTACAATAATGAAAAATTTTTCTCTTTCTCGGGAAGGGTAGATATCCTATTTTTAGTTTTTAGTTCAAATTAATGGATTGTTGAAACTAATGGATTCCACATTAAAAAA-TTTTAGATAACTTTATGACTTCTTAATTTATAATTTTAT--------------TAATTACTATATTTAATGAATTTACCATATATCTCCAATTTTGAGCCCAATCAATAAAAGAACTTCATTTGTGTCAATGTAGAAATAATGTGTCAATTTGGAGTAATCCAAAATATGGTTATTTTGGATTCATTGAGGAAATTTATTTTTTCTTTG---AAATTTATAAAATCAGATAAACGAGAAATAATGAAGTATCAATAAAAGTAAAAAAGAAAAACAGTTTTTTTATTCTATCGAGAGAATTATCTACTTGAAAAAGTTGCATTTTAGAATAGAATAAACTACGTCAAAGCCCTAAGATAAATAAATGGGACACCCC-TAAAA-TAAATGAAATTAATGAA--------------------TCTTCAAATTAACTTTTGAA--------------------CTCCTTTTTTTATAAAAATGAATCTTTACTAAAAAACTTTTT-GATTGAATTGACTTGTTCAATCTCGACGAT
PH_76a           GGAAATCTCTTTCTACCGGGAATTCA-AAAAGTTTTTTT-GTACGACAAACAAATAAGTCCTAAAATATTGGAATAATCGGAATGGATTTGATTCAAAAAATTGGCTCAAAAATTTGTTAATATAAAATTCACAATTGACAGTCCCTATTCTAATCAATATGAAATAGACCAGGTTTCAGTCTTATAAGATGTCTAAAAAAA---GAATAAAGAAAAAA-TACAAGGTTTTTTATTTCTTTTTTTTTTTTT----------GTAGTATATTTTCACTAAGATTTTTGTGGTGGGGAGTCTTATTTTCCCCATCGACCTTTACAATAATGAAAAATTTTTCTCTTTCTCGGGAAGGGTAGATATCCTATTTTTAGTTTTTAGTTCAAATTAATGGATTGTTGAAACTAATGGATTCCACATTAAAAAA-TTTTAGATAACTTTATGACTTCTTAATTTATAATTTTAT--------------TAATTACTATATTTAATGAATTTACCATATATCTCCAATTTTGAGCCCAATCAATAAAAGAACTTCATTTGTGTCAATGTAGAAATAATGTGTCAATTTGGAGTAATCCAAAATATGGTTATTTTGGATTCATTGAGGAAATTTATTTTTTCTTTG---AAATTTATAAAATCAGATAAACGAGAAATAATGAAGTATCAATAAAAGTAAAAAAGAAAAACAGTTTTTTTATTCTATCGAGAGAATTATCTACTTGAAAAAGTTGCATTTTAGAATAGAATAAACTACGTCAAAGCCCTAAGATAAATAAATGGGACACCCC-TAAAA-TAAATGAAATTAATGAA--------------------TCTTCAAATTAACTTTTGAA--------------------CTCCTTTTTTTATAAAAATGAATCTTTACTAAAAAACTTTTT-GATTGAATTGACTTGTTCAATCTCGACGAT
PH_76b           GGAAATCTCTTTCTACCGGGAATTCA-AAAAGTTTTTTTTGTACGACAAACAAATAAGTCCTAAAATATTGGAATAATCGGAATGGATTTGATTCAAAAAATTGGCTCAAAAATTTGTTAATATAAAATTCACAATTGACAGTCCCTATTCTAATCAATATGAAATAGACCAGGTTTCAGTCTTATAAGATGTCTAAAAAAA---GAATAAAGAAAAAA-TACAAGGTTTTTTATTTCTTTTTTTTTTTTT----------GTAGTATATTTTCACTAAGATTTTTGTGGTGGGGAGTCTTATTTTCCCCATCGACCTTTACAATAATGAAAAATTTTTCTCTTTCTCGGGAAGGGTAGATATCCTATTTTTAGTTTTTAGTTCAAATTAATGGATTGTTGAAACTAATGGATTCCACATTAAAAAA-TTTTAGATAACTTTATGACTTCTTAATTTATAATTTTAT--------------TAATTACTATATTTAATGAATTTACCATATATCTCCAATTTTGAGCCCAATCAATAAAAGAACTTCATTTGTGTCAATGTAGAAATAATGTGTCAATTTGGAGTAATCCAAAATATGGTTATTTTGGATTCATTGAGGAAATTTATTTTTTCTTTG---AAATTTATAAAATCAGATAAACGAGAAATAATGAAGTATCAATAAAAGTAAAAAAGAAAAACAGTTTTTTTATTCTATCGAGAGAATTATCTACTTGAAAAAGTTGCATTTTAGAATAGAATAAACTACGTCAAAGCCCTAAGATAAATAAATGGGACACCCC-TAAAA-TAAATGAAATTAATGAA--------------------TCTTCAAATTAACTTTTGAA--------------------CTCCTTTTTTTATAAAAATGAATCTTTACTAAAAAACTTTTT-GATTGAATTGACTTGTTCAATCTCGACGAT
PH_80a          GGAAATCTCTTTCTACCGGGAATTCA-AAAAGTTTTTTT-GTACGACAAACAAATAAGTCCTAAAATATTGGAATAATCGGAATGGATTTGATTCAAAAAATTGGCTCAAAAATTTGTTAATATAAAATTCACAATTGACAGTCCCTATTCTAATCAATATGAAATAGACCAGGTTTCAGTCTTATAAGATGTCTAAAAAAA---GAATAAAGAAAAAA-TACAAGGTTTTTTATTTCTTTTTTTTTTTTT----------GTAGTATATTTTCACTAAGATTTTTGTGGTGGGGAGTCTTATTTTCCCCATCGACCTTTACAATAATGAAAAATTTTTCTCTTTCTCGGGAAGGGTAGATATCCTATTTTTAGTTTTTAGTTCAAATTAATGGATTGTTGAAACTAATGGATTCCACATTAAAAAA-TTTTAGATAACTTTATGACTTCTTAATTTATAATTTTAT--------------TAATTACTATATTTAATGAATTTACCATATATCTCCAATTTTGAGCCCAATCAATAAAAGAACTTCATTTGTGTCAATGTAGAAATAATGTGTCAATTTGGAGTAATCCAAAATATGGTTATTTTGGATTCATTGAGGAAATTTATTTTTTCTTTG---AAATTTATAAAATCAGATAAACGAGAAATAATGAAGTATCAATAAAAGTAAAAAAGAAAAACAGTTTTTTTATTCTATCGAGAGAATTATCTACTTGAAAAAGTTGCATTTTAGAATAGAATAAACTACGTCAAAGCCCTAAGATAAATAAATGGGACACCCC-TAAAA-TAAATGAAATTAATGAA--------------------TCTTCAAATTAACTTTTGAA--------------------CTCCTTTTTTTATAAAAATGAATCTTTACTAAAAAACTTTTT-GATTGAATTGACTTGTTCAATCTCGACGAT
PH_75a         GGAAATCTCTTTCTACCGGGAATTCA-AAAAGTTTTTTTTGTaCGACAAACAAATAAGTCCTAAAATATTGGAATAATCGGAATGGATTTGATTCAAAAAATTGGCTCAAAAATTTGTTAATATAAAATTCACAATTGACAGTCCCTATTCTAATCAATATGAAATAGACCAGGTTTCAGTCTTATAAGATGTCTAAAAAAA---GAATAAAGAAAAAA-TACAAGGTTTTTTATTTCTTTTTTTTTTTTT----------GTAGTATATTTTCACTAAGATTTTTGTGGTGGGGAGTCTTATTTTCCCCATCGACCTTTACAATAATGAAAAATTTTTCTCTTTCTCGGGAAGGGTAGATATCCTATTTTTAGTTTTTAGTTCAAATTAATGGATTGTTGAAACTAATGGATTCCACATTAAAAAA-TTTTAGATAACTTTATGACTTCTTAATTTATAATTTTAT--------------TAATTACTATATTTAATGAATTTACCATATATCTCCAATTTTGAGCCCAATCAATAAAAGAACTTCATTTGTGTCAATGTAGAAATAATGTGTCAATTTGGAGTAATCCAAAATATGGTTATTTTGGATTCATTGAGGAAATTTATTTTTTCTTTG---AAATTTATAAAATCAGATAAACGAGAAATAATGAAGTATCAATAAAAGTAAAAAAGAAAAACAGTTTTTTTATTCTATCGAGAGAATTATCTACTTGAAAAAGTTGCATTTTAGAATAGAATAAACTACGTCAAAGCCCTAAGATAAATAAATGGGACACCCC-TAAAA-TAAATGAAATTAATGAA--------------------TCTTCAAATTAACTTTTGAA--------------------CTCCTTTTTTTATAAAAATGAATCTTTACTAAAAAACTTTTT-GATTGAATTGACTTGTTCAATCTCGACGAT
PH_20         GGAAATCTCTTTCTACCGGGAATTCA-AAAAGTTTTTTT-GTACGACAAACAAATAAGTCCTAAAATATTGGAATAATCGGAATGGATTTGATTCAAAAAATTGGCTCAAAAATTTGTTAATATAAAATTCACAATTGACAGTCCCTATTCTAATCAATATGAAATAGACCAGGTTTCAGTcTTATAAGATGTcTAAAAAAA---GAATAAAGAAAAAA-TACAAGGTTTTTTATTTCTTTTTTTTTTTTT----------GTAGTATATTTTCACTAAGATTTTTGTGGTGGGGAGTCTTATTTTCCCCATCGACCTTTACAATAATGAAAAATTTTTCTCTTTCTCGGGAAGGGTAGATATCCTATTTTTAGTTTTTAGTTCAAATTAATGGATTGTTGAAACTAATGGATTCCACATTAAAAAA-TTTTAGATAACTTTATGACTTCTTAATTTATAATTTTAT--------------TAATTACTATATTTAATGAATTTACCATATATCTCCAATTTTGAGCCCAATCAATAAAAGAACTTCATTTGTGTCAATGTAGAAATAATGTGTCAATTTGGAGTAATCCAAAATATGGTTATTTTGGATTCATTGAGGAAATTTATTTTTTCTTTG---AAATTTATAAAATCAGATAAACGAGAAATAATGAAGTATCAATAAAAGTAAAAAAGAAAAACAGTTTTTTTATTCTATCGAGAGAATTATCTACTTGAAAAAGTTGCATTTTAGAATAGAATAAACTACGTCAAAGCCCTAAGATAAATAAATGGGACACCCC-TAAAA-TAAATGAAATTAATGAA--------------------TCTTCAAATTAACTTTTGAA--------------------CTCCTTTTTTTATAAAAATGAATCTTTACTAAAAAACTTTTT-GATTGAATTGACTTGTTCAATCTCGACGAT
PH_119          GGAAATCTCTTTCTACCGGGAATTCA-AAAAGTTTTTTT-GTACGACAAACAAATAAGTCCTAAAATATTGGAATAATCGGAATGGATTTGATTCAAAAAATTGGCTCAAAAATTTGTTAATATAAAATTCACAATTGACAGTCCCTATTCTAATCAATATGAAATAGACCAGGTTTCAGTCTTATAAGATGTCTAAAAAAA---GAATAAAGAAAAAA-TACAAGGTTTTTTATTTCTTTTTTTTTTTTT----------GTAGTATATTTTCACTAAGATTTTTGTGGTGGGGAGTCTTATTTTCCCCATCGACCTTTACAATAATGAAAAATTTTTCTCTTTCTCGGGAAGGGTAGATATCCTATTTTTAGTTTTTAGTTCAAATTAATGGATTGTTGAAACTAAtGGATTCCACATTAAAAAA-TTTTAGAtAACTTTATGACTTCTTAATTTATAATTTTAT--------------TAATTACTATATTTAATGAATTTACCATATATCTCCAATTTTGAGCCCAATCAATAAAAGAACTTCATTTGTGTCAATGTAGAAATAATGTGTCAATTTGGAGTAATCCAAAATATGGTTATTTTGGATTCATTGAGGAAATTTATTTTTTCTTTG---AAATTTATAAAATCAGATAAACGAGAAATAATGAAGTATCAATAAAAGTAAAAAAGAAAAACAGTTTTTTTATTCTATCGAGAGAATTATCTACTTGAAAAAGTTGCATTTTAgAATAGAATAAACTACGTCAAAGCCCTAAGATAAATAAATGGGACACCCC-TAAAA-TAAATGAAATTAATGAA--------------------TCTTCAAATTAACTTTTGAA--------------------CTCCTTTTTTTATAAAAATGAATCTTTACTAAAAA-CTTTTT-GATTGAATTGACTTGTTCAATCTCGACGAT
PH_63          GGAAATCTCTTTCTACCGGGAATTCA-AAAAGTTTTTTT-GTACGACAAACAAATAAGTCCTAAAATATTGGAATAATCGGAATGGATTTGATTCAAAAAATTGGCTCAAAAATTTGTTAATATAAAATTCACAATTGACAGTCCCTATTCTAATCAATATGAAATAGACCAGGTTTCAGTCTTATAAGATGTCTAAAAAAA---GAATAAAGAAAAAA-TACAAGGTTTTTTATTTCTTTTTTTTTTTTT----------GTAGTATATTTTCACTAAGATTTTTGTGGTGGGGAGTCTTATTTTCCCCATCGACCTTTACAATAATGAAAAATTTTTCTCTTTCTCGGGAAGGGTAGATATCCTATTTTTAGTTTTTAGTTCAAATTAATGGATTGTTGAAACTAATGGATTCCACATTAAAAAA-TTTTAGATAACTTTATGACTTCTTAATTTATAATTTTAT--------------TAATTACTATATTTAATGAATTTACCATATATCTCCAATTTTGAGCCCAATCAATAAAAGAACTTCATTTGTGTCAATGTAGAAATAATGTGTCAATTTGGAGTAATCCAAAATATGGTTATTTTGGATTCATTGAGGAAATTTATTTTTTCTTTG---AAATTTATAAAATCAGATAAACGAGAAATAATGAAGTATCAATAAAAGTAAAAAAGAAAAACAGTTTTTTTATTCTATCGAGAGAATTATCTACTTGAAAAAGTTGCATTTTAGAATAGAATAAACTACGTCAAAGCCCTAAGATAAATAAATGGGACACCCC-TAAAA-TAAATGAAATTAATGAA--------------------TCTTCAAATTAACTTTTGAA--------------------CTCCTTTTTTTATAAAAATGAATCTTTACTAAAAAACTTTTT-GATTGAATTGACTTGTTCAATCTCGACGAT
PHI_125a        GGAAATCTCTTTCTACCGGGAATTCA-AAAAGTTTTTTT-GTACGACAAACAAATAAGTCCTAAAATATTGGAATAATCGGAATGGATTTGATTCAAAAAATTGGCTCAAAAATTTGTTAATATAAAATTCACAATTGACAGTCCCTATTCTAATCAATATGAAATAGACCAGGTTTCAGTCTTATAAGATGTCTAAAAAAA---GAATAAAGAAAAAA-TACAAGGTTTTTTATTTCTTTTTTTTTTTT-----------GTAGTATATTTTCACTAAGATTTTTGTGGTGGGGAGTCTTATTTTCCCCATCGACCTTTACAATAATGAAAAATTTTTCTCTTTCTCGGGAAGGGTAGATATCCTATTTTTAGTTTTTAGTTCAAATTAATGGATTGTTGAAACTAATGGATTCCACATTAAAAAA-TTTTAGATAACTTTATGACTTCTTAATTTATAATTTTAT--------------TAATTACTATATTTAATGAATTTACCATATATCTCCAATTTTGAGCCCAATCAATAAAAGAACTTCATTTGTGTCAATGTAGAAATAATGTGTCAATTTGGAGTAATCCAAAATATGGTTATTTTGGATTCATTGAGGAAATTTATTTTTTCTTTG---AAATTTATAAAATCAGATAAACGAGAAATAATGAAGTATCAATAAAAGTAAAAAAGAAAAACAGTTTTTTTATTCTATCGAGAGAATTATCTACTTGAAAAAGTTGCATTTTAGAATAGAATAAACTACGTCAAAGCCCTAAGATAAATAAATGGGACACCCC-TAAAA-TAAATGAAATTAATGAA--------------------TCTTCAAATTAACTTTTGAA--------------------CTCCTTTTTTTATAAAAATGAATCTTTACTAAAAAACTTTTT-GATTGAATTGACTTGTTCAATCTCGACGAT
PHI_126a          GGAAATCTCTTTCTACCGGGAATTCA-AAAAGTTTTTTT-GTACGACAAACAAATAAGTCCTAAAATATTGGAATAATCGGAATGGATTTGATTCAAAAAATTGGCTCAAAAATTTGTTAATATAAAATTCACAATTGACAGTCCCTATTCTAATCAATATGAAATAGACCAGGTTTCAGTCTTATAAGATGTCTAAAAAAA---GAATAAAGAAAAAA-TACAAGGTTTTTTATTTCTTTTTTTTTTTTT----------GTAGTATATTTTCACTAAGATTTTTGTGGTGGGGAGTCTTATTTTCCCCATCGACCTTTACAATAATGAAAAATTTTTCTCTTTCTCGGGAAGGGTAGATATCCTATTTTTAGTTTTTAGTTCAAATTAATGGATTGTTGAAACTAATGGATTCCACATTAAAAAA-TTTTAGATAACTTTATGACTTCTTAATTTATAATTTTAT--------------TAATTACTATATTTAATGAATTTACCATATATCTCCAATTTTGAGCCCAATCAATAAAAGAACTTCATTTGTGTCAATGTAGAAATAATGTGTCAATTTGGAGTAATCCAAAATATGGTTATTTTGGATTCATTGAGGAAATTTATTTTTTCTTTG---AAATTTATAAAATCAGATAAACGAGAAATAATGAAGTATCAATAAAAGTAAAAAAGAAAAACAGTTTTTTTATTCTATCGAGAGAATTATCTACTTGAAAAAGTTGCATTTTAGAATAGAATAAACTACGTCAAAGCCCTAAGATAAATAAATGGGACACCCC-TAAAA-TAAATGAAATTAATGAA--------------------TCTTCAAATTAACTTTTGAA--------------------CTCCTTTTTTTATAAAAATGAATCTTTACTAAAAAACTTTTT-GATTGAATTGACTTGTTCAATCTCGACGAT
PHI_124      GGAAATCTCTTTCTACCGGGAATTCA-AAAAGTTTTTTT-GTACGACAAACAAATAAGTCCTAAAATATTGGAATAATCGGAATGGATTTGATTCAAAAAATTGGCTCAAAAATTTGTTAATATAAAATTCACAATTGACAGTCCCTATTCTAATCAATATGAAATAGACCAGGTTTCAGTCTTATAAGATGTCTAAAAAAA---GAATAAAGAAAAAA-TACAAGGTTTTTTATTTCTTTTTTTTTTTT-----------GTAGTATATTTTCACTAAGATTTTTGTGGTGGGGAGTCTTATTTTCCCCATCGACCTTTACAATAATGAAAAATTTTTCTCTTTCTCGGGAAGGGTAGATATCCTATTTTTAGTTTTTAGTTCAAATTAATGGATTGTTGAAACTAATGGATTCCACATTAAAAAA-TTTTAGATAACTTTATGACTTCTTAATTTATAATTTTAT--------------TAATTACTATATTTAATGAATTTACCATATATCTCCAATTTTGAGCCCAATCAATAAAAGAACTTCATTTGTGTCAATGTAGAAATAATGTGTCAATTTGGAGTAATCCAAAATATGGTTATTTTGGATTCATTGAGGAAATTTATTTTTTCTTTG---AAATTTATAAAATCAGATAAACGAGAAATAATGAAGTATCAATAAAAGTAAAAAAGAAAAACAGTTTTTTTATTCTATCGAGAGAATTATCTACTTGAAAAAGTTGCATTTTAGAATAGAATAAACTACGTCAAAGCCCTAAGATAAATAAATGGGACACCCC-TAAAA-TAAATGAAATTAATGAA--------------------TCTTCAAATTAACTTTTGAA--------------------CTCCTTTTTTTATAAAAATGAATCTTTACTAAAAAACTTTTT-GATTGAATTGACTTGTTCAATCTCGACGAT
PHI_123a          GGAAATCTCTTTCTACCGGGAATTCA-AAAAGTTTTTTT-GTACGACAAACAAATAAGTCCTAAAATATTGGAATAATCGGAATGGATTTGATTCAAAAAATTGGCTCAAAAATTTGTTAATATAAAATTCACAATTGACAGTCCCTATTCTAATCAATATGAAATAGACCAGGTTTCAGTCTTATAAGATGTCTAAAAAAA---GAATAAAGAAAAAA-TACAAGGTTTTTTATTTCTTTTTTTTTTTT-----------GTAGTATATTTTCACTAAGATTTTTGTGGTGGGGAGTCTTATTTTCCCCATCGACCTTTACAATAATGAAAAATTTTTCTCTTTCTCGGGAAGGGTAGATATCCTATTTTTAGTTTTTAGTTCAAATTAATGGATTGTTGAAACTAATGGATTCCACATTAAAAAA-TTTTAGATAACTTTATGACTTCTTAATTTATAATTTTAT--------------TAATTACTATATTTAATGAATTTACCATATATCTCCAATTTTGAGCCCAATCAATAAAAGAACTTCATTTGTGTCAATGTAGAAATAATGTGTCAATTTGGAGTAATCCAAAATATGGTTATTTTGGATTCATTGAGGAAATTTATTTTTTCTTTG---AAATTTATAAAATCAGATAAACGAGAAATAATGAAGTATCAATAAAAGTAAAAAAGAAAAACAGTTTTTTTATTCTATCGAGAGAATTATCTACTTGAAAAAGTTGCATTTTAGAATAGAATAAACTACGTCAAAGCCCTAAGATAAATAAATGGGACACCCC-TAAAA-TAAATGAAATTAATGAA--------------------TCTTCAAATTAACTTTTGAA--------------------CTCCTTTTTTTATAAAAATGAATCTTTACTAAAAAACTTTTT-GATTGAATTGACTTGTTCAATCTCGACGAT
PHI_123b          GGAAATCTCTTTCTACCGGGAATTCA-AAAAGTTTTTTT-GTACGACAAACAAATAAGTCCTAAAATATTGGAATAATCGGAATGGATTTGATTCAAAAAATTGGCTCAAAAATTTGTTAATATAAAATTCACAATTGACAGTCCCTATTCTAATCAATATGAAATAGACCAGGTTTCAGTCTTATAAGATGTCTAAAAAAA---GAATAAAGAAAAAA-TACAAGGTTTTTTATTTCTTTTTTTTTTTTTT-----------AGTATATTTTCACTAAGATTTTTGTGGTGGGGAGTCTTATTTTCCCCATCGACCTTTACAATAATGAAAAATTTTTCTCTTTCTCGGGAAGGGTAGATATCCTATTTTTAGTTTTTAGTTCAAATTAATGGATTGTTGAAACTAATGGATTCCACATTAAAAAA-TTTTAGATAACTTTATGACTTCTTAATTTATAATTTTAT--------------TAATTACTATATTTAATGAATTTACCATATATCTCCAATTTTGAGCCCAATCAATAAAAGAACTTCATTTGTGTCAATGTAGAAATAATGTGTCAATTTGGAGTAATCCAAAATATGGTTATTTTGGATTCATTGAGGAAATTTATTTTTTCTTTG---AAATTTATAAAATCAGATAAACGAGAAATAATGAAGTATCAATAAAAGTAAAAAAGAAAAACAGTTTTTTTATTCTATCGAGAGAATTATCTACTTGAAAAAGTTGCATTTTAGAATAGAATAAACTACGTCAAAGCCCTAAGATAAATAAATGGGACACCCC-TAAAA-TAAATGAAATTAATGAA--------------------TCTTCAAATTAACTTTTGAATCTTCAAATTAACTTTTGAACTCCTTTTTTTATAAAAATGAATCTTTACTAAAAAACTTTTT-GATTGAATTGACTTGTTCAATCTCGACGAT
PHI_130b          GGAAATCTCTTTCTACCGGGAATTCA-AAAAGTTTTTTT-GTACGACAAACAAATAAGTCCTAAAATATTGGAATAATCGGAATGGATTTGATTCAAAAAATTGGCTCAAAAATTTGTTAATATAAAATTCACAATTGACAGTCCCTATTCTAATCAATATGAAATAGACCAGGTTTCAGTCTTATAAGATGTCTAAAAAAA---GAATAAAGAAAAAA-TACAAGGTTTTTTATTTCTTTTTTTTTTTTTT-----------AGTATATTTTCACTAAGATTTTTGTGGTGGGGAGTCTTATTTTCCCCATCGACCTTTACAATAATGAAAAATTTTTCTCTTTCTCGGGAAGGGTAGATATCCTATTTTTAGTTTTTAGTTCAAATTAATGGATTGTTGAAACTAATGGATTCCACATTAAAAAA-TTTTAGATAACTTTATGACTTCTTAATTTATAATTTTAT--------------TAATTACTATATTTAATGAATTTACCATATATCTCCAATTTTGAGCCCAATCAATAAAAGAACTTCATTTGTGTCAATGTAGAAATAATGTGTCAATTTGGAGTAATCCAAAATATGGTTATTTTGGATTCATTGAGGAAATTTATTTTTTCTTTG---AAATTTATAAAATCAGATAAACGAGAAATAATGAAGTATCAATAAAAGTAAAAAAGAAAAACAGTTTTTTTATTCTATCGAGAGAATTATCTACTTGAAAAAGTTGCATTTTAGAATAGAATAAACTACGTCAAAGCCCTAAGATAAATAAATGGGACACCCC-TAAAA-TAAATGAAATTAATGAA--------------------TCTTCAAATTAACTTTTGAATCTTCAAATTAACTTTTGAACTCCTTTTTTTATAAAAATGAATCTTTACTAAAAAACTTTTT-GATTGAATTGACTTGTTCAATCTCGACGAT
PHI_130a         GGAAATCTCTTTCTACCGGGAATTCA-AAAAGTTTTTTT-GTACGACAAACAAATAAGTCCTAAAATATTGGAATAATCGGAATGGATTTGATTCAAAAAATTGGCTCAAAAATTTGTTAATATAAAATTCACAATTGACAGTCCCTATTCTAATCAATATGAAATAGACCAGGTTTCAGTCTTATAAGATGTCTAAAAAAA---GAATAAAGAAAAAA-TACAAGGTTTTTTATTTCTTTTTTTTTTTTTT-----------AGTATATTTTCACTAAGATTTTTGTGGTGGGGAGTCTTATTTTCCCCATCGACCTTTACAATAATGAAAAATTTTTCTCTTTCTCGGGAAGGGTAGATATCCTATTTTTAGTTTTTAGTTCAAATTAATGGATTGTTGAAACTAATGGATTCCACATTAAAAAA-TTTTAGATAACTTTATGACTTCTTAATTTATAATTTTAT--------------TAATTACTATATTTAATGAATTTACCATATATCTCCAATTTTGAGCCCAATCAATAAAAGAACTTCATTTGTGTCAATGTAGAAATAATGTGTCAATTTGGAGTAATCCAAAATATGGTTATTTTGGATTCATTGAGGAAATTTATTTTTTCTTTG---AAATTTATAAAATCAGATAAACGAGAAATAATGAAGTATCAATAAAAGTAAAAAAGAAAAACAGTTTTTTTATTCTATCGAGAGAATTATCTACTTGAAAAAGTTGCATTTTAGAATAGAATAAACTACGTCAAAGCCCTAAGATAAATAAATGGGACACCCC-TAAAA-TAAATGAAATTAATGAA--------------------TCTTCAAATTAACTTTTGAATCTTCAAATTAACTTTTGAACTCCTTTTTTTATAAAAATGAATCTTTACTAAAAAACTTTTT-GATTGAATTGACTTGTTCAATCTCGACGAT
PH_36        GGAAATCTCTTTCTACCGGGAATTCA-AAAAGTTTTTTT-GTACGACAAACAAATAAGTCCTAAAATATTGGAATAATCGGAATGGATTTGATTCAAAAAATTGGCTCAAAAATTTGTTAATATAAAATTCACAATTGACAGTCCCTATTCTAATCAATATGAAATAGACCAGGTTTCAGTCTTATAAGATGTCTAAAAAAA---GAATAAAGAAAAAA-TACAAGGTTTTTTATTTCTTTTTTTTTTT------------GTAGTATATTTTCACTAAGATTTTTGTGGTGGGGAGTCTTATTTTCCCCATCGACCTTTACAATAATGAAAAATTTTTCTCTTTCTCGGGAAGGGTAGATATCCTATTTTTAGTTTTTAGTTCAAATTAATGGATTGTTGAAACTAATGGATTCCGCATTAAAAAA-TTTTAGATAACTTTATGACTTCTTAATTTATAATTTTAT--------------TAATTACTATATTTAATGAATTTACCATATATCTCCAATTTTGAGCCCAATCAATAAAAGAACTTCATTTGTGTCAATGTAGAAATAATGTGTCAATTTGGAGTAATCCAAAATATGGTTATTTTGGATTCATTGAGGAAATTTATTTTTTCTTTG---AAATTTATAAAATCAGATAAACGAGAAATAATGAAGTATCAATAAAAGTAAAAAAGAAAAACAGTTTTTTTATTCTATCGAGAGAATTATCTACTTGAAAAAGTTGCATTTTAGAATAGAATAAACTACGTCAAAGCCCTAAGATAAATAAATGGGACACCCC-TAAAA-TAAATGAAATTAATGAA--------------------TCTTCAAATTAACTTTTGAA--------------------CTCCTTTTCTTATAAAAATGAATCTTTACTAAAAAACTTTTT-GATTGAATTGACTTGTTCAATCTCGACGAT
PHI_134b          GGAAATCTCTTTCTACCGGGAATTCA-AAAAGTTTTTTT-GTACGACAAATAAATAAGTCCTAAAATATTGGAATAATCGGAATGGATTTGATTCAAAAAATTGGCTCAAAAATTTGTTAATATAAAATTCACAATTGACAGTCCCTATTCTAATCAATATGAAATAGACTAGGTTTCAGTCTTATAAGATGTCTAAAAAAA---GAATAAAGAAAAAA-TACAAGGTTTTTTATTTCTTTTTTTTTTTTT------------AGTATATTTTCACTAAGATTTTTGTGGTGGGGAGTCTTATTTTCCCCATCGACCTTTACAATAATGAAAAATTTTTCTCTTTCTCGGGAAGGGTAGATATCCTATTTTTAGTTTTTAGTTCAAATTAATGGATTGTTGAAACTAATGGATTCCACATTAAAAAA-TTTTAGATAACTTTATGACTTCTTAATTTATAATTTTAT--------------TAATTACTATATTTAATGAATTTACCATATATCTCCAATTTTGAGCCCAATCAATAAAAGAACTTCATTTGTGTCAATGTAGAAATAATGTGTCAATTTGGAGTAATCCAAAATATGGTTATTTTGGATTCATTGAGGAAATTTATTTTTTCTTTG---AAATTTATAAAATCAGATAAACGAGAAATAATGAAGTATCAATAAAAGTAAAAAAGAAAAACAGTTTTTTTATTCTATCGAGAGAATTATCTACTTGAAAAAGTTGCATTTTAGAATAGAATAAACTACGTCAAAGCCCTAAGATAAATAAATGGGACACCCC-TAAAA-TAAATGAAATTAATGAA--------------------TCTTCAAATTAACTTTTGAA--------------------CTCCTTTTCTTATAAAAATGAATCTTTACTAAAAAACTTTTT-GATTGAATTGACTTGTTCAATCTCGACGAT
PHI_134a          GGAAATCTCTTTCTACCGGGAATTCA-AAAAGTTTTTTTTGTACGACAAATAAATAAGTCCTAAAATATTGGAATAATCGGAATGGATTTGATTCAAAAAATTGGCTCAAAAATTTGTTAATATAAAATTCACAATTGACAGTCCCTATTCTAATCAATATGAAATAGACTAGGTTTCAGTCTTATAAGATGTCTAAAAAAA---GAATAAAGAAAAAA-TACAAGGTTTTTTATTTCTTTTTTTTTTTTT------------AGTATATTTTCACTAAGATTTTTGTGGTGGGGAGTCTTATTTTCCCCATCGACCTTTACAATAATGAAAAATTTTTCTCTTTCTCGGGAAGGGTAGATATCCTATTTTTAGTTTTTAGTTCAAATTAATGGATTGTTGAAACTAATGGATTCCACATTAAAAAA-TTTTAGATAACTTTATGACTTCTTAATTTATAATTTTAT--------------TAATTACTATATTTAATGAATTTACCATATATCTCCAATTTTGAGCCCAATCAATAAAAGAACTTCATTTGTGTCAATGTAGAAATAATGTGTCAATTTGGAGTAATCCAAAATATGGTTATTTTGGATTCATTGAGGAAATTTATTTTTTCTTTG---AAATTTATAAAATCAGATAAACGAGAAATAATGAAGTATCAATAAAAGTAAAAAAGAAAAACAGTTTTTTTATTCTATCGAGAGAATTATCTACTTGAAAAAGTTGCATTTTAGAATAGAATAAACTACGTCAAAGCCCTAAGATAAATAAATGGGACACCCC-TAAAA-TAAATGAAATTAATGAA--------------------TCTTCAAATTAACTTTTGAA--------------------CTCCTTTTCTTATAAAAATGAATCTTTACTAAAAAACTTTTT-GATTGAATTGACTTGTTCAATCTCGACGAT
PHI_132a      GGAAATCTCTTTCTACCGGGAATTCA-AAAAGTTTTTTT-GTACGACAAACAAATAAGTCCTAAAATATTGGAATAATCGGAATGGATTTGATTCAAAAAATTGGCTCAAAAATTTGTTAATATAAAATTCACAATTGACAGTCCCTATTCTAATCAATATGAAATAGACTAGGTTTCAGTCTTATAAGATGTCTAAAAAAA---GAATAAAGAAAAAA-TACAAGGTTTTTTATTTCTTTTTTTTTTTT-------------AGTATATTTTCACTAAGATTTTTGTGGTGGGGAGTCTTATTTtCCCCATCGACCTTTACAATAATGAAAAATTTTTCTCTTTCTCGGGAAGGGTAGATATCCTATTTTTAGTTTTTAGTTCAAATTAATGGATTGTTGAAACTAATGGATTCCACATTAAAAAA-TTTTAGATAACTTTATGACTTCTTAATTTATAATTTTAT--------------TAATTACTATATTTAATGAATTTACCATATATCTCCAATTTTGAGCCCAATCAATAAAAGAACTTCATTTGTGTCAATGTAGAAATAATGTGTCAATTTGGAGTAATCCAAAATATGGTTATTTTGGATTCATTGAGGAAATTTATTTTTTCTTTG---AAATTTATAAAATCAGATAAACGAGAAATAATGAAGTATCAATAAAAGTAAAAAAGAAAAACAGTTTTTTTATTCTATCGAGAGAATTATCTACTTGAAAAAGTTGCATTTTAGAATAGAATAAACTACGTCAAAGCCCTAAGATAAATAAATGGGACACCCC-TAAAA-TAAATGAAATTAATGAA--------------------TCTTCAAATTAACTTTTGAA--------------------CTCCTTTTCTTATAAAAATGAATCTTTACTAAAAAACTTTTT-GATTGAATTGACTTGTTCAATCTCGACGAT
PH_34         GGAAATCTCTTTCTACCGGGAATTCA-AAAAGTTTTTTT-GTACGACAAACAAATAAGTCCTAAAATATTGGAATAATCGGAATGGATTTGATTCAAAAAATTGGCTCAAAAATTTGTTAATATAAAATTCACAATTGACAGTCCCTATTCTAATCAATATGAAATAGACCAGGTTTCAGTCTTATAAGATGTCTAAAAAAA---GAATAAAGAAAAAA-TACAAGGTTTTTTATTTCTTTTTTTTTT-------------GTAGTATATTTTCACTAAGATTTTTGTGGTGGGGAGTCTTATTTTCCCCATCGACCTTTACAATAATGAAAAATTTTTCTCTTTCTCGGGAAGGGTAGATATCCTATTTTTAGTTTTTAGTTCAAATTAATGGATTGTTGAAACTAATGGATTCCACATTAAAAAA-TTTTAGATAACTTTATGACTTCTTAATTTATAATTTTAT--------------TAACTACTATATTTAATGAATTTACCATATATCTCCAATTTTGAGCCCAATCAATAAAAGAACTTCATTTGTGTCAATGTAGAAATAATGTGTCAATTTGGAGTAATCCAAAATATGGTTATTTTGGATTCATTGAGGAAATTTATTTTTTCTTTG---AAATTTATAAAATCAGATAAACGAGAAATAATGAAGTATCAATAAAAGTAAAAAAGAAAAACAGTTTTTTTATTCTATCGAGAGAATTATCTACTTGAAAAAGTTGCATTTTAGAATAGAATAAACTACGTCAAAGCCCTAAGATAAATAAATGGGACACCCC-TAAAA-TAAATGAAATTAATGAA--------------------TCTTCAAATTAACTTTTGAA--------------------CTCCTTTTCTTATAAAAATGAATCTTTACTAAAAAACTTTTT-GATTGAATTGACTTGTTCAATCTCGACGAT
PH_76c           GGAAATCTCTTTCTACCGGGAATTCA-AAAAGTTTTTTT-GTACGACAAACAAATAAGTCCTAAAATATTGGAATAATCGGAATGGATTTGATTCAAAAAATTGGCTCAAAAATTTGTTAATATAAAATTCACAATTGACAGTCCCTATTCTAATCAATATGAAATAGACCAGGTTTCAGTCTTATAAGATGTCTAAAAAAA---GAATAAAGAAAAAA-TACAAGGTTTTTTATTTCTTTTTTTTTTTTTT-----------AGTATATTTTCACTAAGATTTTTGTGGTGGGGAGTCTTATTTTCCCCATCGACCTTTACAATAATGAAAAATTTTTCTCTTTCTCGGGAAGGGTAGATATCCTATTTTTAGTTTTTAGTTCAAATTAATGGATTGTTGAAACTAATGGATTCCACATTAAAAAA-TTTTAGATAACTTTATGACTTCTTAATTTATAATTTTAT--------------TAATTACTATATTTAATGAATTTACCATATATCTCCAATTTTGAGCCCAATCAATAAAAGAACTTCATTTGTGTCAATGTAGAAATAATGTGTCAATTTGGAGTAATCCAAAATATGGTTATTTTGGATTCATTGAGGAAATTTATTTTTTCTTTG---AAATTTATAAAATCAGATAAACGAGAAATAATGAAGTATCAATAAAAGTAAAAAAGAAAAACAGTTTTTTTATTCTATCGAGAGAATTATCTACTTGAAAAAGTTGCATTTTAGAATAGAATAAACTACGTCAAAGCCCTAAGATAAATAAATGGGACACCCC-TAAAA-TAAATGAAATTAATGAA--------------------TCTTCAAATTAACTTTTGAA--------------------CTCCTTTTCTTATAAAAATGAATCTTTACTAAAAAACTTTTT-GATTGAATTGACTTGTTCAATCTCGACGAT
PH_102          GGAAATCTCTTTCTACCGGGAATTCA-AAAAGTTTTTTT-GTACGACAAACAAATAAGTCCTAAAATATTGGAATAATCGGAATGGATTTGATTCAAAAAATTGGCTCAAAAATTTGTTAATATAAAATTCACAATTGACAGTCCCTATTCTAATCAATATGAAATAGACCAGGTTTCAGTCTTATAAGATGTCTAAAAAAA---GAATAAAGAAAAAA-TACAAGGTTTTTTATTTCTTTTTTTTTTTT-----------GTAGTATATTTTCACTAAGATTTTTGTGGTGGGGAGTCTTATTTTCCCCATCGACCTTTACAATAATGAAAAATTTTTCTCTTTCTCGGGAAGGGTAGATATCCTATTTTTAGTTTTTAGTTCAAATTAATGGATTGTTGAAACTAATGGATTCCACATTAAAAAA-TTTTAGATAACTTTATGACTTCTTAATTTATAATTTTAT--------------TAATTACTATATTTAATGAATTTACCATATATCTCCAATTTTGAGCCCAATCAATAAAAGAACTTCATTTGTGTCAATGTAGAAATAATGTGTCAATTTGGAGTAATCCAAAATATGGTTATTTTGGATTCATTGAGGAAATTTATTTTTTCTTTG---AAATTTATAAAATCAGATAAACGAGAAATAATGAAGTATCAATAAAAGTAAAAAAGAAAAACAGTTTTTTTATTCTATCGAGAGAATTATCTACTTGAAAAAGTTGCATTTTAGAATAGAATAAACTACGTCAAAGCCCTAAGATAAATAAATGGGACACCCC-TAAAA-TAAATGAAATTAATGAA--------------------TCTTCAAATTAACTTTTGAA--------------------CTCCTTTTCTTATAAAAATGAATCTTTACTAAAAAACTTTTT-GATTGAATTGACTTGTTCAATCTCGACGAT
PH_18a          GGAAATCTCTTTCTACCGGGAATTCA-AAAAGTTTTTTT-GTACGACAAACAAATAAGTCCTAAAATATTGGAATAATCGGAATGGATTTGATTCAAAAAATTGGCTCAAAAATTTGTTAATATAAAATTCACAATTGACAGTCCCTATTCTAATCAATATGAAATAGACCAGGTTTCAGTCTTATAAGATGTCTAAAAAAA---GAATAAAGAAAAAA-TACAAGGTTTTTTATTTCTTTTTTTTTTT------------GTAGTATATTTTCACTAAGATTTTTGTGGTGGGGAGTCTTATTTTCCCCATCGACCTTTACAATAATGAAAAATTTTTCTCTTTCTCGGGAAGGGTAGATATCCTATTTTTAGTTTTTAGTTCAAATTAATGGATTGTTGAAACTAATGGATTCCACATTAAAAAA-TTTTAGATAACTTTATGACTTCTTAATTTATAATTTTAT--------------TAATTACTATATTTAATGAATTTACCATATATCTCCAATTTTGAGCCCAATCAATAAAAGAACTTCATTTGTGTCAATGTAGAAATAATGTGTCAATTTGGAGTAATCCAAAATATGGTTATTTTGGATTCATTGAGGAAATTTATTTTTTCTTTG---AAATTTATAAAATCAGATAAACGAGAAATAATGAAGTATCAATAAAAGTAAAAAAGAAAAACAGTTTTTTTATTCTATCGAGAGAATTATCTACTTGAAAAAGTTGCATTTTAGAATAGAATAAACTACGTCAAAGCCCTAAGATAAATAAATGGGACACCCC-TAAAA-TAAATGAAATTAATGAA--------------------TCTTCAAATTAACTTTTGAA--------------------CTCCTTTTCTTATAAAAATGAATCTTTACTAAAAAACTTTTT-GATTGAATTGACTTGTTCAATCTCGACGAT
PH_48a         GGAAATCTCTTTCTACCGGGAATTCA-AAAAGTTTTTTTTGTACGACAAACAAATAAGTCCTAAAATATTGGAATAATCGGAATGGATTTGATTCAAAAAATTGGCTCAAAAATTTGTTAATATAAAATTCACAATTGACAGTCCCTATTCTAATCAATATGAAATAGACCAGGTTTCAGTCTTATAAGATGTCTAAAAAAA---GAATAAAGAAAAAA-TACAAGGTTTTTTATTTCTTTTTTTTTT-------------GTAGTATATTTTCACTAAGATTTTTGTGGTGGGGAGTCTTATTTTCCCCATCGACCTTTACAATAATGAAAAATTTTTCTCTTTCTCGGGAAGGGTAGATATCCTATTTTTAGTTTTTAGTTCAAATTAATGGATTGTTGAAACTAATGGATTCCACATTAAAAAA-TTTTAGATAACTTTATGACTTCTTAATTTATAATTTTAT--------------TAATTACTATATTTAATGAATTTACCATATATCTCCAATTTTGAGCCCAATCAATAAAAGAACTTCATTTGTGTCAATGTAGAAATAATGTGTCAATTTGGAGTAATCCAAAATATGGTTATTTTGGATTCATTGAGGAAATTTATTTTTTCTTTG---AAATTTATAAAATCAGATAAACGAGAAATAATGAAGTATCAATAAAAGTAAAAAAGAAAAACAGTTTTTTTATTCTATCGAGAGAATTATCTACTTGAAAAAGTTGCATTTTAGAATAGAATAAACTACGTCAAAGCCCTAAGATAAATAAATGGGACACCCC-TAAAA-TAAATGAAATTAATGAA--------------------TCTTCAAATTAACTTTTGAA--------------------CTCCTTTTCTTATAAAAATGAATCTTTACTAAAAAACTTTTT-GATTGAATTGACTTGTTCAATCTCGACGAT
PH_48b         GGAAATCTCTTTCTACCGGGAATTCA-AAAAGTTTTTTT-GTACGACAAACAAATAAGTCCTAAAATATTGGAATAATCGGAATGGATTTGATTCAAAAAATTGGCTCAAAAATTTGTTAATATAAAATTCACAATTGACAGTCCCTATTCTAATCAATATGAAATAGACCAGGTTTCAGTCTTATAAGATGTCTAAAAAAA---GAATAAAGAAAAAA-TACAAGGTTTTTTATTTCTTTTTTTTTT-------------GTAGTATATTTTCACTAAGATTTTTGTGGTGGGGAGTCTTATTTTCCCCATCGACCTTTACAATAATGAAAAATTTTTCTCTTTCTCGGGAAGGGTAGATATCCTATTTTTAGTTTTTAGTTCAAATTAATGGATTGTTGAAACTAATGGATTCCACATTAAAAAA-TTTTAGATAACTTTATGACTTCTTAATTTATAATTTTAT--------------TAATTACTATATTTAATGAATTTACCATATATCTCCAATTTTGAGCCCAATCAATAAAAGAACTTCATTTGTGTCAATGTAGAAATAATGTGTCAATTTGGAGTAATCCAAAATATGGTTATTTTGGATTCATTGAGGAAATTTATTTTTTCTTTG---AAATTTATAAAATCAGATAAACGAGAAATAATGAAGTATCAATAAAAGTAAAAAAGAAAAACAGTTTTTTTATTCTATCGAGAGAATTATCTACTTGAAAAAGTTGCATTTTAGAATAGAATAAACTACGTCAAAGCCCTAAGATAAATAAATGGGACACCCC-TAAAA-TAAATGAAATTAATGAA--------------------TCTTCAAATTAACTTTTGAA--------------------CTCCTTTTCTTATAAAAATGAATCTTTACTAAAAAACTTTTT-GATTGAATTGACTTGTTCAATCTCGACGAT
PH_57a         GGAAATCTCTTTCTACCGGGAATTCA-AAAAGTTTTTTT-GTACGACAAACAAATAAGTCCTAAAATATTGGAATAATCGGAATGGATTTGATTCAAAAAATTGGCTCAAAAATTTGTTAATATAAAATTCACAATTGACAGTCCCTATTCTAATCAATATGAAATAGACCAGGTTTCAGTCTTATAAGATGTCTAAAAAAA---GAATAAAGAAAAAA-TACAAGGTTTTTTATTTCTTTTTTTTTTTT-----------GTAGTATATTTTCACTAAGATTTTTGTGGTGGGGAGTCTTATTTTCCCCATCGACCTTTACAATAATGAAAAATTTTTCTCTTTCTCGGGAAGGGTAGATATCCTATTTTTAGTTTTTAGTTCAAATTAATGGATTGTTGAAACTAATGGATTCCACATTAAAAAA-TTTTAGATAACTTTATGACTTCTTAATTTATAATTTTAT--------------TAATTACTATATTTAATGAATTTACCATATATCTCCAATTTTGAGCCCAATCAATAAAAGAACTTCATTTGTGTCAATGTAGAAATAATGTGTCAATTTGGAGTAATCCAAAATATGGTTATTTTGGATTCATTGAGGAAATTTATTTTTTCTTTG---AAATTTATAAAATCAGATAAACGAGAAATAATGAAGTATCAATAAAAGTAAAAAAGAAAAACAGTTTTTTTATTCTATCGAGAGAATTATCTACTTGAAAAAGTTGCATTTTAGAATAGAATAAACTACGTCAAAGCCCTAAGATAAATAAATGGGACACCCC-TAAAA-TAAATGAAATTAATGAA--------------------TCTTCAAATTAACTTTTGAA--------------------CTCCTTTTCTTATAAAAATGAATCTTTACTAAAAAACTTTTT-GATTGAATTGACTTGTTCAATCTCGACGAT
PH_57b         GGAAATCTCTTTCTACCGGGAATTCA-AAAAGTTTTTTT-GTACGACAAACAAATAAGTCCTAAAATATTGGAATAATCGGAATGGATTTGATTCAAAAAATTGGCTCAAAAATTTGTTAATATAAAATTCACAATTGACAGTCCCTATTCTAATCAATATGAAATAGACCAGGTTTCAGTCTTATAAGATGTCTAAAAAAA---GAATAAAGAAAAAA-TACAAGGTTTTTTATTTcTTTTTTTTTTTTTT-----------AGTATATTTTCACTAAGATTTTTGTGGTGGGGAGTCTTATTTTCCCCATCGACCTTTACAATAATGAAAAATTTTTCTCTTTCTCGGGAAGGGTAGATATCCTATTTTTAGTTTTTAGTTCAAATTAATGGATTGTTGAAACTAATGGATTCCACATTAAAAAA-TTTTAGATAACTTTATGACTTCTTAATTTATAATTTTAT--------------TAATTACTATATTTAATGAATTTACCATATATCTCCAATTTTGAGCCCAATCAATAAAAGAACTTCATTTGTGTCAATGTAGAAATAATGTGTCAATTTGGAGTAATCCAAAATATGGTTATTTTGGATTCATTGAGGAAATTTATTTTTTCTTTG---AAATTTATAAAATCAGATAAACGAGAAATAATGAAGTATCAATAAAAGTAAAAAAGAAAAACAGTTTTTTTATTCTATCGAGAGAATTATCTACTTGAAAAAGTTGCATTTTAGAATAGAATAAACTACGTCAAAGCCCTAAGATAAATAAATGGGACACCCC-TAAAA-TAAATGAAATTAATGAA--------------------TCTTCAAATTAACTTTTGAA--------------------CTCCTTTTCTTATAAAAATGAATCTTTACTAAAAAACTTTTT-GATTGAATTGACTTGTTCAATCTCGACGAT
PH_58a         GGAAATCTCTTTCTACCGGGAATTCA-AAAAGTTTTTTT-GTACGACAAACAAATAAGTCCTAAAATATTGGAATAATCGGAATGGATTTGATTCAAAAAATTGGCTCAAAAATTTGTTAATATAAAATTCACAATTGACAGTCCCTATTCTAATCAATATGAAATAGACCAGGTTTCAGTCTTATAAGATGTCTAAAAAAA---GAATAAAGAAAAAA-TACAAGGTTTTTTATTTCTTTTTTTTTTTTTT-----------AGTATATTTTCACTAAGATTTTTGTGGTGGGGAGTCTTATTTTCCCCATCGACCTTTACAATAATGAAAAATTTTTCTCTTTCTCGGGAAGGGTAGATATCCTATTTTTAGTTTTTAGTTCAAATTAATGGATTGTTGAAACTAATGGATTCCACATTAAAAAA-TTTTAGATAACTTTATGACTTCTTAATTTATAATTTTAT--------------TAATTACTATATTTAATGAATTTACCATATATCTCCAATTTTGAGCCCAATCAATAAAAGAACTTCATTTGTGTCAATGTAGAAATAATGTGTCAATTTGGAGTAATCCAAAATATGGTTATTTTGGATTCATTGAGGAAATTTATTTTTTCTTTG---AAATTTATAAAATCAGATAAACGAGAAATAATGAAGTATCAATAAAAGTAAAAAAGAAAAACAGTTTTTTTATTCTATCGAGAGAATTATCTACTTGAAAAAGTTGCATTTTAGAATAGAATAAACTACGTCAAAGCCCTAAGATAAATAAATGGGACACCCC-TAAAA-TAAATGAAATTAATGAA--------------------TCTTCAAATTAACTTTTGAA--------------------CTCCTTTTCTTATAAAAATGAATCTTTACTAAAAAACTTTTT-GATTGAATTGACTTGTTCAATCTCGACGAT
PH_58b         GGAAATCTCTTTCTACCGGGAATTCA-AAAAGTTTTTTT-GTACGACAAACAAATAAGTCCTAAAATATTGGAATAATCGGAATGGATTTGATTCAAAAAATTGGCTCAAAAATTTGTTAATATAAAATTCACAATTGACAGTCCCTATTCTAATCAATATGAAATAGACCAGGTTTCAGTCTTATAAGATGTCTAAAAAAA---GAATAAAGAAAAAA-TACAAGGTTTTTTATTTCTTTTTTTTTTTTTT-----------AGTATATTTTCACTAAGATTTTTGTGGTGGGGAGTCTTATTTTCCCCATCGACCTTTACAATAATGAAAAATTTTTCTCTTTCTCGGGAAGGGTAGATATCCTATTTTTAGTTTTTAGTTCAAATTAATGGATTGTTGAAACTAATGGATTCCACATTAAAAAA-TTTTAGATAACTTTATGACTTCTTAATTTATAATTTTAT--------------TAATTACTATATTTAATGAATTTACCATATATCTCCAATTTTGAGCCCAATCAATAAAAGAACTTCATTTGTGTCAATGTAGAAATAATGTGTCAATTTGGAGTAATCCAAAATATGGTTATTTTGGATTCATTGAGGAAATTTATTTTTTCTTTG---AAATTTATAAAATCAGATAAACGAGAAATAATGAAGTATCAATAAAAGTAAAAAAGAAAAACAGTTTTTTTATTCTATCGAGAGAATTATCTACTTGAAAAAGTTGCATTTTAGAATAGAATAAACTACGTCAAAGCCCTAAGATAAATAAATGGGACACCCC-TAAAA-TAAATGAAATTAATGAA--------------------TCTTCAAATTAACTTTTGAA--------------------CTCCTTTTCTTATAAAAATGAATCTTTACTAAAAAACTTTTT-GATTGAATTGACTTGTTCAATCTCGACGAT
PH_60         GGAAATCTCTTTCTACCGGGAATTCA-AAAAGTTTTTTT-GTACGACAAACAAATAAGTCCTAAAATATTGGAATAATCGGAATGGATTTGATTCAAAAAATTGGCTCAAAAATTTGTTAATATAAAATTCACAATTGACAGTCCCTATTCTAATCAATATGAAATAGACCAGGTTTCAGTCTTATAAGATGTCTAAAAAAA---GAATAAAGAAAAAA-TACAAGGTTTTTTATTTCTTTTTTTTTTTTTT-----------AGTATATTTTCACTAAGATTTTTGTGGTGGGGAGTCTTATTTTCCCCATCGACCTTTACAATAATGAAAAATTTTTCTCTTTCTCGGGAAGGGTAGATATCCTATTTTTAGTTTTTAGTTCAAATTAATGGATTGTTGAAACTAATGGATTCCACATTAAAAAA-TTTTAGATAACTTTATGACTTCTTAATTTATAATTTTAT--------------TAATTACTATATTTAATGAATTTACCATATATCTCCAATTTTGAGCCCAATCAATAAAAGAACTTCATTTGTGTCAATGTAGAAATAATGTGTCAATTTGGAGTAATCCAAAATATGGTTATTTTGGATTCATTGAGGAAATTTATTTTTTCTTTG---AAATTTATAAAATCAGATAAACGAGAAATAATGAAGTATCAATAAAAGTAAAAAAGAAAAACAGTTTTTTTATTCTATCGAGAGAATTATCTACTTGAAAAAGTTGCATTTTAGAATAGAATAAACTACGTCAAAGCCCTAAGATAAATAAATGGGACACCCC-TAAAA-TAAATGAAATTAATGAA--------------------TCTTCAAATTAACTTTTGAA--------------------CTCCTTTTCTTATAAAAATGAATCTTTACTAAAAAACTTTTT-GATTGAATTGACTTGTTCAATCTCGACGAT
PH_77         GGAAATCTCTTTCTACCGGGAATTCA-AAAAGTTTTTTT-GTACGACAAACAAATAAGTCCTAAAATATTGGAATAATCGGAATGGATTTGATTCAAAAAATTGGCTCAAAAATTTGTTAATATAAAATTCACAATTGACAGTCCCTATTCTAATCAATATGAAATAGACCAGGTTTCAGTCTTATAAGATGTCTAAAAAAA---GAATAAAGAAAAAA-TACAAGGTTTTTTATTTCTTTTTTTTTTTT-----------GTAGTATATTTTCACTAAGATTTTTGTGGTGGGGAGTCTTATTTTCCCCATCGACCTTTACAATAATGAAAAATTTTTCTCTTTCTCGGGAAGGGTAGATATCCTATTTTTAGTTTTTAGTTCAAATTAATGGATTGTTGAAACTAATGGATTCCACATTAAAAAA-TTTTAGATAACTTTATGACTTCTTAATTTATAATTTTAT--------------TAATTACTATATTTAATGAATTTACCATATATCTCCAATTTTGAGCCCAATCAATAAAAGAACTTCATTTGTGTCAATGTAGAAATAATGTGTCAATTTGGAGTAATCCAAAATATGGTTATTTTGGATTCATTGAGGAAATTTATTTTTTCTTTG---AAATTTATAAAATCAGATAAACGAGAAATAATGAAGTATCAATAAAAGTAAAAAAGAAAAACAGTTTTTTTATTCTATCGAGAGAATTATCTACTTGAAAAAGTTGCATTTTAGAATAGAATAAACTACGTCAAAGCCCTAAGATAAATAAATGGGACACCCC-TAAAA-TAAATGAAATTAATGAA--------------------TCTTCAAATTAACTTTTGAA--------------------CTCCTTTTCTTATAAAAATGAATCTTTACTAAAAAACTTTTT-GATTGAATTGACTTGTTCAATCTCGACGAT
PH_85          GGAAATCTCTTTCTACCGGGAATTCA-AAAAGTTTTTTT-GTACGACAAACAAATAAGTCCTAAAATATTGGAATAATCGGAATGGATTTGATTCAAAAAATTGGCTCAAAAATTTGTTAATATAAAATTCACAATTGACAGTCCCTATTCTAATCAATATGAAATAGACCAGGTTTCAGTCTTATAAGATGTCTAAAAAAA---GAATAAAGAAAAAA-TACAAGGTTTTTTATTTCTTTTTTTTTTTTTT-----------AGTATATTTTCACTAAGATTTTTGTGGTGGGGAGTCTTATTTTCCCCATCGACCTTTACAATAATGAAAAATTTTTCTCTTTCTCGGGAAGGGTAGATATCCTATTTTTAGTTTTTAGTTCAAATTAATGGATTGTTGAAACTAATGGATTCCACATTAAAAAA-TTTTAGATAACTTTATGACTTCTTAATTTATAATTTTAT--------------TAATTACTATATTTAATGAATTTACCATATATCTCCAATTTTGAGCCCAATCAATAAAAGAACTTCATTTGTGTCAATGTAGAAATAATGTGTCAATTTGGAGTAATCCAAAATATGGTTATTTTGGATTCATTGAGGAAATTTATTTTTTCTTTG---AAATTTATAAAATCAGATAAACGAGAAATAATGAAGTATCAATAAAAGTAAAAAAGAAAAACAGTTTTTTTATTCTATCGAGAGAATTATCTACTTGAAAAAGTTGCATTTTAGAATAGAATAAACTACGTCAAAGCCCTAAGATAAATAAATGGGACACCCC-TAAAA-TAAATGAAATTAATGAA--------------------TCTTCAAATTAACTTTTGAA--------------------CTCCTTTTCTTATAAAAATGAATCTTTACTAAAAAACTTTTT-GATTGAATTGACTTGTTCAATCTCGACGAT
PH_80a         GGAAATCTCTTTCTACCGGGAATTCA-AAAAGTTTTTTT-GTACGACAAACAAATAAGTCCTAAAATATTGGAATAATCGGAATGGATTTGATTCAAAAAATTGGCTCAAAAATTTGTTAATATAAAATTCACAATTGACAGTCCCTATTCTAATCAATATGAAATAGACCAGGTTTCAGTCTTATAAGATGTCTAAAAAAA---GAATAAAGAAAAAA-TACAAGGTTTTTTATTTCTTTTTTTTTTTTTT-----------AGTATATTTTCACTAAGATTTTTGTGGTGGGGAGTCTTATTTTCCCCATCGACCTTTACAATAATGAAAAATTTTTCTCTTTCTCGGGAAGGGTAGATATCCTATTTTTAGTTTTTAGTTCAAATTAATGGATTGTTGAAACTAATGGATTCCACATTAAAAAA-TTTTAGATAACTTTATGACTTCTTAATTTATAATTTTAT--------------TAATTACTATATTTAATGAATTTACCATATATCTCCAATTTTGAGCCCAATCAATAAAAGAACTTCATTTGTGTCAATGTAGAAATAATGTGTCAATTTGGAGTAATCCAAAATATGGTTATTTTGGATTCATTGAGGAAATTTATTTTTTCTTTG---AAATTTATAAAATCAGATAAACGAGAAATAATGAAGTATCAATAAAAGTAAAAAAGAAAAACAGTTTTTTTATTCTATCGAGAGAATTATCTACTTGAAAAAGTTGCATTTTAGAATAGAATAAACTACGTCAAAGCCCTAAGATAAATAAATGGGACACCCC-TAAAA-TAAATGAAATTAATGAA--------------------TCTTCAAATTAACTTTTGAA--------------------CTCCTTTTCTTATAAAAATGAATCTTTACTAAAAAACTTTTT-GATTGAATTGACTTGTTCAATCTCGACGAT
PH_87         GGAAATCTCTTTCTACCGGGAATTCA-AAAAGTTTTTTT-GTACGACAAACAAATAAGTCCTAAAATATTGGAATAATCGGAATGGATTTGATTCAAAAAATTGGCTCAAAAATTTGTTAATATAAAATTCACAATTGACAGTCCCTATTCTAATCAATATGAAATAGACCAGGTTTCAGTCTTATAAGATGTCTAAAAAAA---GAATAAAGAAAAAA-TACAAGGTTTTTTATTTCTTTTTTTTTTTTTT-----------AGTATATTTTCACTAAGATTTTTGTGGTGGGGAGTCTTATTTTCCCCATCGACCTTTACAATAATGAAAAATTTTTCTCTTTCTCGGGAAGGGTAGATATCCTATTTTTAGTTTTTAGTTCAAATTAATGGATTGTTGAAACTAATGGATTCCACATTAAAAAA-TTTTAGATAACTTTATGACTTCTTAATTTATAATTTTAT--------------TAATTACTATATTTAATGAATTTACCATATATCTCCAATTTTGAGCCCAATCAATAAAAGAACTTCATTTGTGTCAATGTAGAAATAATGTGTCAATTTGGAGTAATCCAAAATATGGTTATTTTGGATTCATTGAGGAAATTTATTTTTTCTTTG---AAATTTATAAAATCAGATAAACGAGAAATAATGAAGTATCAATAAAAGTAAAAAAGAAAAACAGTTTTTTTATTCTATCGAGAGAATTATCTACTTGAAAAAGTTGCATTTTAGAATAGAATAAACTACGTCAAAGCCCTAAGATAAATAAATGGGACACCCC-TAAAA-TAAATGAAATTAATGAA--------------------TCTTCAAATTAACTTTTGAA--------------------CTCCTTTTCTTATAAAAATGAATCTTTACTAAAAAACTTTTT-GATTGAATTGACTTGTTCAATCTCGACGAT
PH_88         GGAAATCTCTTTCTACCGGGAATTCA-AAAAGTTTTTTT-GTACGACAAACAAATAAGTCCTAAAATATTGGAATAATCGGAATGGATTTGATTCAAAAAATTGGCTCAAAAATTTGTTAATATAAAATTCACAATTGACAGTCCCTATTCTAATCAATATGAAATAGACCAGGTTTCAGTCTTATAAGATGTCTAAAAAAA---GAATAAAGAAAAAA-TACAAGGTTTTTTATTTCTTTTTTTTTTTTTT-----------AGTATATTTTCACTAAGATTTTTGTGGTGGGGAGTCTTATTTTCCCCATCGACCTTTACAATAATGAAAAATTTTTCTCTTTCTCGGGAAGGGTAGATATCCTATTTTTAGTTTTTAGTTCAAATTAATGGATTGTTGAAACTAATGGATTCCACATTAAAAAA-TTTTAGATAACTTTATGACTTCTTAATTTATAATTTTAT--------------TAATTACTATATTTAATGAATTTACCATATATCTCCAATTTTGAGCCCAATCAATAAAAGAACTTCATTTGTGTCAATGTAGAAATAATGTGTCAATTTGGAGTAATCCAAAATATGGTTATTTTGGATTCATTGAGGAAATTTATTTTTTCTTTG---AAATTTATAAAATCAGATAAACGAGAAATAATGAAGTATCAATAAAAGTAAAAAAGAAAAACAGTTTTTTTATTCTATCGAGAGAATTATCTACTTGAAAAAGTTGCATTTTAGAATAGAATAAACTACGTCAAAGCCCTAAGATAAATAAATGGGACACCCC-TAAAA-TAAATGAAATTAATGAA--------------------TCTTCAAATTAACTTTTGAA--------------------CTCCTTTTCTTATAAAAATGAATCTTTACTAAAAAACTTTTT-GATTGAATTGACTTGTTCAATCTCGACGAT
PH_86a          GGAAATCTCTTTCTACCGGGAATTCA-AAAAGTTTTTTT-GTACGACAAACAAATAAGTCCTAAAATATTGGAATAATCGGAATGGATTTGATTCAAAAAATTGGCTCAAAAATTTGTTAATATAAAATTCACAATTGACAGTCCCTATTCTAATCAATATGAAATAGACCAGGTTTCAGTCTTATAAGATGTCTAAAAAAA---GAATAAAGAAAAAA-TACAAGGTTTTTTATTTCTTTTTTTTTTTTTT-----------AGTATATTTTCACTAAGATTTTTGTGGTGGGGAGTCTTATTTTCCCCATCGACCTTTACAATAATGAAAAATTTTTCTCTTTCTCGGGAAGGGTAGATATCCTATTTTTAGTTTTTAGTTCAAATTAATGGATTGTTGAAACTAATGGATTCCACATTAAAAAA-TTTTAGATAACTTTATGACTTCTTAATTTATAATTTTAT--------------TAATTACTATATTTAATGAATTTACCATATATCTCCAATTTTGAGCCCAATCAATAAAAGAACTTCATTTGTGTCAATGTAGAAATAATGTGTCAATTTGGAGTAATCCAAAATATGGTTATTTTGGATTCATTGAGGAAATTTATTTTTTCTTTG---AAATTTATAAAATCAGATAAACGAGAAATAATGAAGTATCAATAAAAGTAAAAAAGAAAAACAGTTTTTTTATTCTATCGAGAGAATTATCTACTTGAAAAAGTTGCATTTTAGAATAGAATAAACTACGTCAAAGCCCTAAGATAAATAAATGGGACACCCC-TAAAA-TAAATGAAATTAATGAA--------------------TCTTCAAATTAACTTTTGAA--------------------CTCCTTTTCTTATAAAAATGAATCTTTACTAAAAAACTTTTT-GATTGAATTGACTTGTTCAATCTCGACGAT
PH_103a        GGAAATCTCTTTCTACCGGGAATTCA-AAAAGTTTTTTT-GTACGACAAACAAATAAGTCCTAAAATATTGGAATAATCGGAATGGATTTGATTCAAAAAATTGGCTCAAAAATTTGTTAATATAAAATTCACAATTGACAGTCCCTATTCTAATCAATATGAAATAGACCAGGTTTCAGTCTTATAAGATGTCTAAAAAAA---GAATAAAGAAAAAA-TACAAGGTTTTTTATTTCTTTTTTTTTTTTTT-----------AGTATATTTTCACTAAGATTTTTGTGGTGGGGAGTCTTATTTTCCCCATCGACCTTTACAATAATGAAAAATTTTTCTCTTTCTCGGGAAGGGTAGATATCCTATTTTTAGTTTTTAGTTCAAATTAATGGATTGTTGAAACTAATGGATTCCACATTAAAAAA-TTTTAGATAACTTTATGACTTCTTAATTTATAATTTTAT--------------TAATTACTATATTTAATGAATTTACCATATATCTCCAATTTTGAGCCCAATCAATAAAAGAACTTCATTTGTGTCAATGTAGAAATAATGTGTCAATTTGGAGTAATCCAAAATATGGTTATTTTGGATTCATTGAGGAAATTTATTTTTTCTTTG---AAATTTATAAAATCAGATAAACGAGAAATAATGAAGTATCAATAAAAGTAAAAAAGAAAAACAGTTTTTTTATTCTATCGAGAGAATTATCTACTTGAAAAAGTTGCATTTTAGAATAGAATAAACTACGTCAAAGCCCTAAGATAAATAAATGGGACACCCC-TAAAA-TAAATGAAATTAATGAA--------------------TCTTCAAATTAACTTTTGAA--------------------CTCCTTTTCTTATAAAAATGAATCTTTACTAAAAAACTTTTT-GATTGAATTGACTTGTTCAATCTCGACGAT
PH_100a          GGAAATCTCTTTCTACCGGGAATTCA-AAAAGTTTTTTT-GTACGACAAACAAATAAGTCCTAAAATATTGGAATAATCGGAATGGATTTGATTCAAAAAATTGGCTCAAAAATTTGTTAATATAAAATTCACAATTGACAGTCCCTATTCTAATCAATATGAAATAGACCAGGTTTCAGTCTTATAAGATGTCTAAAAAAA---GAATAAAGAAAAAA-TACAAGGTTTTTTATTTCTTTTTTTTTTTT-----------GTAGTATATTTTCACTAAGATTTTTGTGGTGGGGAGTCTTATTTTCCCCATCGACCTTTACAATAATGAAAAATTTTTCTCTTTCTCGGGAAGGGTAGATATCCTATTTTTAGTTTTTAGTTCAAATTAATGGATTGTTGAAACTAATGGATTCCACATTAAAAAA-TTTTAGATAACTTTATGACTTCTTAATTTATAATTTTAT--------------TAATTACTATATTTAATGAATTTACCATATATCTCCAATTTTGAGCCCAATCAATAAAAGAACTTCATTTGTGTCAATGTAGAAATAATGTGTCAATTTGGAGTAATCCAAAATATGGTTATTTTGGATTCATTGAGGAAATTTATTTTTTCTTTG---AAATTTATAAAATCAGATAAACGAGAAATAATGAAGTATCAATAAAAGTAAAAAAGAAAAACAGTTTTTTTATTCTATCGAGAGAATTATCTACTTGAAAAAGTTGCATTTTAGAATAGAATAAACTACGTCAAAGCCCTAAGATAAATAAATGGGACACCCC-TAAAA-TAAATGAAATTAATGAA--------------------TCTTCAAATTAACTTTTGAA--------------------CTCCTTTTCTTATAAAAATGAATCTTTACTAAAAAACTTTTT-GATTGAATTGACTTGTTCAATCTCGACGAT
PH_101        GGAAATCTCTTTCTACCGGGAATTCA-AAAAGTTTTTTT-GTACGACAAACAAATAAGTCCTAAAATATTGGAATAATCGGAATGGATTTGATTCAAAAAATTGGCTCAAAAATTTGTTAATATAAAATTCACAATTGACAGTCCCTATTCTAATCAATATGAAATAGACCAGGTTTCAGTCTTATAAGATGTCTAAAAAAA---GAATAAAGAAAAAA-TACAAGGTTTTTTATTTCTTTTTTTTTTTTTT-----------AGTATATTTTCACTAAGATTTTTGTGGTGGGGAGTCTTATTTTCCCCATCGACCTTTACAATAATGAAAAATTTTTCTCTTTCTCGGGAAGGGTAGATATCCTATTTTTAGTTTTTAGTTCAAATTAATGGATTGTTGAAACTAATGGATTCCACATTAAAAAA-TTTTAGATAACTTTATGACTTCTTAATTTATAATTTTAT--------------TAATTACTATATTTAATGAATTTACCATATATCTCCAATTTTGAGCCCAATCAATAAAAGAACTTCATTTGTGTCAATGTAGAAATAATGTGTCAATTTGGAGTAATCCAAAATATGGTTATTTTGGATTCATTGAGGAAATTTATTTTTTCTTTG---AAATTTATAAAATCAGATAAACGAGAAATAATGAAGTATCAATAAAAGTAAAAAAGAAAAACAGTTTTTTTATTCTATCGAGAGAATTATCTACTTGAAAAAGTTGCATTTTAGAATAGAATAAACTACGTCAAAGCCCTAAGATAAATAAATGGGACACCCC-TAAAA-TAAATGAAATTAATGAA--------------------TCTTCAAATTAACTTTTGAA--------------------CTCCTTTTCTTATAAAAATGAATCTTTACTAAAAAACTTTTT-GATTGAATTGACTTGTTCAATCTCGACGAT
PH_90          GGAAATCTCTTTCTACCGGGAATTCA-AAAAGTTTTTTT-GTACGACAAACAAATAAGTCCTAAAATATTGGAATAATCGGAATGGATTTGATTCAAAAAATTGGCTCAAAAATTTGTTAATATAAAATTCACAATTGACAGTCCCTATTCTAATCAATATGAAATAGACCAGGTTTCAGTCTTATAAGATGTCTAAAAAAA---GAATAAAGAAAAAA-TACAAGGTTTTTTATTTCTTTTTTTTTTTT-----------GTAGTATATTTTCACTAAGATTTTTGTGGTGGGGAGTCTTTTTTTCCCCATCGACCTTTACAATAATGAAAAATTTTTCTCTTTCTCGGGAAGGGTAGATATCCTATTTTTAGTTTTTAGTTCAAATTAATGGATTGTTGAAACTAATGGATTCCACATTAAAAAA-TTTTAGATAACTTTATGACTTCTTAATTTATAATTTTAT--------------TAATTACTATATTTAATGAATTTACCATATATCTCCAATTTTGAGCCCAATCAATAAAAGAACTTCATTTGTGTCAATGTAGAAATAATGTGTCAATTTGGAGTAATCCAAAATATGGTTATTTTGGATTCATTGAGGAAATTTATTTTTTCTTTG---AAATTTATAAAATCAGATAAACGAGAAATAATGAAGTATCAATAAAAGTAAAAAAGAAAAACAGTTTTTTTATTCTATCGAGAGAATTATCTACTTGAAAAAGTTGCATTTTAGAATAGAATAAACTACGTCAAAGCCCTAAGATAAATAAATGGGACACCCC-TAAAA-TAAATGAAATTAATGAA--------------------TCTTCAAATTAACTTTTGAA--------------------CTCCTTTTCTTATAAAAATGAATCTTTACTAAAAAACTTTTT-GATTGAATTGACTTGTTCAATCTCGACGAT
PH_91         GGAAATCTCTTTCTACCGGGAATTCA-AAAAGTTTTTTT-GTACGACAAACAAATAAGTCCTAAAATATTGGAATAATCGGAATGGATTTGATTCAAAAAATTGGCTCAAAAATTTGTTAATATAAAATTCACAATTGACAGTCCCTATTCTAATCAATATGAAATAGACCAGGTTTCAGTCTTATAAGATGTCTAAAAAAA---GAATAAAGAAAAAA-TACAAGGTTTTTTATTTCTTTTTTTTTTTT-----------GTAGTATATTTTCACTAAGATTTTTGTGGTGGGGAGTCTTATTTTCCCCATCGACCTTTACAATAATGAAAAATTTTTCTCTTTCTCGGGAAGGGTAGATATCCTATTTTTAGTTTTTAGTTCAAATTAATGGATTGTTGAAACTAATGGATTCCACATTAAAAAA-TTTTAGATAACTTTATGACTTCTTAATTTATAATTTTAT--------------TAATTACTATATTTAATGAATTTACCATATATCTCCAATTTTGAGCCCAATCAATAAAAGAACTTCATTTGTGTCAATGTAGAAATAATGTGTCAATTTGGAGTAATCCAAAATATGGTTATTTTGGATTCATTGAGGAAATTTATTTTTTCTTTG---AAATTTATAAAATCAGATAAACGAGAAATAATGAAGTATCAATAAAAGTAAAAAAGAAAAACAGTTTTTTTATTCTATCGAGAGAATTATCTACTTGAAAAAGTTGCATTTTAGAATAGAATAAACTACGTCAAAGCCCTAAGATAAATAAATGGGACACCCC-TAAAA-TAAATGAAATTAATGAA--------------------TCTTCAAATTAACTTTTGAA--------------------CTCCTTTTCTTATAAAAATGAATCTTTACTAAAAAACTTTTT-GATTGAATTGACTTGTTCAATCTCGACGAT
PH_94          GGAAATCTCTTTCTACCGGGAATTCA-AAAAGTTTTTTT-GTACGACAAACAAATAAGTCCTAAAATATTGGAATAATCGGAATGGATTTGATTCAAAAAATTGGCTCAAAAATTTGTTAATATAAAATTCACAATTGACAGTCCCTATTCTAATCAATATGAAATAGACCAGGTTTCAGTCTTATAAGATGTCTAAAAAAA---GAATAAAGAAAAAA-TACAAGGTTTTTTATTTCTTTTTTTTTTTTTT-----------AGTATATTTTCACTAAGATTTTTGTGGTGGGGAGTCTTATTTTCCCCATCGACCTTTACAATAATGAAAAATTTTTCTCTTTCTCGGGAAGGGTAGATATCCTATTTTTAGTTTTTAGTTCAAATTAATGGATTGTTGAAACTAATGGATTCCACATTAAAAAA-TTTTAGATAACTTTATGACTTCTTAATTTATAATTTTAT--------------TAATTACTATATTTAATGAATTTACCATATATCTCCAATTTTGAGCCCAATCAATAAAAGAACTTCATTTGTGTCAATGTAGAAATAATGTGTCAATTTGGAGTAATCCAAAATATGGTTATTTTGGATTCATTGAGGAAATTTATTTTTTCTTTG---AAATTTATAAAATCAGATAAACGAGAAATAATGAAGTATCAATAAAAGTAAAAAAGAAAAACAGTTTTTTTATTCTATCGAGAGAATTATCTACTTGAAAAAGTTGCATTTTAGAATAGAATAAACTACGTCAAAGCCCTAAGATAAATAAATGGGACACCCC-TAAAA-TAAATGAAATTAATGAA--------------------TCTTCAAATTAACTTTTGAA--------------------CTCCTTTTCTTATAAAAATGAATCTTTACTAAAAAACTTTTT-GATTGAATTGACTTGTTCAATCTCGACGAT
PH_95a          GGAAATCTCTTTCTACCGGGAATTCA-AAAAGTTTTTTT-GTACGACAAACAAATAAGTCCTAAAATATTGGAATAATCGGAATGGATTTGATTCAAAAAATTGGCTCAAAAATTTGTTAATATAAAATTCACAATTGACAGTCCCTATTCTAATCAATATGAAATAGACCAGGTTTCAGTCTTATAAGATGTCTAAAAAAA---GAATAAAGAAAAAA-TACAAGGTTTTTTATTTCTTTTTTTTTTT------------GTAGTATATTTTCACTAAGATTTTTGTGGTGGGGAGTCTTATTTTCCCCATCGACCTTTACAATAATGAAAAATTTTTCTCTTTCTCGGGAAGGGTAGATATCCTATTTTTAGTTTTTAGTTCAAATTAATGGATTGTTGAAACTAATGGATTCCACATTAAAAAA-TTTTAGATAACTTTATGACTTCTTAATTTATAATTTTAT--------------TAATTACTATATTTAATGAATTTACCATATATCTCCAATTTTGAGCCCAATCAATAAAAGAACTTCATTTGTGTCAATGTAGAAATAATGTGTCAATTTGGAGTAATCCAAAATATGGTTATTTTGGATTCATTGAGGAAATTTATTTTTTCTTTG---AAATTTATAAAATCAGATAAACGAGAAATAATGAAGTATCAATAAAAGTAAAAAAGAAAAACAGTTTTTTTATTCTATCGAGAGAATTATCTACTTGAAAAAGTTGCATTTTAGAATAGAATAAACTACGTCAAAGCCCTAAGATAAATAAATGGGACACCCC-TAAAA-TAAATGAAATTAATGAA--------------------TCTTCAAATTAACTTTTGAA--------------------CTCCTTTTCTTATAAAAATGAATCTTTACTAAAAAACTTTTT-GATTGAATTGACTTGTTCAATCTCGACGAT
PH_95b          GGAAATCTCTTTCTACCGGGAATTCA-AAAAGTTTTTTT-GTACGACAAACAAATAAGTCCTAAAATATTGGAATAATCGGAATGGATTTGATTCAAAAAATTGGCTCAAAAATTTGTTAATATAAAATTCACAATTGACAGTCCCTATTCTAATCAATATGAAATAGACCAGGTTTCAGTcTTATAAGATGTCTAAAAAAA---GAATAAAGAAAAAA-TACAAGGTTTTTTATTTCTTTTTTTTTTTT-----------GTAGTATATTTTCACTAAGATTTTTGTGGTGGGGAGTCTTATTTTCCCCATCGACCTTTACAATAATGAAAAATTTTTCTCTTTCTCGGGAAGGGTAGATATCCTATTTTTAGTTTTTAGTTCAAATTAATGGATTGTTGAAACTAATGGATTCCACATTAAAAAA-TTTTAGATAACTTTATGACTTCTTAATTTATAATTTTAT--------------TAATTACTATATTTAATGAATTTACCATATATCTCCAATTTTGAGCCCAATCAATAAAAGAACTTCATTTGTGTCAATGTAGAAATAATGTGTCAATTTGGAGTAATCCAAAATATGGTTATTTTGGATTCATTGAGGAAATTTATTTTTTCTTTG---AAATTTATAAAATCAGATAAACGAGAAATAATGAAGTATCAATAAAAGTAAAAAAGAAAAACAGTTTTTTTATTCTATCGAGAGAATTATCTACTTGAAAAAGTTGCATTTTAGAATAGAATAAACTACGTCAAAGCCCTAAGATAAATAAATGGGACACCCC-TAAAA-TAAATGAAATTAATGAA--------------------TCTTCAAATTAACTTTTGAA--------------------CTCCTTTTCTTATAAAAATGAATCTTTACTAAAAAACTTTTT-GATTGAATTGACTTGTTCAATCTCGACGAT
PH_96          GGAAATCTCTTTCTACCGGGAATTCA-AAAAGTTTTTTT-GTACGACAAACAAATAAGTCCTAAAATATTGGAATAATCGGAATGGATTTGATTCAAAAAATTGGCTCAAAAATTTGTTAATATAAAATTCACAATTGACAGTCCCTATTCTAATCAATATGAAATAGACCAGGTTTCAGTCTTATAAGATGTCTAAAAAAA---GAATAAAGAAAAAA-TACAAGGTTTTTTATTTCTTTTTTTTTTTTTT-----------AGTATATTTTCACTAAGATTTTTGTGGTGGGGAGTCTTATTTTCCCCATCGACCTTTACAATAATGAAAAATTTTTCTCTTTCTCGGGAAGGGTAGATATCCTATTTTTAGTTTTTAGTTCAAATTAATGGATTGTTGAAACTAATGGATTCCACATTAAAAAA-TTTTAGATAACTTTATGACTTCTTAATTTATAATTTTAT--------------TAATTACTATATTTAATGAATTTACCATATATCTCCAATTTTGAGCCCAATCAATAAAAGAACTTCATTTGTGTCAATGTAGAAATAATGTGTCAATTTGGAGTAATCCAAAATATGGTTATTTTGGATTCATTGAGGAAATTTATTTTTTCTTTG---AAATTTATAAAATCAGATAAACGAGAAATAATGAAGTATCAATAAAAGTAAAAAAGAAAAACAGTTTTTTTATTCTATCGAGAGAATTATCTACTTGAAAAAGTTGCATTTTAGAATAGAATAAACTACGTCAAAGCCCTAAGATAAATAAATGGGACACCCC-TAAAA-TAAATGAAATTAATGAA--------------------TCTTCAAATTAACTTTTGAA--------------------CTCCTTTTCTTATAAAAATGAATCTTTACTAAAAAACTTTTT-GATTGAATTGACTTGTTCAATCTCGACGAT
PH_93a          GGAAATCTCTTTCTACCGGGAATTCA-AAAAGTTTTTTT-GTACGACAAACAAATAAGTCCTAAAATATTGGAATAATCGGAATGGATTTGATTCAAAAAATTGGCTCAAAAATTTGTTAATATAAAATTCACAATTGACAGTCCCTATTCTAATCAATATGAAATAGACCAGGTTTCAGTCTTATAAGATGTCTAAAAAAA---GAATAAAGAAAAAA-TACAAGGTTTTTTATTTCTTTTTTTTTTT------------GTAGTATATTTTCACTAAGATTTTTGTGGTGGGGAGTCTTATTTTCCCCATCGACCTTTACAATAATGAAAAATTTTTCTCTTTCTCGGGAAGGGTAGATATCCTATTTTTAGTTTTTAGTTCAAATTAATGGATTGTTGAAACTAATGGATTCCACATTAAAAAA-TTTTAGATAACTTTATGACTTCTTAATTTATAATTTTAT--------------TAATTACTATATTTAATGAATTTACCATATATCTCCAATTTTGAGCCCAATCAATAAAAGAACTTCATTTGTGTCAATGTAGAAATAATGTGTCAATTTGGAGTAATCCAAAATATGGTTATTTTGGATTCATTGAGGAAATTTATTTTTTCTTTG---AAATTTATAAAATCAGATAAACGAGAAATAATGAAGTATCAATAAAAGTAAAAAAGAAAAACAGTTTTTTTATTCTATCGAGAGAATTATCTACTTGAAAAAGTTGCATTTTAGAATAGAATAAACTACGTCAAAGCCCTAAGATAAATAAATGGGACACCCC-TAAAA-TAAATGAAATTAATGAA--------------------TCTTCAAATTAACTTTTGAA--------------------CTCCTTTTCTTATAAAAATGAATCTTTACTAAAAAACTTTTT-GATTGAATTGACTTGTTCAATCTCGACGAT
PH_82a          GGAAATCTCTTTCTACCGGGAATTCA-AAAAGTTTTTTT-GTACGACAAACAAATAAGTCCTAAAATATTGGAATAATCGGAATGGATTTGATTCAAAAAATTGGCTCAAAAATTTGTTAATATAAAATTCACAATTGACAGTCCCTATTCTAATCAATATGAAATAGACCAGGTTTCAGTCTTATAAGATGTCTAAAAAAA---GAATAAAGAAAAAA-TACAAGGTTTTTTATTTCTTTTTTTTTTTTTT-----------AGTATATTTTCACTAAGATTTTTGTGGTGGGGAGTCTTATTTTCCCCATCGACCTTTACAATAATGAAAAATTTTTCTCTTTCTCGGGAAGGGTAGATATCCTATTTTTAGTTTTTAGTTCAAATTAATGGATTGTTGAAACTAATGGATTCCACATTAAAAAA-TTTTAGATAACTTTATGACTTCTTAATTTATAATTTTAT--------------TAATTACTATATTTAATGAATTTACCATATATCTCCAATTTTGAGCCCAATCAATAAAAGAACTTCATTTGTGTCAATGTAGAAATAATGTGTCAATTTGGAGTAATCCAAAATATGGTTATTTTGGATTCATTGAGGAAATTTATTTTTTCTTTG---AAATTTATAAAATCAGATAAACGAGAAATAATGAAGTATCAATAAAAGTAAAAAAGAAAAACAGTTTTTTTATTCTATCGAGAGAATTATCTACTTGAAAAAGTTGCATTTTAGAATAGAATAAACTACGTCAAAGCCCTAAGATAAATAAATGGGACACCCC-TAAAA-TAAATGAAATTAATGAA--------------------TCTTCAAATTAACTTTTGAA--------------------CTCCTTTTCTTATAAAAATGAATCTTTACTAAAAAACTTTTT-GATTGAATTGACTTGTTCAATCTCGACGAT
PH_35         GGAAATCTCTTTCTACCGGGAATTCA-AAAAGTTTTTTT-GTACGACAAACAAATAAGTCCTAAAATATTGGAATAATCGGAATGGATTTGATTCAAAAAATTGGCTCAAAAATTTGTTAATATAAAATTCACAATTGACAGTCCCTATTCTAATCAATATGAAATAGACCAGGTTTCAGTCTTATAAGATGTCTAAAAAAA---GAATAAAGAAAAAA-TACAAGGTTTTTTATTTCTTTTTTTTTT-------------GTAGTATATTTTCACTAAGATTTTTGTGGTGGGGAGTCTTATTTTCCCCATCGACCTTTACAATAATGAAAAATTTTTCTCTTTCTCGGGAAGGGTAGATATCCTATTTTTAGTTTTTAGTTCAAATTAATGGATTGTTGAAACTAATGGATTCCACATTAAAAAA-TTTTAGATAACTTTATGACTTCTTAATTTATAATTTTAT--------------TAATTACTATATTTAATGAATTTACCATATATCTCCAATTTTGAGCCCAATCAATAAAAGAACTTCATTTGTGTCAATGTAGAAATAATGTGTCAATTTGGAGTAATCCAAAATATGGTTATTTTGGATTCATTGAGGAAATTTATTTTTTCTTTG---AAATTTATAAAATCAGATAAACGAGAAATAATGAAGTATCAATAAAAGTAAAAAAGAAAAACAGTTTTTTTATTCTATCGAGAGAATTATCTACTTGAAAAAGTTGCATTTTAGAATAGAATAAACTACGTCAAAGCCCTAAGATAAATAAATGGGACACCCC-TAAAA-TAAATGAAATTAATGAA--------------------TCTTCAAATTAACTTTTGAA--------------------CTCCTTTTCTTATAAAAATGAATCTTTACTAAAAAACTTTTT-GATTGAATTGACTTGTTCAATCTCGACGAT
PH_33         GGAAATCTCTTTCTACCGGGAATTCA-AAAAGTTTTTTT-GTACGACAAACAAATAAGTCCTAAAATATTGGAATAATCGGAATGGATTTGATTCAAAAAATTGGCTCAAAAATTTGTTAATATAAAATTCACAATTGACAGTCCCTATTCTAATCAATATGAAATAGACCAGGTTTCAGTCTTATAAGATGTCTAAAAAAA---GAATAAAGAAAAAA-TACAAGGTTTTTTATTTCTTTTTTTTTT-------------GTAGTATATTTTCACTAAGATTTTTGTGGTGGGGAGTCTTATTTTCCCCATCGACCTTTACAATAATGAAAAATTTTTCTCTTTCTCGGGAAGGGTAGATATCCTATTTTTAGTTTTTAGTTCAAATTAATGGATTGTTGAAACTAATGGATTCCACATTAAAAAA-TTTTAGATAACTTTCTGACTTCTTAATTTATAATTTTAT--------------TAATTACTATATTTAATGAATTTACCATATATCTCCAATTTTGAGCCCAATCAATAAAAGAACTTCATTTGTGTCAATGTAGAAATAATGTGTCAATTTGGAGTAATCCAAAATATGGTTATTTTGGATTCATTGAGGAAATTTATTTTTTCTTTG---AAATTTATAAAATCAGATAAACGAGAAATAATGAAGTATCAATAAAAGTAAAAAAGAAAAACAGTTTTTTTATTCTATCGAGAGAATTATCTACTTGAAAAAGTTGCATTTTAGAATAGAATAAACTACGTCAAAGCCCTAAGATAAATAAATGGGACACCCC-TAAAA-TAAATGAAATTAATGAA--------------------TCTTCAAATTAACTTTTGAA--------------------CTCCTTTTCTTATAAAAATGAATCTTTACTAAAAAACTTTTT-GATTGAATTGACTTGTTCAATCTCGACGAT
PH_82b          GGAAATCTCTTTCTACCGGGAATTCA-AAAAGTTTTTTTTGTACGACAAACAAATAAGTCCTAAAATATTGGAATAATCGGAATGGATTTGATTCAAAAAATTGGCTCAAAAATTTGTTAATATAAAATTCACAATTGACAGTCCCTATTCTAATCAATATGAAATAGACCAGGTTTCAGTCTTATAAGATGTCTAAAAAAA---GAATAAAGAAAAAA-TACaAGGTTTTTTATTTCTTTTTTTTTTTTTT-----------AGTATATTTTCACTAAGATTTTTGTGGTGGGGAGTCTTATTTTCCCCATCGACCTTTACAATAATGAAAAATTTTTCTCTTTCTCGGGAAGGGTAGATATCCTATTTTTAGTTTTTAGTTCAAATTAATGGATTGTTGAAACTAATGGATTCCACATTAAAAAA-TTTTAGATAACTTTATGACTTCTTAATTTATAATTTTAT--------------TAATTACTATATTTAATGAATTTACCATATATCTCCAATTTTGAGCCCAATCAATAAAAGAACTTCATTTGTGTCAATGTAGAAATAATGTGTCAATTTGGAGTAATCCAAAATATGGTTATTTTGGATTCATTGAGGAAATTTATTTTTTCTTTG---AAATTTATAAAATCAGATAAACGAGAAATAATGAAGTATCAATAAAAGTAAAAAAGAAAAACAGTTTTTTTATTCTATCGAGAGAATTATCTACTTGAAAAAGTTGCATTTTAGAATAGAATAAACTACGTCAAAGCCCTAAGATAAATAAATGGGACACCCC-TAAAA-TAAATGAAATTAATGAA--------------------TCTTCAAATTAACTTTTGAA--------------------CTCCTTTTCTTATAAAAATGAATCTTTACTAAAAAACTTTTT-GATTGAATTGACTTGTTCAATCTCGACGAT
PH_56         GGAAATCTCTTTCTACCGGGAATTCA-AAAAGTTTTTTTTGTACGACAAACAAATAAGTCCTAAAATATTGGAATAATCGGAATGGATTTGATTCAAAAAATTGGCTCAAAAATTTGTTAATATAAAATTCACAATTGACAGTCCCTATTCTAATCAATATGAAATAGACCAGGTTTCAGTCTTATAAGATGTCTAAAAAAA---GAATAAAGAAAAAA-TaCAAGGTTTTTTATTTCTTTTTTTTTTTTTT-----------AGTATATTTTCACTAAGATTTTTGTGGTGGGGAGTCTTATTTTCCCCATCGACCTTTACAATAATGAAAAATTTTTCTCTTTCTCGGGAAGGGTAGATATCCTATTTTTAGTTTTTAGTTCAAATTAATGGATTGTTGAAACTAATGGATTCCACATTAAAAAA-TTTTAGATAACTTTATGACTTCTTAATTTATAATTTTAT--------------TAATTACTATATTTAATGAATTTACCATATATCTCCAATTTTGAGCCCAATCAATAAAAGAACTTCATTTGTGTCAATGTAGAAATAATGTGTCAATTTGGAGTAATCCAAAATATGGTTATTTTGGATTCATTGAGGAAATTTATTTTTTCTTTG---AAATTTATAAAATCAGATAAACGAGAAATAATGAAGTATCAATAAAAGTAAAAAAGAAAAACAGTTTTTTTATTCTATCGAGAGAATTATCTACTTGAAAAAGTTGCATTTTAGAATAGAATAAACTACGTCAAAGCCCTAAGATAAATAAATGGGACACCCC-TAAAA-TAAATGAAATTAATGAA--------------------TCTTCAAATTAACTTTTGAA--------------------CTCCTTTTCTTATAAAAATGAATCTTTACTAAAAAACTTTTT-GATTGAATTGACTTGTTCAATCTCGACGAT
PH_84          GGAAATCTCTTTCTACCGGGAATTCA-AAAAGTTTTTTTTGTACGACAAACAAATAAGTCCTAAAATATTGGAATAATCGGAATGGATTTGATTCAAAAAATTGGCTCAAAAATTTGTTAATATAAAATTCACAATTGACAGTCCCTATTCTAATCAATATGAAATAGACCAGGTTTCAGTCTTATAAGATGTCTAAAAAAA---GAATAAAGAAAAAA-TACAAGGTTTTTTATTTCTTTTTTTTTTTTT------------AGTATATTTTCACTAAGATTTTTGTGGTGGGGAGTCTTATTTTCCCCATCGACCTTTACAATAATGAAAAATTTTTCTCTTTCTCGGGAAGGGTAGATATCCTATTTTTAGTTTTTAGTTCAAATTAATGGATTGTTGAAACTAATGGATTCCACATTAAAAAA-TTTTAGATAACTTTATGACTTCTTAATTTATAATTTTAT--------------TAATTACTATATTTAATGAATTTACCATATATCTCCAATTTTGAGCCCAATCAATAAAAGAACTTCATTTGTGTCAATGTAGAAATAATGTGTCAATTTGGAGTAATCCAAAATATGGTTATTTTGGATTCATTGAGGAAATTTATTTTTTCTTTG---AAATTTATAAAATCAGATAAACGAGAAATAATGAAGTATCAATAAAAGTAAAAAAGAAAAACAGTTTTTTTATTCTATCGAGAGAATTATCTACTTGAAAAAGTTGCATTTTAGAATAGAATAAACTACGTCAAAGCCCTAAGATAAATAAATGGGACACCCC-TAAAA-TAAATGAAATTAATGAA--------------------TCTTCAAATTAACTTTTGAA--------------------CTCCTTTTCTTATAAAAATGAATCTTTACTAAAAAACTTTTT-GATTGAATTGACTTGTTCAATCTCGACGAT
PH_74         GGAAATCTCTTTCTACCGGGAATTCA-AAAAGTTTTTTT-GTACGACAAACAAATAAGTCCTAAAATATTGGAATAATCGGAATGGATTTGATTCAAAAAATTGGCTCAAAAATTTGTTAATATAAAATTCACAATTGACAGTCCCTATTCTAATCAATATGAAATAGACCAGGTTTCAGTCTTATAAGATGTCTAAAAAAA---GAATAAAGAAAAAA-TACAAGGTTTTTTATTTCTTTTTTTTTTTTTT-----------AGTATATTTTCACTAAGATTTTTGTGGTGGGGAGTCTTATTTTCCCCATCGACCTTTACAATAATGAAAAATTTTTCTCTTTCTCGGGAAGGGTAGATATCCTATTTTTAGTTTTTAGTTCAAATTAATGGATTGTTGAAACTAATGGATTCCACATTAAAAAA-TTTTAGATAACTTTATGACTTCTTAATTTATAATTTTAT--------------TAATTACTATATTTAATGAATTTACCATATATCTCCAATTTTGAGCCCAATCAATAAAAGAACTTCATTTGTGTCAATGTAGAAATAATGTGTCAATTTGGAGTAATCCAAAATATGGTTATTTTGGATTCATTGAGGAAATTTATTTTTTCTTTG---AAATTTATAAAATCAGATAAACGAGAAATAATGAAGTATCAATAAAAGTAAAAAAGAAAAACAGTTTTTTTATTCTATCGAGAGAATTATCTACTTGAAAAAGTTGCATTTTAGAATAGAATAAACTACGTCAAAGCCCTAAGATAAATAAATGGGACACCCC-TAAAA-TAAATGAAATTAATGAA--------------------TCTTCAAATTAACTTTTGAA--------------------CTCCTTTTCTTATAAAAATGAATCTTTACTAAAAAACTTTTT-GATTGAATTGACTTGTTCAATCTCGACGAT
PH_75b         GGAAATCTCTTTCTACCGGGAATTCA-AAAAGTTTTTTT-GTACGACAAACAAATAAGTCCTAAAATATTGGAATAATCGGAATGGATTTGATTCAAAAAATTGGCTCAAAAATTTGTTAATATAAAATTCACAATTGACAGTCCCTATTCTAATCAATATGAAATAGACCAGGTTTCAGTCTTATAAGATGTCTAAAAAAA---GAATAAAGAAAAAA-TACAAGGTTTTTTATTTCTTTTTTTTTTTTTT-----------AGTATATTTTCACTAAGATTTTTGTGGTGGGGAGTCTTATTTTCCCCATCGACCTTTACAATAATGAAAAATTTTTCTCTTTCTCGGGAAGGGTAGATATCCTATTTTTAGTTTTTAGTTCAAATTAATGGATTGTTGAAACTAATGGATTCCACATTAAAAAA-TTTTAGATAACTTTATGACTTCTTAATTTATAATTTTAT--------------TAATTACTATATTTAATGAATTTACCATATATCTCCAATTTTGAGCCCAATCAATAAAAGAACTTCATTTGTGTCAATGTAGAAATAATGTGTCAATTTGGAGTAATCCAAAATATGGTTATTTTGGATTCATTGAGGAAATTTATTTTTTCTTTG---AAATTTATAAAATCAGATAAACGAGAAATAATGAAGTATCAATAAAAGTAAAAAAGAAAAACAGTTTTTTTATTCTATCGAGAGAATTATCTACTTGAAAAAGTTGCATTTTAGAATAGAATAAACTACGTCAAAGCCCTAAGATAAATAAATGGGACACCCC-TAAAA-TAAATGAAATTAATGAA--------------------TCTTCAAATTAACTTTTGAA--------------------CTCCTTTTCTTATAAAAATGAATCTTTACTAAAAAACTTTTT-GATTGAATTGACTTGTTCAATCTCGACGAT
PH_75c         GGAAATCTCTTTCTACCGGGAATTCA-AAAAGTTTTTTT-GTACGACAAACAAATAAGTCCTAAAATATTGGAATAATCGGAATGGATTTGATTCAAAAAATTGGCTCAAAAATTTGTTAATATAAAATTCACAATTGACAGTCCCTATTCTAATCAATATGAAATAGACCAGGTTTCAGTCTTATAAGATGTCTAAAAAAA---GAATAAAGAAAAAA-TACAAGGTTTTTTATTTCTTTTTTTTTTTTTT-----------AGTATATTTTCACTAAGATTTTTGTGGTGGGGAGTCTTATTTTCCCCATCGACCTTTACAATAATGAAAAATTTTTCTCTTTCTCGGGAAGGGTAGATATCCTATTTTTAGTTTTTAGTTCAAATTAATGGATTGTTGAAACTAATGGATTCCACATTAAAAAA-TTTTAGATAACTTTATGACTTCTTAATTTATAATTTTAT--------------TAATTACTATATTTAATGAATTTACCATATATCTCCAATTTTGAGCCCAATCAATAAAAGAACTTCATTTGTGTCAATGTAGAAATAATGTGTCAATTTGGAGTAATCCAAAATATGGTTATTTTGGATTCATTGAGGAAATTTATTTTTTCTTTG---AAATTTATAAAATCAGATAAACGAGAAATAATGAAGTATCAATAAAAGTAAAAAAGAAAAACAGTTTTTTTATTCTATCGAGAGAATTATCTACTTGAAAAAGTTGCATTTTAGAATAGAATAAACTACGTCAAAGCCCTAAGATAAATAAATGGGACACCCC-TAAAA-TAAATGAAATTAATGAA--------------------TCTTCAAATTAACTTTTGAA--------------------CTCCTTTTCTTATAAAAATGAATCTTTACTAAAAAACTTTTT-GATTGAATTGACTTGTTCAATCTCGACGAT
PH_103b        GGAAATCTCTTTCTACCGGGAATTCA-AAAAGTTTTTTT-GTACGACAAACAAATAAGTCCTAAAATATTGGAATAATCGGAATGGATTTGATTCAAAAAATTGGCTCAAAAATTTGTTAATATAAAATTCACAATTGACAGTCCCTATTCTAATCAATATGAAATAGACCAGGTTTCAGTCTTATAAGATGTCTAAAAAAA---GAATAAAGAAAAAA-TACAAGGTTTTTTATTTCTTTTTTTTTTTT-----------GTAGTATATTTTCACTAAGATTTTTGTGGTGGGGAGTCTTATTTTCCCCATCGACCTTTACAATAATGAAAAATTTTTCTCTTTCTCGGGAAGGGTAGATATCCTATTTTTAGTTTTTAGTTCAAATTAATGGATTGTTGAAACTAATGGATTCCACATTAAAAAA-TTTTAGATAACTTTATGACTTCTTAATTTATAATTTTAT--------------TAATTACTATATTTAATGAATTTACCATATATCTCCAATTTTGAGCCCAATCAATAAAAGAACTTCATTTGTGTCAATGTAGAAATAATGTGTCAATTTGGAGTAATCCAAAATATGGTTATTTTGGATTCATTGAGGAAATTTATTTTTTCTTTG---AAATTTATAAAATCAGATAAACGAGAAATAATGAAGTATCAATAAAAGTAAAAAAGAAAAACAGTTTTTTTATTCTATCGAGAGAATTATCTACTTGAAAAAGTTGCATTTTAGAATAGAATAAACTACGTCAAAGCCCTAAGATAAATAAATGGGACACCCC-TAAAA-TAAATGAAATTAATGAA--------------------TCTTCAAATTAACTTTTGAA--------------------CTCCTTTTCTTATAAAAATGAATCTTTACTAAAAAACTTTTT-GATTGAATTGACTTGTTCAATCTCGACGAT
PH_83a         GGAAATCTCTTTCTACCGGGAATTCA-AAAAGTTTTTTT-GTACGACAAACAAATAAGTCCTAAAATATTGGAATAATCGGAATGGATTTGATTCAAAAAATTGGCTCAAAAATTTGTTAATATAAAATTCACAATTGACAGTCCCTATTCTAATCAATATGAAATAGACCAGGTTTCAGTCTTATAAGATGTCTAAAAAAA---GAATAAAGAAAAAA-TACAAGGTTTTTTATTTCTTTTTTTTTTTTTT-----------AGTATATTTTCACTAAGATTTTTGTGGTGGGGAGTCTTATTTTCCCCATCGACCTTTACAATAATGAAAAATTTTTCTCTTTCTCGGGAAGGGTAGATATCCTATTTTTAGTTTTTAGTTCAAATTAATGGATTGTTGAAACTAATGGATTCCACATTAAAAAA-TTTTAGATAACTTTATGACTTCTTAATTTATAATTTTAT--------------TAATTACTATATTTAATGAATTTACCATATATCTCCAATTTTGAGCCCAATCAATAAAAGAACTTCATTTGTGTCAATGTAGAAATAATGTGTCAATTTGGAGTAATCCAAAATATGGTTATTTTGGATTCATTGAGGAAATTTATTTTTTCTTTG---AAATTTATAAAATCAGATAAACGAGAAATAATGAAGTATCAATAAAAGTAAAAAAGAAAAACAGTTTTTTTATTCTATCGAGAGAATTATCTACTTGAAAAAGTTGCATTTTAGAATAGAATAAACTACGTCAAAGCCCTAAGATAAATAAATGGGACACCCC-TAAAA-TAAATGAAATTAATGAA--------------------TCTTCAAATTAACTTTTGAA--------------------CTCCTTTTCTTATAAAAATGAATCTTTACTAAAAA-CTTTTT-GATTGAATTGACTTGTTCAATCTCGACGAT
PH_86b          GGAAATCTCTTTCTACCGGGAATTCA-AAAAGTTTTTTT-GTACGACAAACAAATAAGTCCTAAAATATTGGAATAATCGGAATGGATTTGATTCAAAAAATTGGCTCAAAAATTTGTTAATATAAAATTCACAATTGACAGTCCCTATTCTAATCAATATGAAATAGACCAGGTTTCAGTCTTATAAGATGTCTAAAAAAA---GAATAAAGAAAAAA-TACAAGGTTTTTTATTTCTTTTTTTTTTTTT----------GTAGTATATTTTCACTAAGATTTTTGTGGTGGGGAGTCTTATTTTCCCCATCGACCTTTACAATAATGAAAAATTTTTCTCTTTCTCGGGAAGGGTAGATATCCTATTTTTAGTTTTTAGTTCAAATTAATGGATTGTTGAAACTAATGGATTCCACATTAAAAAA-TTTTAGATAACTTTATGACTTCTTAATTTATAATTTTAT--------------TAATTACTATATTTAATGAATTTACCATATATCTCCAATTTTGAGCCCAATCAATAAAAGAACTTCATTTGTGTCAATGTAGAAATAATGTGTCAATTTGGAGTAATCCAAAATATGGTTATTTTGGATTCATTGAGGAAATTTATTTTTTCTTTG---AAATTTATAAAATCAGATAAACGAGAAATAATGAAGTATCAATAAAAGTAAAAAAGAAAAACAGTTTTTTTATTCTATCGAGAGAATTATCTACTTGAAAAAGTTGCATTTTAGAATAGAATAAACTACGTCAAAGCCCTAAGATAAATAAATGGGACACCCC-TAAAA-TAAATGAAATTAATGAA--------------------TCTTCAAATTAACTTTTGAA--------------------CTCCTTTTCTTATAAAAATGAATCTTTACTAAAAAACTTTTT-GATTGAATTGACTTGTTCAATCTCGACTAT
PH_93b          GGAAATCTCTTTCTACCGGGAATTCA-AAAAGTTTTTT--GTACGACAAACAAATAAGTCCTAAAATATTGGAATAATCGGAATGGATTTGATTCAAAAAATTGGCTCAAAAATTTGTTAATATAAAATTCACAATTGACAGTCCCTATTCTAATCAATATGAAATAGACCAGGTTTCAGTCTTATAAGATGTCTAAAAAAA---GAATAAAGAAAAAA-TACAAGGTTTTTTATTTCTTTTTTTTTTT------------GTAGTATATTTTCACTAAGATTTTTGTGGTGGGGAGTCTTATTTTCCCCATCGACCTTTACAATAATGAAAAATTTTTCTCTTTCTCGGGAAGGGTAGATATCCTATTTTTAGTTTTTAGTTCAAATTAATGGATTGTTGAAACTAATGGATTCCACATTAAAAAA-TTTTAGATAACTTTATGACTTCTTAATTTATAATTTTAT--------------TAATTACTATATTTAATGAATTTACCATATATCTCCAATTTTGAGCCCAATCAATAAAAGAACTTCATTTGTGTCAATGTAGAAATAATGTGTCAATTTGGAGTAATCCAAAATATGGTTATTTTGGATTCATTGAGGAAATTTATTTTTTCTTTG---AAATTTATAAAATCAGATAAACGAGAAATAATGAAGTATCAATAAAAGTAAAAAAGAAAAACAGTTTTTTTATTCTATCGAGAGAATTATCTACTTGAAAAAGTTGCATTTTAGAATAGAATAAACTACGTCAAAGCCCTAAGATAAATAAATGGGACACCCC-TAAAA-TAAATGAAATTAATGAA--------------------TCTTCAAATTAACTTTTGAA--------------------CTCCTTTTCTTATAAAAATGAATCTTTACTAAAAAACTTTTT-GATTGAATTGACTTGTTCAATCTCGACGAT
PHI_131a         GGAAATCTCTTTCTACCGGGAATTCA-AAAAGTTTTTTT-GTACGACAAACAAATAAGTCCTAAAATATTGGAATAATCGGAATGGATTTGATTCAAAAAATTGGCTCAAAAATTTGTTAATATAAAATTCACAATTGACAGTCCCTATTCTAATCAATATGAAATAGACCAGGTTTCAGTCTTATAAGATGTCTAAAAAAA---GAATAAAGAAAAAA-TACAAGGTTTTTTATTTCTTTTTTTTTT-------------GTAGTATATTTTCACTAAGATTTTTGTGGTGGGGAGTCTTATTTTCCCCATCGACCTTTACAATAATGAAAAATTTTTCTCTTTCTCGGGAAGGGTAGATATCCTATTTTTAGTTTTTAGTTCAAATTAATGGATTGTTGAAACTAATGGATTCCACATTAAAAAA-TTTTAGATAACTTTATGACTTCTTAATTTATAATTTTAT--------------TAATTACTATATTTAATGAATTTACCATATATCTCCAATTTTGAGCCCAATCAATAAAAGAACTTCATTTGTGTCAATGTAGAAATAATGTGTCAATTTGGAGTAATCCAAAATATGGTTATTTTGGATTCATTGAGGAAATTTATTTTTTCTTTG---AAATTTATAAAATCAGATAAACGAGAAATAATGAAGTATCAATAAAAGTAAAAAAGAAAAACAGTTTTTTTATTCTATCGAGAGAATTATCTACTTGAAAAAGTTGCATTTTAGAATAGAATAAACTACGTCAAAGCCCTAAGATAAATAAATGGGACACCCC-TAAAA-TAAATGAAATTAATGAA--------------------TCTTCAAATTAACTTTTGAA--------------------CTCCTTTTCTTATAAAAATGAATCTTTACTAAAAAACTTTTT-GATTGAATTGACTTGTTCAATCTCGACGAT
PHI_131b          GGAAATCTCTTTCTACCGGGAATTCA-AAAAGTTTTTTT-GTACGACAAACAAATAAGTCCTAAAATATTGGAATAATCGGAATGGATTTGATTCAAAAAATTGGCTCAAAAATTTGTTAATATAAAATTCACAATTGACAGTCCCTATTCTAATCAATATGAAATAGACCAGGTTTCAGTCTTATAAGATGTCTAAAAAAA---GAATAAAGAAAAAA-TACAAGGTTTTTTATTTCTTTTTTTTTT-------------GTAGTATATTTTCACTAAGATTTTTGTGGTGGGGAGTCTTATTTTCCCCATCGACCTTTACAATAATGAAAAATTTTTCTCTTTCTCGGGAAGGGTAGATATCCTATTTTTAGTTTTTAGTTCAAATTAATGGATTGTTGAAACTAATGGATTCCACATTAAAAAA-TTTTAGATAACTTTATGACTTCTTAATTTATAATTTTAT--------------TAATTACTATATTTAATGAATTTACCATATATCTCCAATTTTGAGCCCAATCAATAAAAGAACTTCATTTGTGTCAATGTAGAAATAATGTGTCAATTTGGAGTAATCCAAAATATGGTTATTTTGGATTCATTGAGGAAATTTATTTTTTCTTTG---AAATTTATAAAATCAGATAAACGAGAAATAATGAAGTATCAATAAAAGTAAAAAAGAAAAACAGTTTTTTTATTCTATCGAGAGAATTATCTACTTGAAAAAGTTGCATTTTAGAATAGAATAAACTACGTCAAAGCCCTAAGATAAATAAATGGGACACCCC-TAAAA-TAAATGAAATTAATGAA--------------------TCTTCAAATTAACTTTTGAA--------------------CTCCTTTTCTTATAAAAATGAATCTTTACTAAAAAACTTTTT-GATTGAATTGACTTGTTCAATCTCGACGAT
PHI_132a       GGAAATCTCTTTCTACCGGGAATTCA-AAAAGTTTTTTT-GTACGACAAACAAATAAGTCCTAAAATATTGGAATAATCGGAATGGATTTGATTCAAAAAATTGGCTCAAAAATTTGTTAATATAAAATTCACAATTGACAGTCCCTATTCTAATCAATATGAAATAGACCAGGTTTCAGTCTTATAAGATGTCTAAAAAAA---GAATAAAGAAAAAA-TACAAGGTTTTTTATTTCTTTTTTTTTTT------------GTAGTATATTTTCACTAAGATTTTTGTGGTGGGGAGTCTTATTTTCCCCATCGACCTTTACAATAATGAAAAATTTTTCTCTTTCTCGGGAAGGGTAGATATCCTATTTTTAGTTTTTAGTTCAAATTAATGGATTGTTGAAACTAATGGATTCCACATTAAAAAA-TTTTAGATAACTTTATGACTTCTTAATTTATAATTTTAT--------------TAATTACTATATTTAATGAATTTACCATATATCTCCAATTTTGAGCCCAATCAATAAAAGAACTTCATTTGTGTCAATGTAGAAATAATGTGTCAATTTGGAGTAATCCAAAATATGGTTATTTTGGATTCATTGAGGAAATTTATTTTTTCTTTG---AAATTTATAAAATCAGATAAACGAGAAATAATGAAGTATCAATAAAAGTAAAAAAGAAAAACAGTTTTTTTATTCTATCGAGAGAATTATCTACTTGAAAAAGTTGCATTTTAGAATAGAATAAACTACGTCAAAGCCCTAAGATAAATAAATGGGACACCCC-TAAAA-TAAATGAAATTAATGAA--------------------TCTTCAAATTAACTTTTGAA--------------------CTCCTTTTCTTATAAAAATGAATCTTTACTAAAAAACTTTTT-GATTGAATTGACTTGTTCAATCTCGACGAT
PH_92          GGAAATCTCTTTCTACCGGGAATTCA-AAAAGTTTTTTT-GTACGACAAACAAATAAGTCCTAAAATATTGGAATAATCGGAATGGATTTGATTCAAAAAATTGGCTCAAAAATTTGTTAATATAAAATTCACAATTGACAGTCCCTATTCTAATCAATATGAAATAGACCAGGTTTCAGTCTTATAAGATGTCTAAAAAAA---GAATAAAGAAAAAA-TACAAGGTTTTTTATTTCTTTTTTTTTTTT-----------GTAGTATATTTTCACTAAGATTTTTGTGGTGGGGAGTCTTATTTTCCCCATCGACCTTTACAATAATGAAAAATTTTTCTCTTTCTCGGGAAGGGTAGATATCCTATTTTTAGTTTTTAGTTCAAATTAATGGATTGTTGAAACTAATGGATTCCACATTAAAAAA-TTTTAGATAACTTTATGACTTCTTAATTTATAATTTTAT--------------TAATTACTATATTTAATGAATTTACCATATATCTCCAATTTTGAGCCCAATCAATAAAAGAACTTCATTTGTGTCAATGTAGAAATAATGTGTCAATTTGGAGTAATCCAAAATATGGTTATTTTGGATTCATTGAGGAAATTTATTTTTTCTTTG---AAATTTATAAAATCAGATAAACGAGAAATAATGAAGTATCAATAAAAGTAAAAAAGAAAAACAGTTTTTTTATTCTATCGAGAGAATTATCTACTTGAAAAAGTTGCATTTTAGAATAGAATAAACTACGTCAAAGCCCTAAGATAAATAAATGGGACACCCC-TAAAA-TAAATGAAATTAATGAA--------------------TCTTCAAATTAACTTTTGAA--------------------CTCCTTTTCTTATAAAAATGAATCTTTACTAAAAAACTTTTT-GATTGAATTGACTTGTTCAATCTCGACGAT
PH_89          GGAAATCTCTTTCTACCGGGAATTCA-AAAAGTTTTTT--GTACGACAAACAAATAAGTCCTAAAATATTGGAATAATCGGAATGGATTTGATTCAAAAAATTGGCTCAAAAATTTGTTAATATAAAATTCACAATTGACAGTCCCTATTCTAATCAATATGAAATAGACCAGGTTTCAGTCTTATAAGATGTCTAAAAAAA---GAATAAAGAAAAAA-TACAAGGTTTTTTATTTCTTTTTTTTTTTT-----------GTAGTATATTTTCACTAAGATTTTTGTGGTGGGGAGTCTTATTTTCCCCATCGACCTTTACAATAATGAAAAATTTTTCTCTTTCTCGGGAAGGGTAGATATCCTATTTTTAGTTTTTAGTTCAAATTAATGGATTGTTGAAACTAATGGATTCCACATTAAAAAA-TTTTAGATAACTTTATGACTTCTTAATTTATAATTTTAT--------------TAATTACTATATTTAATGAATTTACCATATATCTCCAATTTTGAGCCCAATCAATAAAAGAACTTCATTTGTGTCAATGTAGAAATAATGTGTCAATTTGGAGTAATCCAAAATATGGTTATTTTGGATTCATTGAGGAAATTTATTTTTTCTTTG---AAATTTATAAAATCAGATAAACGAGAAATAATGAAGTATCAATAAAAGTAAAAAAGAAAAACAGTTTTTTTATTCTATCGAGAGAATTATCTACTTGAAAAAGTTGCATTTTAGAATAGAATAAACTACGTCAAAGCCCTAAGATAAATAAATGGGACACCCC-TAAAA-TAAATGAAATTAATGAA--------------------TCTTCAAATTAACTTTTGAA--------------------CTCCTTTTCTTATAAAAATGAATCTTTACTAAAAAACTTTTT-GATTGAATTGACTTGTTCAATCTCGACGAT
PH_111         GGAAATCTCTTTCTACCGGGAATTCA-AAAAGTTTTTTT-GTACGACAAACAAATAAGTCCTAAAATATTGGAATAATCGGAATGGATTTGATTCAAAAAATTGGCTCAAAAATTTGTTAATATAAAATTCACAATTGACAGTCCCTATTCTAATCAATATGAAATAGACCAGGTTTCAGTCTTATAAGATGTCTAAAAAAA---GAATAAAGAAAAAA-TACAAGGTTTTTTATTTCTTTTTTTTTTT------------GTAGTATATTTTCACTAAGATTTTTGTGGTGGGGAGTCTTATTTTCCCCATCGACCTTTACAATAATGAAAAATTTTTCTCTTTCTCGGGAAGGGTAGATATCCTATTTTTAGTTTTTAGTTCAAATTAATGGATTGTTGAAACTAATGGATTCCACATTAAAAAA-TTTTAGATAACTTTATGACTTCTTAATTTATAATTTTAT--------------TAATTACTATATTTAATGAATTTACCATATATCTCCAATTTTGAGCCCAATCAATAAAAGAACTTCATTTGTGTCAATGTAGAAATAATGTGTCAATTTGGAGTAATCCAAAATATGGTTATTTTGGATTCATTGAGGAAATTTATTTTTTCTTTG---AAATTTATAAAATCAGATAAACGAGAAATAATGAAGTATCAATAAAAGTAAAAAAGAAAAACAGTTTTTTTATTCTATCGAGAGAATTATCTACTTGAAAAAGTTGCATTTTAGAATAGAATAAACTACGTCAAAGCCCTAAGATAAATAAATGGGACACCCC-TAAAA-TAAATGAAATTAATGAA--------------------TCTTCAAATTAACTTTTGAA--------------------CTCCTTTTCTTATAAAAATGAATCTTTACTAAAAAACTTTTT-GATTGAATTGACTTGTTCAATCTCGACGAT
PH_112         GGAAATCTCTTTCTACCGGGAATTCA-AAAAGTTTTTTT-GTACGACAAACAAATAAGTCCTAAAATATTGGAATAATCGGAATGGATTTGATTCAAAAAATTGGCTCAAAAATTTGTTAATATAAAATTCACAATTGACAGTCCCTATTCTAATCAATATGAAATAGACCAGGTTTCAGTCTTATAAGATGTCTAAAAAAA---GAATAAAGAAAAAA-TACAAGGTTTTTTATTTCTTTTTTTTTTTT-----------GTAGTATATTTTCACTAAGATTTTTGTGGTGGGGAGTCTTATTTTCCCCATCGACCTTTACAATAATGAAAAATTTTTCTCTTTCTCGGGAAGGGTAGATATCCTATTTTTAGTTTTTAGTTCAAATTAATGGATTGTTGAAACTAATGGATTCCACATTAAAAAA-TTTTAGATAACTTTATGACTTCTTAATTTATAATTTTAT--------------TAATTACTATATTTAATGAATTTACCATATATCTCCAATTTTGAGCCCAATCAATAAAAGAACTTCATTTGTGTCAATGTAGAAATAATGTGTCAATTTGGAGTAATCCAAAATATGGTTATTTTGGATTCATTGAGGAAATTTATTTTTTCTTTG---AAATTTATAAAATCAGATAAACGAGAAATAATGAAGTATCAATAAAAGTAAAAAAGAAAAACAGTTTTTTTATTCTATCGAGAGAATTATCTACTTGAAAAAGTTGCATTTTAGAATAGAATAAACTACGTCAAAGCCCTAAGATAAATAAATGGGACACCCC-TAAAA-TAAATGAAATTAATGAA--------------------TCTTCAAATTAACTTTTGAA--------------------CTCCTTTTCTTATAAAAATGAATCTTTACTAAAAAACTTTTT-GATTGAATTGACTTGTTCAATCTCGACGAT
PH_59         GGAAATCTCTTTCTACCGGGAATTCA-AAAAGTTTTTTT-GTACGACAAACAAATAAGTCCTAAAATATTGGAATAATCGGAATGGATTTGATTCAAAAAATTGGCTCAAAAATTTGTTAATATAAAATTCACAATTGACAGTCCCTATTCTAATCAATATGAAATAGACCAGGTTTCAGTCTTATAAGATGTCTAAAAAAA---GAATAAAGAAAAAA-TACAAGGTTTTTTATTTCTTTTTTTTTTTTT----------GTAGTATATTTTCACTAAGATTTTTGTGGTGGGGAGTCTTATTTTCCCCATCGACCTTTACAATAATGAAAAATTTTTCTCTTTCTCGGGAAGGGTAGATATCCTATTTTTAGTTTTTAGTTCAAATTAATGGATTGTTGAAACTAATGGATTCCACATTAAAAAA-TTTTAGATAACTTTATGACTTCTTAATTTATAATTTTAT--------------TAATTACTATATTTAATGAATTTACCATATATCTCCAATTTTGAGCCCAATCAATAAAAGAACTTCATTTGTGTCAATGTAGAAATAATGTGTCAATTTGGAGTAATCCAAAATATGGTTATTTTGGATTCATTGAGGAAATTTATTTTTTCTTTG---AAATTTATAAAATCAGATAAACGAGAAATAATGAAGTATCAATAAAAGTAAAAAAGAAAAACAGTTTTTTTATTCTATCGAGAGAATTATCTACTTGAAAAAGTTGCATTTTAGAATAGAATAAACTACGTCAAAGCCCTAAGATAAATAAATGGGACACCCC-TAAAA-TAAATGAAATTAATGAA--------------------TTTTCAAATTAACTTTTGAA--------------------CTCCTTTTTTTATAAAAATGAATCTTTACTAAAAAACTTTTT-GATTGAATTGACTTGTTCAATCTCGACGAT
PHI_125b        GGAAATCTCTTTCTACCGGGAATTCA-AAAAGTTTTTTTTGTACGACAAACAAATAAGTCCTAAAATATTGGAATAATCGGAATGGATTTGATTCAAAAAATTGGCTCAAAAATTTGTTAATATAAAATTCACAATTGACAGTCCCTATTCTAATCAATATGAAATAGACCAGGTTTCAGTCTTATAAGATGTCTAAAAAAA---GAATAAAGAAAAAA-TACAAGGTTTTTTATTTCTTTTTTTTTTTTTTT----CTTTTTAGTATATTTTCACTAAGATTTTTGTGGTGGGGAGTCTTATTTTCCCCATCGACCTTTACAATAATGAAAAATTTTTCTCTTTCTCGGGAAGGGTAGATATCCTATTTTTAGTTTTTAGTTCAAATTAATGGATTGTTGAAACTAATGGATTCCACATTAAAAAA-TTTTAGATAACTTTATGACTTCTTAATTTATAATTTTAT--------------TAATTACTATATTTAATGAATTTACCATATATCTCCAATTTTGAGCCCAATCAATAAAAGAACTTCATTTGTGTCAATGTAGAAATAATGTGTCAATTTGGAGTAATCCAAAATATGGTTATTTTGGATTCATTGAGGAAATTTATTTTTTCTTTG---AAATTTATGAAATCAGATAAACGAGAAATAATGAAGTATCAATAAAAGTAAAAAAGAAAAACAGTTTTTTTATTCTATCGAGAGAATTATCTACTTGAAAAAGTTGCATTTTAGAATAGAATAAACTACGTCAAAGCCCTAAGATAAATAAATGGGACACCCC-TAATAATAAATAAAATTAATGAA--------------------TCTTCAAATTAACTTTTGAA--------------------CTCCTTTTTTTATAAAAATGAATCTTTACTAAAAAACTTTTT-GATTGAATTGACTTGTTCAATCTCGACGAT
PHI_133b          GGAAATCTCTTTCTACCGGGAATTCA-AAAAGTTTTTTT-GTACGACAAACAAATAAGTCCTAAAATATTGGAATaATCGGAATGGATTTGATTCaAAAAATTGGCTCAAAAATTTGTTaATATAAAATTCACAATTGACAGTCCCTATTCTAATCaATATGAAATAGACCaGGTTTCAGTCTTATAAGATGTCTAAAAAAA---GAATAAAGAAAAAA-TACAAgGTTTTTTATTTCTTTTTTTTTTTTTTT----CTTTTTAGTATATTTTCACTAAGATTTTTGTGGTGGGGAGTCTTATTTTCCCCATCGACCTTTACAATAATGAAAAATTTTTCTCTTTCTCGGGAAGGGTAGATATCCTATTTTTAGTTTTTAGTTCAAATTAATGGATTGTTGAAACTAATGGATTCCACATTAAAAAA-TTTTAGATAACTTTATGACTTCTTAATTTATAATTTTAT--------------TAATTACTATATTTAATGAATTTACCATATATCTCCAATTTTGAGCCCAATCAATAAAAGAACTTCATTTGTGTCAATGTAGAAATAATGTGTCAATTTGGAGTAATCCAAAATATGGTTATTTTGGATTCATTGAGGAAATTTATTTTTTCTTTG---AAATTTATGAAATCAGATAAACGAGAAATAATGAAGTATCAATAAAAGTAAAAAAGAAAAACAGTTTTTTTATTCTATCGAGAGAATTATCTACTTGAAAAAGTTGCATTTTAGAATAGAATAAACTACGTCAAAGCCCTAAGATAAATAAATGGGACaCCCC-TAATAATAAATGAAATTAATGAA--------------------TCTtCAAATTAACTTTTGAA--------------------CTCCTTTTTTTATAAAAATGAATCTTTACTAAAAAACTTTTT-GATTGAATTGACTTGTTCAATCTCGACGAT
PHI_133a          GGAAATCTCTTTCTACCGGGAATTCA-AAAAGTTTTTTT-GTACGACAAACAAATAAGTcCTAAAATATTGGAATAATCGGAATGGATTTGATTCAAAAAATTGGCTCAAAAATTTGTTAATATAAAATTCACAATTGACAGTCCCTATTCTAATCAATATGAAATAGACCAGGTTTCAGTCTTATAAGATGTCTAAAAAAA---GAATAAAGAAAAAA-TACAAGGtTTTTTATTTCTTTTTTTTTTTTTTT----CTTTTTAGTATATTTTCACTAAGATTTTTGTGGTGGGGAGTCTTATTTTCCCCATCGACCTTTACAATAATGAAAAATTTTTCTCTTTCTCGGGAAGGGTAGATATCCTATTTTTAGTTTTTAGTTCAAATTAATGGATTGTTGAAACTAATGGATTCCACATTAAAAAA-TTTTAGATAACTTTATGACTTCTTAATTTATAATTTTAT--------------TAATTACTATATTTAATGAATTTACCATATATCTCCAATTTTGAGCCCAATCAATAAAAGAACTTCATTTGTGTCAATGTAGAAATAATGTGTCAATTTGGAGTAATCCAAAATATGGTTATTTTGGATTCATTGAGGAAATTTATTTTTTCTTTG---AAATTTATGAAATCAGATAAACGAGAAATAATGAAGTATCAATAAAAGTAAAAAAGAAAAACAGTTTTTTTATTCTATCGAGAGAATTATCTACTTGAAAAAGTTGCATTTTAGAATAGAATAAACTACGTCAAAGCCCTAAGATAAATAAATGGGACACCCC-TAATAATAAATGAAATTAATGAA--------------------TCTTCAAATTAACTTTTGAA--------------------CTCCTTTTTTTATAAAAATGAATCTTTACTAAAAAACTTTTT-GATTGAATTGACTTGTTCAATCTCGACGAT
PH_68a         GGAAATCTCTTTCTACCGGGAATTCA-AAAAGTTTTTTT-GTACGACAAACAAATAAGTCCTAAAATATTGGAATAATCGGAATGGATTTGATTCAAAAAATTGGCTCAAAAATTTGTTAATATAAAATTCACAATTGACAGTCCCTATTCTAATCAATATGAAATAGACCAGGTTTCAGTCTTATAAGATGTCTAAAAAAA---GAATAAAGAAAAAA-TACAAGGTTTTTTATTTCTTTTTTTTTTTTTTT----CTTTTTAGTATATTTTCACTAAGATTTTTGTGGTGGGGAGTCTTATTTTCCCCATCGACCTTTACAATAATGAAAAATTTTTCTCTTTCTCGGGAAGGGTAGATATCCTATTTTTAGTTTTTAGTTCAAATTAATGGATTGTTGAAACTAATGGATTCCACATTAAAAAA-TTTTAGATAACTTTATGACTTCTTAATTTATAATTTTAT--------------TAATTACTATATTTAATGAATTTACCATATATCTCCAATTTTGAGCCCAATCAATAAAAGAACTTCATTTGTGTCAATGTAGAAATAATGTGTCAATTTGGAGTAATCCAAAATATGGTTATTTTGGATTCATTGAGGAAATTTATTTTTTCTTTG---AAATTTATGAAATCAGATAAACGAGAAATAATGAAGTATCAATAAAAGTAAAAAAGAAAAACAGTTTTTTTATTCTATCGAGAGAATTATCTACTTGAAAAAGTTGCATTTTAGAATAGAATAAACTACGTCAAAGCCCTAAGATAAATAAATGGGACACCCC-TAATAATAAATGAAATTAATGAA--------------------TCTTCAAATTAACTTTTGAA--------------------CTCCTTTTTTTATAAAAATGAATCTTTACTAAAAAACTTTTT-GATTGAATTGACTTGTTCAATCTCGACGAT
PH_3           GGAAATCTCTTTCTACCGGGAATTCA-AAAAGTTTTTTT-GTACGACAAACAAATAAGTCCTAAAATATTGGAATAATCGGAATGGATTTGATTCAAAAAATTGGCTCAAAAATTTGTTAATATAAAATTCACAATTGACAGTCCCTATTCTAATCAATATGAAATAGACCAGGTTTCAGTCTTATAAGATGTCTAAAAAAA---GAATAAAGAAAAAA-TACAAGGTTTTTTATTTCTTTTTTTTTTTTTTTTT--CTTTGTAGTATATTTTCACTAAGATTTTTGTGGTGGGGAGTCTTATTTTCCCCATCGACCTTTACAATAATGAAAAATTTTTCTCTTTCTCGGGAAGGGTAGATATCCTATTTTTAGTTTTTAGTTCAAATTAATGGATTGTTGAAACTAATGGATTCCACATTAAAAAA-TTTTAGATAACTTTATGACTTCTTAATTTATAATTTTAT--------------TAATTACTATATTTAATGAATTTACCATATATCTCCAATTTTGAGCCCAATCAATAAAAGAACTTCATTTGTGTCAATGTAGAAATAATGTGTCAATTTGGAGTAATCCAAAATATGGTTATTTTGGATTCATTGAGGAAATTTATTTTTTCTTTG---AAATTTATGAAATCAGATAAACGAGAAATAATGAAGTATCAATAAAAGTAAAAAAGAAAAACAGTTTTTTTATTCTATCGAGAGAATTATCTACTTGAAAAAGTTGCATTTTAGAATAGAATAAACTACGTCAAAGCCCTAAGATAAATAAATGGGACACCCC-TAAAA-TAAATGAAATTAATGAA--------------------TCTTCAAATTAACTTTTGAA--------------------CTCCTTTTTTTATAAAAATGAATCTTTACTAAAAAACTTTTT-GATTGAATTGACTTGTTCAATCTCGACGAT
PH_4          GGAAATCTCTTTCTACCGGGAATTCA-AAAAGTTTTTTT-GTACGACAAACAAATAAGTCCTAAAATATTGGAATAATCGGAATGGATTTGATTCAAAAAATTGGCTCAAAAATTTGTTAATATAAAATTCACAATTGACAGTCCCTATTCTAATCAATATGAAATAGACCAGGTTTCAGTCTTATAAGATGTCTAAAAAAA---GAATAAAGAAAAAA-TACAAGGTTTTTTATTTCTTTTTTTTTTTTTTTTT--CTTTGTAGTATATTTTCACTAAGATTTTTGTGGTGGGGAGTCTTATTTTCCCCATCGACCTTTACAATAATGAAAAATTTTTCTCTTTCTCGGGAAGGGTAGATATCCTATTTTTAGTTTTTAGTTCAAATTAATGGATTGTTGAAACTAATGGATTCCACATTAAAAAA-TTTTAGATAACTTTATGACTTCTTAATTTATAATTTTAT--------------TAATTACTATATTTAATGAATTTACCATATATCTCCAATTTTGAGCCCAATCAATAAAAGAACTTCATTTGTGTCAATGTAGAAATAATGTGTCAATTTGGAGTAATCCAAAATATGGTTATTTTGGATTCATTGAGGAAATTTATTTTTTCTTTG---AAATTTATGAAATCAGATAAACGAGAAATAATGAAGTATCAATAAAAGTAAAAAAGAAAAACAGTTTTTTTATTCTATCGAGAGAATTATCTACTTGAAAAAGTTGCATTTTAGAATAGAATAAACTACGTCAAAGCCCTAAGATAAATAAATGGGACACCCC-TAAAA-TAAATGAAATTAATGAA--------------------TCTTCAAATTAACTTTTGAA--------------------CTCCTTTTTTTATAAAAATGAATCTTTACTAAAAAACTTTTT-GATTGAATTGACTTGTTCAATCTCGACGAT
PH_9          GGAAATCTCTTTCTACCGGGAATTCA-AAAAGTTTTTT--GTACGACAAACAAATAAGTCCTAAAATATTGGAATAATCGGAATGGATTTGATTCAAAAAATTGGCTCAAAAATTTGTTAATATAAAATTCACAATTGACAGTCCCTATTCTAATCAATATGAAATAGACCAGGTTTCAGTCTTATAAGATGTCTAAAAAAA---GAATAAAGAAAAAA-TACAAGGTTTTTTATTTCTTTTTTTTTTTTTTTT---CTTTGTAGTATATTTTCACTAAGATTTTTGTGGTGGGGAGTCTTATTTTCCCCATCGACCTTTACAATAATGAAAAATTTTTCTCTTTCTCGGGAAGGGTAGATATCCTATTTTTAGTTTTTAGTTCAAATTAATGGATTGTTGAAACTAATGGATTCCACATTAAAAAA-TTTTAGATAACTTTATGACTTCTTAATTTATAATTTTAT--------------TAATTACTATATTTAATGAATTTACCATATATCTCCAATTTTGAGCCCAATCAATAAAAGAACTTCATTTGTGTCAATGTAGAAATAATGTGTCAATTTGGAGTAATCCAAAATATGGTTATTTTGGATTCATTGAGGAAATTTATTTTTTCTTTG---AAATTTATGAAATCAGATAAACGAGAAATAATGAAGTATCAATAAAAGTAAAAAAGAAAAACAGTTTTTTTATTCTATCGAGAGAATTATCTACTTGAAAAAGTTGCATTTTAGAATAGAATAAACTACGTCAAAGCCCTAAGATAAATAAATGGGACACCCC-TAAA--TAAATGAAATTAATGAA--------------------TCTTCaAATTAACTTTTGAA--------------------CTCCTTTTTTTATAAAAATGAATCTTTACTAAAAAACTTTTT-GATTGAATTGACTTGTTCAATCTCGACGAT
PH_71         GGAAATCTCTTTCTACCGGGAATTCA-AAAAGTTTTTTT-GTACGACAAACAAATAAGTCCTAAAATATTGGAATAATCGGAATGGATTTGATTCAAAAAATTGGCTCAAAAATTTGTTAATATAAAAtTCACAATTGACAGTCCCTATTCTAATCAATATGAAATAGACCAGGTTTCAGTCTTATAAGATGTCTAAAAAAA---GAATAAAGAAAAAA-TACAAGGTTTTTTATTTCTTTTTTTTTTTTTTTTT--CTTTGTAGTATATTTTCACTAAGATTTTTGTGGTGGGGAGTCTTATTTTCCCCATCGACCTTTACAATAATGAAAAATTTTTCTCTTTCTCGGGAAGGGTAGATATCCTATTTTTAGTTTTTAGTTCAAATTAATGGATTGTTGAAACTAATGGATTCCACATTAAAAAA-TTTTAGATAACTTTATGACTTCTTAATTTATAATTTTAT--------------TAATTACTATATTTAATGAATTTACCATATATCTCCAATTTTGAGCCCAATCAATAAAAGAACTTCATTTGTGTCAATGTAGAAATAATGTGTCAATTTGGAGTAATCCAAAATATGGTTATTTTGGATTCATTGAGGAAATTTATTTTTTCTTTG---AAATTTATGAAATCAGATAAACGAGAAATAATGAAGTATCAATAAAAGTAAAAAAGAAAAACAGTTTTTTTATTCTATCGAGAGAATTATCTACTTGAAAAAGTTGCATTTTAGAATAGAATAAACTACGTCAAAGCCCTAAGATAAATAAATGGGACACCCC-TAAAA-TAAATGAAATTAATGAA--------------------TCTTCAAATTAACTTTTGAA--------------------CTCCTTTTTTTATAAAAATGAATCTTTACTAAAAAACTTTTT-GATTGAATTGACTTGTTCAATCTCGACGAT
PH_78a         GGAAATCTCTTTCTACCGGGAATTCA-AAAAGTTTTTTT-GTACGACAAACAAATAAGTCCTAAAATATTGGAATAATCGGAATGGATTTGATTCAAAAAATTGGCTCAAAAATTTGTTAATATAAAATTCACAATTGACAGTCCCTATTCTAATCAATATGAAATAGACCAGGTTTCAGTCTTATAAGATGTCTAAAAAAA---GAATAAAGAAAAAA-TACAAGGTTTTTTATTTCTTTTTTTTTTTTT------CTTTGTAGTATATTTTCACTAAGATTTTTGTGGTGGGGAGTCTTATTTTCCCCATCGACCTTTACAATAATGAAAAATTTTTCTCTTTCTCGGGAAGGGTAGATATCCTATTTTTAGTTTTTAGTTCAAATTAATGGATTGTTGAAACTAATGGATTCCACATTAAAAAA-TTTTAGATAACTTTATGACTTCTTAATTTATAATTTTAT--------------TAATTACTATATTTAATGAATTTACCATATATCTCCAATTTTGAGCCCAATCAATAAAAGAACTTCATTTGTGTCAATGTAGAAATAATGTGTCAATTTGGAGTAATCCAAAATATGGTTATTTTGGATTCATTGAGGAAATTTATTTTTTCTTTG---AAATTTATGAAATCAGATAAACGAGAAATAATGAAGTATCAATAAAAGTAAAAAAGAAAAACAGTTTTTTTATTCTATCGAGAGAATTATCTACTTGAAAAAGTTGCATTTTAGAATAGAATAAACTACGTCAAAGCCCTAAGATAAATAAATGGGACACCCC-TAAAA-TAAATGAAATTAATGAA--------------------TCTTCAAATTAACTTTTGAA--------------------CTCCTTTTTTTATAAAAATGAATCTTTACTAAAAAACTTTTT-GATTGAATTGACTTGTTCAATCTCGACGAT
PH_78b         GGAAATCTCTTTCTACCGGGAATTCA-AAAAGTTTTTTT-GTACGACAAACAAATAAGTCCTAAAATATTGGAATAATCGGAATGGATTTGATTCAAAAAATTGGCTCAAAAATTTGTTAATATAAAATTCACAATTGACAGTCCCTATTCTAATCAATATGAAATAGACCAGGTTTCAGTCTTATAAGATGTCTAAAAAAA---GAATAAAGAAAAAA-TACAAGGTTTTTTATTTCTTTTTTTTTTTTT------CTTTGTAGTATATTTTCACTAAGATTTTTGTGGTGGGGAGTCTTATTTTCCCCATCGACCTTTACAATAATGAAAAATTTTTCTCTTTCTCGGGAAGGGTAGATATCCTATTTTTAGTTTTTAGTTCAAATTAATGGATTGTTGAAACTAATGGATTCCACATTAAAAAA-TTTTAGATAACTTTATGACTTCTTAATTTATAATTTTAT--------------TAATTACTATATTTAATGAATTTACCATATATCTCCAATTTTGAGCCCAATCAATAAAAGAACTTCATTTGTGTCAATGTAGAAATAATGTGTCAATTTGGAGTAATCCAAAATATGGTTATTTTGGATTCATTGAGGAAATTTATTTTTTCTTTG---AAATTTATGAAATCAGATAAACGAGAAATAATGAAGTATCAATAAAAGTAAAAAAGAAAAACAGTTTTTTTATTCTATCGAGAGAATTATCTACTTGAAAAAGTTGCATTTTAGAATAGAATAAACTACGTCAAAGCCCTAAGATAAATAAATGGGACACCCC-TAAAA-TAAATGAAATTAATGAA--------------------TCTTCAAATTAACTTTTGAA--------------------CTCCTTTTTTTATAAAAATGAATCTTTACTAAAAAACTTTTT-GATTGAATTGACTTGTTCAATCTCGACGAT
PH_78c         GGAAATCTCTTTCTACCGGGAATTCA-AAAAGTTTTTTT-GTACGACAAACAAATAAGTCCTAAAATATTGGAATAATCGGAATGGATTTGATTCAAAAAATTGGCTCAAAAATTTGTTAATATAAAATTCACAATTGACAGTCCCTATTCTAATCAATATGAAATAGACCAGGTTTCAGTCTTATAAGATGTCTAAAAAAA---GAATAAAGAAAAAA-TACAAGGTTTTTTATTTCTTTTTTTTTTTTT------CTTTGTAGTATATTTTCACTAAGATTTTTGTGGTGGGGAGTCTTATTTTCCCCATCGACCTTTACAATAATGAAAAATTTTTCTCTTTCTCGGGAAGGGTAGATATCCTATTTTTAGTTTTTAGTTCAAATTAATGGATTGTTGAAACTAATGGATTCCACATTAAAAAA-TTTTAGATAACTTTATGACTTCTTAATTTATAATTTTAT--------------TAATTACTATATTTAATGAATTTACCATATATCTCCAATTTTGAGCCCAATCAATAAAAGAACTTCATTTGTGTCAATGTAGAAATAATGTGTCAATTTGGAGTAATCCAAAATATGGTTATTTTGGATTCATTGAGGAAATTTATTTTTTCTTTG---AAATTTATGAAATCAGATAAACGAGAAATAATGAAGTATCAATAAAAGTAAAAAAGAAAAACAGTTTTTTTATTCTATCGAGAGAATTATCTACTTGAAAAAGTTGCATTTTAGAATAGAATAAACTACGTCAAAGCCCTAAGATAAATAAATGGGACACCCC-TAAAA-TAAATGAAATTAATGAA--------------------TCTTCAAATTAACTTTTGA---------------------CTCCTTTTTTTATAAAAATGAATCTTTACTAAAAAACTTTTT-GATTGAATTGACTTGTTCAATCTCGACGAT
PH_81a          GGAAATCTCTTTCTACCGGGAATTCA-AAAAGTTTTTTTTGTACGACAAACAAATAAGTCCTAAAATATTGGAATAATCGGAATGGATTTGATTCAAAAAATTGGCTCAAAAATTTGTTAATATAAAATTCACAATTGACAGTCCCTATTCTAATCAATATGAAATAGACCAGGTTTCAGTCTTATAAGATGTCTAAAAAAA---GAATAAAGAAAAAA-TACAAGGTTTTTTATTTCTTTTTTTTTTTTT------CTTTGTAGTATATTTTCACTAAGATTTTTGTGGTGGGGAGTCTTATTTTCCCCATCGACCTTTACAATAATGAAAAATTTTTCTCTTTCTCGGGAAGGGTAGATATCCTATTTTTAGTTTTTAGTTCAAATTAATGGATTGTTGAAACTAATGGATTCCACATTAAAAAA-TTTTAGATAACTTTATGACTTCTTAATTTATAATTTTAT--------------TAATTACTATATTTAATGAATTTACCATATATCTCCAATTTTGAGCCCAATCAATAAAAGAACTTCATTTGTGTCAATGTAGAAATAATGTGTCAATTTGGAGTAATCCAAAATATGGTTATTTTGGATTCATTGAGGAAATTTATTTTTTCTTTG---AAATTTATGAAATCAGATAAACGAGAAATAATGAAGTATCAATAAAAGTAAAAAAGAAAAACAGTTTTTTTATTCTATCGAGAGAATTATCTACTTGAAAAAGTTGCATTTTAGAATAGAATAAACTACGTCAAAGCCCTAAGATAAATAAATGGGACACCCC-TAAAA-TAAATGAAATTAATGAA--------------------TCTTCAAATTAACTTTTGAA--------------------CTCCTTTTTTTATAAAAATGAATCTTTACTAAAAAACTTTTT-GATTGAATTGACTTGTTCAATCTCGACGAT
PH_81b         GGAAATCTCTTTCTACCGGGAATTCA-AAAAGTTTTTTT-GTACGACAAACAAATAAGTCCTAAAATATTGGAATAATCGGAATGGATTTGATTCAAAAAATTGGCTCAAAAATTTGTTAATATAAAATTCACAATTGACaGTCCCTATTCTAATCAATATGAAATAGACCaGGTTTCAGTCTTATAAGATGTCTAAAAAAA---GAATAAAGAAAAAA-TACAAGGTTTTTTATTTCTTTTTTTTTTTTT------CTTTGTAGTATATTTTCACTAAGATTTTTGTGGTGGGGAGTCTTATTTTCCCCATCGACCTTTACAATAATGAAAAATTTTTCTCTTTCTCGGGAAGGGTAGATATCCTATTTTTAGTTTTTAGTTCAAATTAATGGATTGTTGAAACTAATGGATTCCACATTAAAAAA-TTTTAGATAACTTTATGACTTCTTAATTTATAATTTTAT--------------TAATTACTATATTTAATGAATTTACCATATATCTCCAATTTTGAGCCCAATCAATAAAAGAACTTCATTTGTGTCAATGTAGAAATAATGTGTCAATTTGGAGTAATCCAAAATATGGTTATTTTGGATTCATTGAGGAAATTTATTTTTTCTTTG---AAATTTATGAAATCAGATAAACGAGAAATAATGAAGTATCAATAAAAGTAAAAAAGAAAAACAGTTTTTTTATTCTATCGAGAGAATTATCTACTTGAAAAAGTTGCATTTTAGAATAGAATAAACTACGTCAAAGCCCTAAGATAAATAAATGGGACACCCC-TAAAA-TAAATGAAATTAATGAA--------------------TCTTCAAATTAACTTTTGAA--------------------CTCCTTTTTTTATAAAAATGAATCTTTACTAAAAAACTTTTT-GATTGAATTGACTTGTTCAATCTCGACGAT
PH_81c         GGAAATCTCTTTCTACCGGGAATTCA-AAAAGTTTTTTT-GTACGACAAACAAATAAGTCCTAAAATATTGGAATAATCGGAATGGATTTGATTCAAAAAATTGGCTCAAAAATTTGTTAATATAAAATTCACAATTGACAGTCCCTATTCTAATCAATATGAAATAGACCAGGTTTCAGTCTTATAAGATGTCTAAAAAAA---GAATAAAGAAAAAA-TACAAGGTTTTTTATTTCTTTTTTTTTTTTT------CTTTGTAGTATATTTTCACTAAGATTTTTGTGGTGGGGAGTCTTATTTTCCCCATCGACCTTTACAATAATGAAAAATTTTTCTCTTTCTCGGGAAGGGTAGATATCCTATTTTTAGTTTTTAGTTCAAATTAATGGATTGTTGAAACTAATGGATTCCACATTAAAAAA-TTTTAGATAACTTTATGACTTCTTAATTTATAATTTTAT--------------TAATTACTATATTTAATGAATTTACCATATATCTCCAATTTTGAGCCCAATCAATAAAAGAACTTCATTTGTGTCAATGTAGAAATAATGTGTCAATTTGGAGTAATCCAAAATATGGTTATTTTGGATTCATTGAGGAAATTTATTTTTTCTTTG---AAATTTATGAAATCAGATAAACGAGAAATAATGAAGTATCAATAAAAGTAAAAAAGAAAAACAGTTTTTTTATTCTATCGAGAGAATTATCTACTTGAAAAAGTTGCATTTTAGAATAGAATAAACTACGTCAAAGCCCTAAGATAAATAAATGGGACACCCC-TAAAA-TAAATGAAATTAATGAA--------------------TCTTCAAATTAACTTTTGAA--------------------CTCCTTTTTTTATAAAAATGAATCTTTACTAAAAAACTTTTT-GATTGAATTGACTTGTTCAATCTCGACGAT
PO_135a         GGAAATCTCTTTCTACCGGGAATTCA-AAAAGTTTTTTT-GTACGACAAACAAATAAGTCCTAAAATATTGGAATAATCGGAATGGATTTGATTCAAAAAATTGGCTCAAAAATTTGTTAATATAAAATTCACAATTGACAGTCCCTATTCTAATCAATATGAAATAGACCAGGTTTCAGTCTTATAAGATGTCTAAAAAAA---GAATAAAGAAAAAA-TACAAGGTTTTTTATTTCTTTTTTTTTTTTTT-----CTTTGTAGTATATTTTCACTAAGATTTTTGTGGTGGGGAGTCTTATTTTCCCCATCGACCTTTACAATAATGAAAAATTTTTCTCTTTCTCGGGAAGGGTAGATATCCTATTTTTAGTTTTTAGTTCAAATTAATGGATTGTTGAAACTAATGGATTCCACATTAAAAAA-TTTTAGATAACTTTATGACTTCTTAATTTATAATTTTAT--------------TAATTACTATATTTAATGAATTTACCATATATCTCCAATTTTGAGCCCAATCAATAAAAGAACTTCATTTGTGTCAATGTAGAAATAATGTGTCAATTTGGAGTAATCCAAAATATGGTTATTTTGGATTCATTGAGGAAATTTATTTTTTCTTTG---AAATTTATGAAATCAGATAAACGAGAAATAATGAAGTATCAATAAAAGTAAAAAAGAAAAACAGTTTTTTTATTCTATCGAGAGAATTATCTACTTGAAAAAGTTGCATTTTAGAATAGAATAAACTACGTCAAAGCCCTAAGATAAATAAATGGGACACCCC-TAAAA-TAAATGAAATTAATGAA--------------------TCTTCAAATTAACTTTTGAA--------------------CTCCTTTTTTTATAAAAATGAATCTTTACTAAAAAACTTTTT-GATTGAATTGACTTGTTCAATCTCGACGAT
PO_135b         GGAAATCTCTTTCTACCGGGAATTCA-AAAAGTTTTTTT-GTACGACAAACAAATAAGTCCTAAAATATTGGAATAATCGGAATGGATTTGATTCAAAAAATTGGCTCAAAAATTTGTTAATATAAAATTCACAATTGACAGTCCCTATTCTAATCAATATGAAATAGACCaGGTTTCAGTcTTATAAGATGTcTAAAAAAA---GAATAAAGAAAAAA-TACAAGGTTTTTTATTTCTTTTTTTTTTTTT------CTTTGTAGTATATTTTCACTAAGATTTTTGTGGTGGGGAGTCTTATTTTCCCCATCGACCTTTACAATAATGAAAAATTTTTCTCTTTCTCGGGAAGGGTAGATATCCTATTTTTAGTTTTTAGTTCAAATTAATGGATTGTTGAAACTAATGGATTCCACATTAAAAAA-TTTTAGATAACTTTATGACTTCTTAATTTATAATTTTAT--------------TAATTACTATATTTAATGAATTTACCATATATCTCCAATTTTGAGCCCAATCAATAAAAGAACTTCATTTGTGTCAATGTAGAAATAATGTGTCAATTTGGAGTAATCCAAAATATGGTTATTTTGGATTCATTGAGGAAATTTATTTTTTCTTTG---AAATTTATGAAATCAGATAAACGAGAAATAATGAAGTATCAATAAAAGTAAAAAAGAAAAACAGTTTTTTTATTCTATCGAGAGAATTATCTACTTGAAAAAGTTGCATTTTAGAATAGAATAAACTACGTCAAAGCCCTAAGATAAATAAATGGGACACCCC-TAAAA-TAAATGAAATTAATGAA--------------------TCTTCAAATTAACTTTTGAA--------------------CTCCTTTTTTTATAAAAATGAATCTTTACTAAAAAACTTTTT-GATTGAATTGACTTGTTCAATCTCGACGAT
PO_136a         GGAAATCTCTTTCTACCGGGAATTCA-AAAAGTTTTTTT-GTACGACAAACAAATAAGTCCTAAAATATTGGAATAATCGGAATGGATTTGATTCAAAAAATTGGCTCAAAAATTTGTTAATATAAAATTCACAATTGACAGTCCCTATTCTAATCAATATGAAATAGACCAGGTTTCAGTCTTATAAGATGTCTAAAAAAA---GAATAAAGAAAAAA-TACAAGGTTTTTTATTTCTTTTTTTTTTTTT------CTTTGTAGTATATTTTCACTAAGATTTTTGTGGTGGGGAGTCTTATTTTCCCCATCGACCTTTACAATAATGAAAAATTTTTCTCTTTCTCGGGAAGGGTAGATATCCTATTTTTAGTTTTTAGTTCAAATTAATGGATTGTTGAAACTAATGGATTCCACATTAAAAAA-TTTTAGATAACTTTATGACTTCTTAATTTATAATTTTAT--------------TAATTACTATATTTAATGAATTTACCATATATCTCCAATTTTGAGCCCAATCAATAAAAGAACTTCATTTGTGTCAATGTAGAAATAATGTGTCAATTTGGAGTAATCCAAAATATGGTTATTTTGGATTCATTGAGGAAATTTATTTTTTCTTTG---AAATTTATGAAATCAGATAAACGAGAAATAATGAAGTATCAATAAAAGTAAAAAAGAAAAACAGTTTTTTTATTCTATCGAGAGAATTATCTACTTGAAAAAGTTGCATTTTAGAATAGAATAAACTACGTCAAAGCCCTAAGATAAATAAATGGGACACCCC-TAAAA-TAAATGAAATTAATGAA--------------------TCTTCAAATTAACTTTTGAA--------------------CTCCTTTTTTTATAAAAATGAATCTTTACTAAAAAACTTTTT-GATTGAATTGACTTGTTCAATCTCGACGAT
PO_136b         GGAAATCTCTTTCTACCGGGAATTCA-AAAAGTTTTTTT-GTACGACAAACAAATAAGTCCTAAAATATTGGAATAATCGGAATGGATTTGATTCAAAAAATTGGCTCAAAAATTTGTTAATATAAAATTCACAATTGACAGTCCCTATTCTAATCAATATGAAATAGACCAGGTTTCAGTCTTATAAGATGTCTAAAAAAA---GAATAAAGAAAAAA-TACAAGGTTTTTTATTTCTTTTTTTTTTTTT------CTTTGTAGTATATTTTCACTAAGATTTTTGTGGTGGGGAGTCTTATTTTCCCCATCGACCTTTACAATAATGAAAAATTTTTCTCTTTCTCGGGAAGGGTAGATATCCTATTTTTAGTTTTTAGTTCAAATTAATGGATTGTTGAAACTAATGGATTCCACATTAAAAAA-TTTTAGATAACTTTATGACTTCTTAATTTATAATTTTAT--------------TAATTACTATATTTAATGAATTTACCATATATCTCCAATTTTGAGCCCAATCAATAAAAGAACTTCATTTGTGTCAATGTAGAAATAATGTGTCAATTTGGAGTAATCCAAAATATGGTTATTTTGGATTCATTGAGGAAATTTATTTTTTCTTTG---AAATTTATGAAATCAGATAAACGAGAAATAATGAAGTATCAATAAAAGTAAAAAAGAAAAACAGTTTTTTTATTCTATCGAGAGAATTATCTACTTGAAAAAGTTGCATTTTAGAATAGAATAAACTACGTCAAAGCCCTAAGATAAATAAATGGGACACCCC-TAAAA-TAAATGAAATTAATGAA--------------------TCTTCAAATTAACTTTTGA---------------------CTCCTTTTTTTATAAAAATGAATCTTTACTAAAAAACTTTTT-GATTGAATTGACTTGTTCAATCTCGACGAT
PH_2           GGAAATCTCTTTCTACCGGGAATTCA-AAAAGTTTTTTT-GTACGACAAACAAATAAGTCCTAAAATATTGGAATAATCGGAATGGATTTGATTCAAAAAATTGGCTCAAAAATTTGTTAATATAAAATTCACAATTGACAGTCCCTATTCTAATCAATATGAAATAGACCAGGTTTCAGTCTTATAAGATGTCTAAAAAAA---GAATAAAGAAAAAA-TACAAGGTTTTTTATTTCTTTTTTTTTTTTTTTT---CTTTGTAGTATATTTTCACTAAGATTTTTGTGGTGGGGAGTCTTATTTTCCCCATCGACCTTTACAATAATGAAAAATTTTTCTCTTTCTCGGGAAGGGTAGATATCCTATTTTTAGTTTTTAGTTCAAATTAATGGATTGTTGAAACTAATGGATTCCACATTAAAAAA-TTTTAGATAACTTTATGACTTCTTAATTTATAATTTGAT--------------TAATTACTATATTTAATGAATTTACCATATATCTCCAATTTTGAGCCCAATCAATAAAAGAACTTCATTTGTGTCAATGTAGAAATAATGTGTCAATTTGGAGTAATCCAAAATATGGTTATTTTGGATTCATTGAGGAAATTTATTTTTTCTTTG---AAATTTATGAAATCAGATAAACGAGAAATAATGAAGTATCAATAAAAGTAAAAAAGAAAAACAGTTTTTTTATTCTATCGAGAGAATTATCTACTTGAAAAAGTTGCATTTTAGAATAGAATAAACTACGTCAAAGCCCTAAGATAAATAAATGGGACACCCC-TAAAA-TAAATGAAATTAATGAA--------------------TCTTCAAATTAACTTTTGAA--------------------CTCCTTTTTTTATAAAAATGAATCTTTACTAAAAAACTTTTTTTATTGAATTGACTTGTTCAATCTCGACGAT
PH_73         GGAAATCTCTTTCTACCGGGAATTCA-AAAAGTTTTTTT-GTACGACAAACAAATAAGTCCTAAAATATTGGAATAATCGGAATGGATTTGATTCAAAAAATTGGCTCAAAAATTTGTTAATATAAAATTCACAATTGACAGTCCCTATTCTAATCAATATGAAATAGACCAGGTTTCAGTCTTATAAGATGTCTAAAAAAA---GAATAAAGAAAAAA-TACAAGGTTTTTTATTTCTTTTTTTTTTT------------GTAGTATATTTTCACTAAGATTTTTGTGGTGGGGAGTCTTATTTTCCCCATCGACCTTTACAATAATGAAAAATTTTTCTCTTTCTCGGGAAGGGTAGATATCCTATTTTTAGTTTTTAGTTCAAATTAATGGATTGTTGAAACTAATGGATTCCACATTAAAAAA-TTTTAGATAACTTTATGACTTCTTAATTTATAATTTGAT--------------TAATTACTATATTTAATGAATTTACCATATATCTCCAATTTTGAGCCCAATCAATAAAAGAACTTCATTTGTGTCAATGTAGAAATAATGTGTCAATTTGGAGTAATCCAAAATATGGTTATTTTGGATTCATTGAGGAAATTTATTTTTTCTTTG---AAATTTATAAAATCAGATAAACGAGAAATAATGAAGTATCAATAAAAGTAAAAAAGAAAAACAGTTTTTTTATTCTATCGAGAGAATTATCTACTTGAAAAAGTTGCATTTTAGAATAGAATAAACTACGTCAAAGCCCTAAGATAAATAAATGGGACACCCC-TAAAA-TAAATGAAATTAATGAA--------------------TCTTCAAATTAACTTTTGAA--------------------CTCCTTTTTTTATAAAAATGAATCTTTACTAAAAAACTTTTT-GATTGAATTGACTTGTTCAATCTCGACGAT
PH_79b          GGAAATCTCTTTCTACCGGGAATTCA-AAAAGTTTTTTT-GTACGACAAACAAATAAGTCCTAAAATATTGGAATAATCGGAATGGATTTGATTCAAAAAATTGGCTCAAAAATTTGTTAATATAAAATTCACAATTGACAGTCCCTATTCTAATCAATATGAAATAGACCAGGTTTCAGTCTTATAAGATGTCTAAAAAAA---GAATAAAGAAAAAA-TACAAGGTTTTTTATTTCTTTTTTTTTTT------------GTAGTATATTTTCACTAAGATTTTTGTGGTGGGGAGTCTTATTTTCCCCATCGACCTTTACAATAATGAAAAATTTTTCTCTTTCTCGGGAAGGGTAGATATCCTATTTTTAGTTTTTAGTTCAAATTAATGGATTGTTGAAACTAATGGATTCCACATTAAAAAA-TTTTAGATAACTTTATGACTTCTTAATTTATAATTTGAT--------------TAATTACTATATTTAATGAATTTACCATATATCTCCAATTTTGAGCCCAATCAATAAAAGAACTTCATTTGTGTCAATGTAGAAATAATGTGTCAATTTGGAGTAATCCAAAATATGGTTATTTTGGATTCATTGAGGAAATTTATTTTTTCTTTG---AAATTTATAAAATCAGATAAACGAGAAATAATGAAGTATCAATAAAAGTAAAAAAGAAAAACAGTTTTTTTATTCTATCGAGAGAATTATCTACTTGAAAAAGTTGCATTTTAGAATAGAATAAACTACGTCAAAGCCCTAAGATAAATAAATGGGACACCCC-TAAAA-TAAATGAAATTAATGAA--------------------TCTTCAAATTAACTTTTGAA--------------------CTCCTTTTTTTATAAAAATGAATCTTTACTAAAAAACTTTTT-GATTGAATTGACTTGTTCAATCTCGACGAT
PH_79c        GGAAATCTCTTTCTACCGGGAATTCA-AAAAGTTTTTTT-GTACGACAAACAAATAAGTCCTAAAATATTGGAATAATCGGAATGGATTTGATTCAAAAAATTGGCTCAAAAATTTGTTAATATAAAATTCACAATTGACAGTCCCTATTCTAATCAATATGAAATAGACCAGGTTTCAGTCTTATAAGATGTCTAAAAAAA---GAATAAAGAAAAAA-TACAAGGTTTTTTATTTCTTTTTTTTTTT------------GTAGTATATTTTCACTAAGATTTTTGTGGTGGGGAGTCTTATTTTCCCCATCGACCTTTACAATAATGAAAAATTTTTCTCTTTCTCGGGAAGGGTAGATATCCTATTTTTAGTTTTTAGTTCAAATTAATGGATTGTTGAAACTAATGGATTCCACATTAAAAAA-TTTTAGATAACTTTATGACTTCTTAATTTATAATTTGAT--------------TAATTACTATATTTAATGAATTTACCATATATCTCCAATTTTGAGCCCAATCAATAAAAGAACTTCATTTGTGTCAATGTAGAAATAATGTGTCAATTTGGAGTAATCCAAAATATGGTTATTTTGGATTCATTGAGGAAATTTATTTTTTCTTTG---AAATTTATAAAATCAGATAAACGAGAAATAATGAAGTATCAATAAAAGTAAAAAAGAAAAACAGTTTTTTTATTCTATCGAGAGAATTATCTACTTGAAAAAGTTGCATTTTAGAATAGAATAAACTACGTCAAAGCCCTAAGATAAATAAATGGGACACCCC-TAAAA-TAAATGAAATTAATGAA--------------------TCTTCAAATTAACTTTTGAA--------------------CTCCTTTTTTTATAAAAATGAATCTTTACTAAAAAACTTTTT-GATTGAATTGACTTGTTCAATCTCGACGAT
PH_79a          GGAAATCTCTTTCTACCGGGAATTCA-AAAAGTTTTTTT-GTACGACAAACAAATAAGTCCTAAAATATTGGAATAATCGGAATGGATTTGATTCAAAAAATTGGCTCAAAAATTTGTTAATATAAAATTCACAATTGACAGTCCCTATTCTAATCAATATGAAATAGACCAGGTTTCAGTCTTATAAGATGTCTAAAAAAA---GAATAAAGAAAAAA-TACAAGGTTTTTTATTTCTTTTTTTTTTT------------GTAGTATATTTTCACTAAGATTTTTGTGGTGGGGAGTCTTATTTTCCCCATCGACCTTTACAATAATGAAAAATTTTTCTCTTTCTCGGGAAGGGTAGATATCCTATTTTTAGTTTTTAGTTCAAATTAATGGATTGTTGAAACTAATGGATTCCACATTAAAAAA-TTTTAGATAACTTTATGACTTCTTAATTTATAATTTGAT--------------TAATTACTATATTTAATGAATTTACCATATATCTCCAATTTTGAGCCCAATCAATAAAAGAACTTCATTTGTGTCAATGTAGAAATAATGTGTCAATTTGGAGTAATCCAAAATATGGTTATTTTGGATTCATTGAGGAAATTTATTTTTTCTTTG---AAATTTATAAAATCAGATAAACGAGAAATAATGAAGTATCAATAAAAGTAAAAAAGAAAAACAGTTTTTTTATTCTATCGAGAGAATTATCTACTTGAAAAAGTTGCATTTTAGAATAGAATAAACTACGTCAAAGCCCTAAGATAAATAAATGGGACACCCC-TAAAA-TAAATGAAATTAATGAA--------------------TCTTCAAATTAACTTTTGAA--------------------CTCCTTTTTTTATAAAAATGAATCTTTACTAAAAAACTTTTT-GATTGAATTGACTTGTTCAATCTCGACGAT
PH_105          GGAAATCTCTTTCTACCGGGAATTCA-AAAAGTTTTTTT-GTACGACAAACAAATAAGTCCTAAAATATTGGAATAATCGGAATGGATTTGATTCAAAAAATTGGCTCAAAAATTTGTTAATATAAAATTCACAATTGACAGTCCCTATTCTAATCAATATGAAATAGACCAGGTTTCAGTCTTATAAGATGTCTAAAAAAA---GAATAAAGAAAAAA-TACAAGGTTTTTTATTTCTTTTTTTTTTT------------GTAGTATATTTTCACTAAGATTTTTGTGGTGGGGAGTCTTATTTTCCCCATCGACCTTTACAATAATGAAAAATTTTTCTCTTTCTCGGGAAGGGTAGATATCCTATTTTTAGTTTTTAGTTCAAATTAATGGATTGTTGAAACTAATGGATTCCACATTAAAAAA-TTTTAGATAACTTTATGACTTCTTAATTTATAATTTGAT--------------TAATTACTATATTTAATGAATTTACCATATATCTCCAATTTTGAGCCCAATCAATAAAAGAACTTCATTTGTGTCAATGTAGAAATAATGTGTCAATTTGGAGTAATCCAAAATATGGTTATTTTGGATTCATTGAGGAAATTTATTTTTTCTTTG---AAATTTATAAAATCAGATAAACGAGAAATAATGAAGTATCAATAAAAGTAAAAAAGAAAAACAGTTTTTTTATTCTATCGAGAGAATTATCTACTTGAAAAAGTTGCATTTTAGAATAGAATAAACTACGTCAAAGCCCTAAGATAAATAAATGGGACACCCC-TAAAA-TAAATGAAATTAATGAA--------------------TCTTCAAATTAACTTTTGAA--------------------CTCCTTTTTTTATAAAAATGAATCTTTACTAAAAAACTTTTT-GATTGAATTGACTTGTTCAATCTCGACGAT
PH_104a          GGAAATCTCTTTCTACCGGGAATTCA-AAAAGTTTTTTT-GTACGACAAACAAATAAGTCCTAAAATATTGGAATAATCGGAATGGATTTGATTCAAAAAATTGGCTCAAAAATTTGTTAATATAAAATTCACAATTGACAGTCCCTATTCTAATCAATATGAAATAGACCAGGTTTCAGTCTTATAAGATGTCTAAAAAAA---GAATAAAGAAAAAA-TACAAGGTTTTTTATTTCTTTTTTTTTTT------------GTAGTATATTTTCACTAAGATTTTTGTGGTGGGGAGTCTTATTTTCCCCATCGACCTTTACAATAATGAAAAATTTTTCTCTTTCTCGGGAAGGGTAGATATCCTATTTTTAGTTTTTAGTTCAAATTAATGGATTGTTGAAACTAATGGATTCCACATTAAAAAA-TTTTAGATAACTTTATGACTTCTTAATTTATAATTTGAT--------------TAATTACTATATTTAATGAATTTACCATATATCTCCAATTTTGAGCCCAATCAATAAAAGAACTTCATTTGTGTCAATGTAGAAATAATGTGTCAATTTGGAGTAATCCAAAATATGGTTATTTTGGATTCATTGAGGAAATTTATTTTTTCTTTG---AAATTTATAAAATCAGATAAACGAGAAATAATGAAGTATCAATAAAAGTAAAAAAGAAAAACAGTTTTTTTATTCTATCGAGAGAATTATCTACTTGAAAAAGTTGCATTTTAGAATAGAATAAACTACGTCAAAGCCCTAAGATAAATAAATGGGACACCCC-TAAAA-TAAATGAAATTAATGAA--------------------TCTTCAAATTAACTTTTGAA--------------------CTCCTTTTTTTATAAAAATGAATCTTTACTAAAAAACTTTTT-GATTGAATTGACTTGTTCAATCTCGACGAT
PH_104b          GGAAATCTCTTTCTACCGGGAATTCA-AAAAGTTTTTTT-GTACGACAAACAAATAAGTCCTAAAATATTGGAATAATCGGAATGGATTTGATTCAAAAAATTGGCTCAAAAATTTGTTAATATAAAATTCACAATTGACAGTCCCTATTCTAATCAATATGAAATAGACCAGGTTTCAGTCTTATAAGATGTCTAAAAAAA---GAATAAAGAAAAAA-TACAAGGTTTTTTATTTCTTTTTTTTTTT------------GTAGTATATTTTCACTAAGATTTTTGTGGTGGGGAGTCTTATTTTCCCCATCGACCTTTACAATAATGAAAAATTTTTCTCTTTCTCGGGAAGGGTAGATATCCTATTTTTAGTTTTTAGTTCAAATTAATGGATTGTTGAAACTAATGGATTCCACATTAAAAAA-TTTTAGATAACTTTATGACTTCTTAATTTATAATTTGAT--------------TAATTACTATATTTAATGAATTTACCATATATCTCCAATTTTGAGCCCAATCAATAAAAGAACTTCATTTGTGTCAATGTAGAAATAATGTGTCAATTTGGAGTAATCCAAAATATGGTTATTTTGGATTCATTGAGGAAATTTATTTTTTCTTTG---AAATTTATAAAATCAGATAAACGAGAAATAATGAAGTATCAATAAAAGTAAAAAAGAAAAACAGTTTTTTTATTCTATCGAGAGAATTATCTACTTGAAAAAGTTGCATTTTAGAATAGAATAAACTACGTCAAAGCCCTAAGATAAATAAATGGGACACCCC-TAAAA-TAAATGAAATTAATGAA--------------------TCTTCAAATTAACTTTTGAA--------------------CTCCTTTTTTTATAAAAATGAATCTTTACTAAAAAACTTTTT-GATTGAATTGACTTGTTCAATCTCGACGAT
PH_100b         GGAAATCTCTTTCTACCGGGAATTCA-AAAAGTTTTTTT-GTACGACAAACAAATAAGTCCTAAAATATTGGAATAATCGGAATGGATTTGATTCAAAAAATTGGCTCAAAAATTTGTTAATATAAAATTCACAATTGACAGTCCCTATTCTAATCAATATGAAATAGACCAGGTTTCAGTCTTATAAGATGTCTAAAAAAA---GAATAAAGAAAAAA-TACAAGGTTTTTTATTTCTTTTTTTTTTT------------GTAGTATATTTTCACTAAGATTTTTGTGGTGGGGAGTCTTATTTTCCCCATCGACCTTTACAATAATGAAAAATTTTTCTCTTTCTCGGGAAGGGTAGATATCCTATTTTTAGTTTTTAGTTCAAATTAATGGATTGTTGAAACTAATGGATTCCACATTAAAAAA-TTTTAGATAACTTTATGACTTCTTAATTTATAATTTGAT--------------TAATTACTATATTTAATGAATTTACCATATATCTCCAATTTTGAGCCCAATCAATAAAAGAACTTCATTTGTGTCAATGTAGAAATAATGTGTCAATTTGGAGTAATCCAAAATATGGTTATTTTGGATTCATTGAGGAAATTTATTTTTTCTTTG---AAATTTATAAAATCAGATAAACGAGAAATAATGAAGTATCAATAAAAGTAAAAAAGAAAAACAGTTTTTTTATTCTATCGAGAGAATTATCTACTTGAAAAAGTTGCATTTTAGAATAGAATAAACTACGTCAAAGCCCTAAGATAAATAAATGGGACACCCC-TAAAA-TAAATGAAATTAATGAA--------------------TCTTCAAATTAACTTTTGAA--------------------CTCCTTTTTTTATAAAAATGAATCTTTACTAAAAAACTTTTT-GATTGAATTGACTTGTTCAATCTCGACGAT
PH_104c          GGAAATCTCTTTCTACCGGGAATTCA-AAAAGTTTTTT--GTACGACAAACAAATAAGTCCTAAAATATTGGAATAATCGGAATGGATTTGATTCAAAAAATTGGCTCAAAAATTTGTTAATATAAAATTCACAATTGACAGTCCCTATTCTAATCAATATGAAATAGACCAGGTTTCAGTCTTATAAGATGTCTAAAAAAA---GAATAAAGAAAAAA-TACAAGGTTTTTTATTTCTTTTTTTTTTTTT----------GTAGTATATTTTCACTAAGATTTTTGTGGTGGGGAGTCTTATTTTCCCCATCGACCTTTACAATAATGAAAAATTTTTCTCTTTCTCGGGAAGGGTAGATATCCTATTTTTAGTTTTTAGTTCAAATTAATGGATTGTTGAAACTAATGGATTCCACATTAAAAAA-TTTTAGATAACTTTATGACTTCTTAATTTATAATTTTAT--------------TAATTACTATATTTAATGAATTTACCATATATCTCCAATTTTGAGCCCAATCAATAAAAGAACTTCATTTGTGTCAATGTAGAAATAATGTGTCAATTTGGAGTAATCCAAAATATGGTTATTTTGGATTCATTGAGGAAATTTATTTTTTCTTTG---AAATTTATAAAATCAGATAAACGAGAAATAATGAAGTATCAATAAAAGTAAAAAAGAAAAACAGTTTTTTTATTCTATCGAGAGAATTATCTACTTGAAAAAGTTGCATTTTAGAATAGAATAAACTACGTCAAAGCCCTAAGATAAATAAATGGGACACCCC-TAAAA-TAAATGAAATTAATGAA--------------------TCTTCAAATTAACTTTTGAA--------------------CTCCTTTTTTTATAAAAATGAATCTTTACTAAAAAACTTTTT-GATTGAATTGACTTGTTCAATCTCGACGAT
PH_106          GGAAATCTCTTTCTACCGGGAATTCA-AAAAGTTTTTTT-GTACGACAAACAAATAAGTCCTAAAATATTGGAATAATCGGAATGGATTTGATTCAAAAAATTGGCTCAAAAATTTGTTAATATAAAATTCACAATTGACAGTCCCTATTTTAATCAATATGAAATAGACCAGGTTTCAGTCTTATAAGATGTCTAAAAAAA---GAATAAAGAAAAAA-TACAAGGTTTTTTATTTCTTTTTTTTTTTTTT-----CTTTGTAGTATATTTTCACTAAGATTTTTGTGGTGGGGAGTCTTATTTTCCCCATCGACCTTTACAATAATGAAAAATTTTTCTCTTTCTCGGGAAGGGTAGATATCCTATTTTTAGTTTTTAGTTCAAATTAATGGATTGTTGAAACTAATGGATTCCACATTAAAAAA-TTTTAGATAACTTTATGACTTCTTAATTTATAATTTTAT--------------TCATTACTATATTTAATGAATTTACCTTATATCTCCAATTTTGAGCCCAATCAATAAAAGAACTTCATTTGTGTCAATGTAGAAATAATGTGTCAATTTGGAGTAATCCAAAATATGGTTATTTTGGACTCATTGAGGAAATTTATTTTTTCTTTG---AAATTTATGAAATCAGATAAACGAGAAATAATGAAGTATCAATAAAAGTAAAAAAGAAAAACAGTTTTTTTATTCTATCGAGAGAATTATCTACTTGAAAAAGTTGCATTTTAGAATAGAATAAACTACGTCAAAGCCCTAAGATAAATAAATGGGACACCCC-TAAAA-TAAATGAAATTAATGAA--------------------TCTTCAAATTAACTTTTGAA--------------------CTCCTTTTTTTATAAAAATGAATCTTTACTAAAAAACTTTTT-GATTGAATTGACTTGTTCAATCTCGACGAT
PH_28        GGAAATCTCTTTCTACCGGGAATTCA-AAAAGTTTTTTT-GTACGACAAACAAATAAGTCCTAAAATATTGGAATAATCGGAATGGATTTGATTCAAAAAATTGGCTCAAAAATTTGTTAATATAAAATTCACAATTGACAGTCCCTATTTTAATCAATATGAAATAGACCAGGTTTCAGTCTTATAAGATGTCTAAAAAAA---GAATAAAGAAAAAA-TACAAGGTTTTTTATTTCTTTTTTTTTTTT-------CTTTGTAGTATATTTTCACTAAGATTTTTGTGGTGGGGAGTCTTATTTTCCCCATCGACCTTTACAATAATGAAAAATTTTTCTCTTTCTCGGGAAGGGTAGATATCCTATTTTTAGTTTTTAGTTCAAATTAATGGATTGTTGAAACTAATGGATTCCACATTAAAAAA-TTTTAGATAACTTTATGACTTCTTAATTTATAATTTTAT--------------TCATTACTATATTTAATGAATTTACCTTATATCTCCAATTTTGAGCCCAATCAATAAAAGAACTTCATTTGTGTCAATGTAGAAATAATGTGTCAATTTGGAGTAATCCAAAATATGGTTATTTTGGATTCATTGAGGAAATTTATTTTTTCTTTG---AAATTTATGAAATCAGATAAACGAGAAATAATGAAGTATCAATAAAAGTAAAAAAGAAAAACAGTTTTTTTATTCTATCGAGAGAATTATCTACTTGAAAAAGTTGCATTTTAGAATAGAATAAACTACGTCAAAGCCCTAAGATAAATAAATGGGACACCCC-TAAAA-TAAATGAAATTAATGAA--------------------TCTTCAAATTAACTTTTGAA--------------------CTCCTTTTTTTATAAAAATGAATCTTTACTAAAAAACTTTTT-GATTGAATTGACTTGTTCAATCTCGACGAT
PH_27          GGAAATCTCTTTCTACCGGGAATTCA-AAAAGTTTTTTT-GTACGACAAACAAATAAGTCCTAAAATATTGGAATAATCGGAATGGATTTGATTCAAAAAATTGGCTCAAAAATTTGTTAATATAAAATTCACAATTGACAGTCCCTATTTTAATCAATATGAAATAGACCAGGTTTCAGTCTTATAAGATGTCTAAAAAAA---GAATAAAGAAAAAA-TACAAGGTTTTTTATTTCTTTTTTTTTTTTT------CTTTGTAGTATATTTTCACTAAGATTTTTGTGGTGGGGAGTCTTATTTTCCCCATCGACCTTTACAATAATGAAAAATTTTTCTCTTTCTCGGGAAGGGTAGATATCCTATTTTTAGTTTTTAGTTCAAATTAATGGATTGTTGAAACTAATGGATTCCACATTAAAAAA-TTTTAGATAACTTTATGACTTCTTAATTTATAATTTTAT--------------TCATTACTATATTTAATGAATTTACCTTATATCTCCAATTTTGAGCCCAATCAATAAAAGAACTTCATTTGTGTCAATGTAGAAATAATGTGTCAATTTGGAGTAATCCAAAATATGGTTATTTTGGATTCATTGAGGAAATTTATTTTTTCTTTG---AAATTTATGAAATCAGATAAACGAGAAATAATGAAGTATCAATAAAAGTAAAAAAGAAAAACAGTTTTTTTATTCTATCGAGAGAATTATCTACTTGAAAAAGTTGCATTTTAGAATAGAATAAACTACGTCAAAGCCCTAAGATAAATAAATGGGACACCCC-TAAAA-TAAATGAAATTAATGAA--------------------TCTTCAAATTAACTTTTGAA--------------------CTCCTTTTTTTATAAAAATGAATCTTTACTAAAAAACTTTTT-GATTGAATTGACTTGTTCAATCTCGACGAT
PH_21a           GGAAATCTCTTTCTACCGGGAATTCA-AAAAGTTTTTTT-GTACGACAAACAAATAAGTCCTAAAATATTGGAATAATCGGAATGGATTTGATTCAAAAAATTGGCTCAAAAATTTGTTAATATAAAATTCACAATTGACAGTCCCTATTTTAATCAATATGAAATAGACCAGGTTTCAGTCTTATAAGATGTCTAAAAAAA---GAATAAAGAAAAAA-TACAAGGTTTTTTATTTCTTTTTTTTTTT--------CTTTGTAGTATATTTTCACTAAGATTTTTGTGGTGGGGAGTCTTATTTTCCCCATCGACCTTTACAATAATGAAAAATTTTTCTCTTTCTCGGGAAGGGTAGATATCCTATTTTTAGTTTTTAGTTCAAATTAATGGATTGTTGAAACTAATGGATTCCACATTAAAAAA-TTTTAGATAACTTTATGACTTCTTAATTTATAATTTTAT--------------TCATTACTATATTTAATGAATTTACCTTATATCTCCAATTTTGAGCCCAATCAATAAAAGAACTTCATTTGTGTCAATGTAGAAATAATGTGTCAATTTGGAGTAATCCAAAATATGGTTATTTTGGATTCATTGAGGAAATTTATTTTTTCTTTG---AAATTTATGAAATCAGATAAACGAGAAATAATGAAGTATCAATAAAAGTAAAAAAGAAAAACAGTTTTTTTATTCTATCGAGAGAATTATCTACTTGAAAAAGTTGCATTTTAGAATAGAATAAACTACGTCAAAGCCCTAAGATAAATAAATGGGACACCCC-TAAAA-TAAATGAAATTAATGAA--------------------TCTTCAAATTAACTTTTGAA--------------------CTCCTTTTTTTATAAAAATGAATCTTTACTAAAAAACTTTTT-GATTGAATTGACTTGTTCAATCTCGACGAT
PH_21b           GGAAATCTCTTTCTACCGGGAATTCA-AAAAGTTTTTTT-GTACGACAAACAAATAAGTCCTAAAATATTGGAATAATCGGAATGGATTTGATTCAAAAAATTGGCTCAAAAATTTGTTAATATAAAATTCACAATTGACAGTCCCTATTTTAATCAATATGAAATAGACCAGGTTTCAGTCTTATAAGATGTCTAAAAAAA---GAATAAAGAAAAAA-TACAAGGTTTTTTATTTCTTTTTTTTTTT--------CTTTGTAGTATATTTTCACTAAGATTTTTGTGGTGGGGAGTCTTATTTTCCCCATCGACCTTTACAATAATGAAAAATTTTTCTCTTTCTCGGGAAGGGTAGATATCCTATTTTTAGTTTTTAGTTCAAATTAATGGATTGTTGAAACTAATGGATTCCACATTAAAAAA-TTTTAGATAACTTTATGACTTCTTAATTTATAATTTTAT--------------TCATTACTATATTTAATGAATTTACCTTATATCTCCAATTTTGAGCCCAATCAATAAAAGAACTTCATTTGTGTCAATGTAGAAATAATGTGTCAATTTGGAGTAATCCAAAATATGGTTATTTTGGATTCATTGAGGAAATTTATTTTTTCTTTG---AAATTTATGAAATCAGATAAACGAGAAATAATGAAGTATCAATAAAAGTAAAAAAGAAAAACAGTTTTTTTATTCTATCGAGAGAATTATCTACTTGAAAAAGTTGCATTTTAGAATAGAATAAACTACGTCAAAGCCCTAAGATAAATAAATGGGACACCCC-TAAAA-TAAATGAAATTAATGAA--------------------TCTTCAAATTAACTTTTGAA--------------------CTCCTTTTTTTATAAAAATGAATCTTTACTAAAAAACTTTTT-GATTGAATTGACTTGTTCAATCTCGACGAT
PH_21c           GGAAATCTCTTTCTACCGGGAATTCA-AAAAGTTTTTTT-GTACGACAAACAAATAAGTCCTAAAATATTGGAATAATCGGAATGGATTTGATTCAAAAAATTGGCTCAAAAATTTGTTAATATAAAATTCACAATTGACAGTCCCTATTTTAATCAATATGAAATAGACCAGGTTTCAGTCTTATAAGATGTCTAAAAAAA---GAATAAAGAAAAAA-TACAAGGTTTTTTATTTCTTTTTTTTTTT--------CTTTGTAGTATATTTTCACTAAGATTTTTGTGGTGGGGAGTCTTATTTTCCCCATCGACCTTTACAATAATGAAAAATTTTTCTCTTTCTCGGGAAGGGTAGATATCCTATTTTTAGTTTTTAGTTCAAATTAATGGATTGTTGAAACTAATGGATTCCACATTAAAAAA-TTTTAGATAACTTTATGACTTCTTAATTTATAATTTTAT--------------TCATTACTATATTTAATGAATTTACCTTATATCTCCAATTTTGAGCCCAATCAATAAAAGAACTTCATTTGTGTCAATGTAGAAATAATGTGTCAATTTGGAGTAATCCAAAATATGGTTATTTTGGATTCATTGAGGAAATTTATTTTTTCTTTG---AAATTTATGAAATCAGATAAACGAGAAATAATGAAGTATCAATAAAAGTAAAAAAGAAAAACAGTTTTTTTATTCTATCGAGAGAATTATCTACTTGAAAAAGTTGCATTTTAGAATAGAATAAACTACGTCAAAGCCCTAAGATAAATAAATGGGACACCCC-TAAAA-TAAATGAAATTAATGAA--------------------TCTTCAAATTAACTTTTGAA--------------------CTCCTTTTTTTATAAAAATGAATCTTTACTAAAAAACTTTTT-GATTGAATTGACTTGTTCAATCTCGACGAT
PH_23           GGAAATCTCTTTCTACCGGGAATTCA-AAAAGTTTTTTT-GTACGACAAACAAATAAGTCCTAAAATATTGGAATAATCGGAATGGATTTGATTCAAAAAATTGGCTCAAAAATTTGTTAATATAAAATTCACAATTGACAGTCCCTATTTTAATCAATATGAAATAGACCAGGTTTCAGTCTTATAAGATGTCTAAAAAAA---GAATAAAGAAAAAA-TACAAGGTTTTTTATTTCTTTTTTTTTTTTT------CTTTGTAGTATATTTTCACTAAGATTTTTGTGGTGGGGAGTCTTATTTTCCCCATCGACCTTTACAATAATGAAAAATTTTTCTCTTTCTCGGGAAGGGTAGATATCCTATTTTTAGTTTTTAGTTCAAATTAATGGATTGTTGAAACTAATGGATTCCACATTAAAAAA-TTTTAGATAACTTTATGACTTCTTAATTTATAATTTTAT--------------TCATTACTATATTTAATGAATTTACCTTATATCTCCAATTTTGAGCCCAATCAATAAAAGAACTTCATTTGTGTCAATGTAGAAATAATGTGTCAATTTGGAGTAATCCAAAATATGGTTATTTTGGATTCATTGAGGAAATTTATTTTTTCTTTG---AAATTTATGAAATCAGATAAACGAGAAATAATGAAGTATCAATAAAAGTAAAAAAGAAAAACAGTTTTTTTATTCTATCGAGAGAATTATCTACTTGAAAAAGTTGCATTTTAGAATAGAATAAACTACGTCAAAGCCCTAAGATAAATAAATGGGACACCCC-TAAAA-TAAATGAAATTAATGAA--------------------TCTTCAAATTAACTTTTGAA--------------------CTCCTTTTTTTATAAAAATGAATCTTTACTAAAAAACTTTTT-GATTGAATTGACTTGTTCAATCTCGACGAT
PH_22           GGAAATCTCTTTCTACCGGGAATTCA-AAAAGTTTTTTT-GTACGACAAACAAATAAGTCCTAAAATATTGGAATAATCGGAATGGATTTGATTCAAAAAATTGGCTCAAAAATTTGTTAATATAAAATTCACAATTGACAGTCCCTATTTTAATCAATATGAAATAGACCAGGTTTCAGTCTTATAAGATGTCTAAAAAAA---GAATAAAGAAAAAA-TACAAGGTTTTTTATTTCTTTTTTTTTTTTT------CTTTGTAGTATATTTTCACTAAGATTTTTGTGGTGGGGAGTCTTATTTTCCCCATCGACCTTTACAATAATGAAAAATTTTTCTCTTTCTCGGGAAGGGTAGATATCCTATTTTTAGTTTTTAGTTCAAATTAATGGATTGTTGAAACTAATGGATTCCACATTAAAAAA-TTTTAGATAACTTTATGACTTCTTAATTTATAATTTTAT--------------TCATTACTATATTTAATGAATTTACCTTATATCTCCAATTTTGAGCCCAATCAATAAAAGAACTTCATTTGTGTCAATGTAGAAATAATGTGTCAATTTGGAGTAATCCAAAATATGGTTATTTTGGATTCATTGAGGAAATTTATTTTTTCTTTG---AAATTTATGAAATCAGATAAACGAGAAATAATGAAGTATCAATAAAAGTAAAAAAGAAAAACAGTTTTTTTATTCTATCGAGAGAATTATCTACTTGAAAAAGTTGCATTTTAGAATAGAATAAACTACGTCAAAGCCCTAAGATAAATAAATGGGACACCCC-TAAAA-TAAATGAAATTAATGAA--------------------TCTTCAAATTAACTTTTGAA--------------------CTCCTTTTTTTATAAAAATGAATCTTTACTAAAAAACTTTTT-GATTGAATTGACTTGTTCAATCTCGACGAT
PH_24           GGAAATCTCTTTCTACCGGGAATTCA-AAAAGTTTTTTT-GTACGACAAACAAATAAGTCCTAAAATATTGGAATAATCGGAATGGATTTGATTCAAAAAATTGGCTCAAAAATTTGTTAATATAAAATTCACAATTGACAGTCCCTATTTTAATCAATATGAAATAGACCAGGTTTCAGTCTTATAAGATGTCTAAAAAAA---GAATAAAGAAAAAA-TACAAGGTTTTTTATTTCTTTTTTTTTTTTT------CTTTGTAGTATATTTTCACTAAGATTTTTGTGGTGGGGAGTCTTATTTTCCCCATCGACCTTTACAATAATGAAAAATTTTTCTCTTTCTCGGGAAGGGTAGATATCCTATTTTTAGTTTTTAGTTCAAATTAATGGATTGTTGAAACTAATGGATTCCACATTAAAAAA-TTTTAGATAACTTTATGACTTCTTAATTTATAATTTTAT--------------TCATTACTATATTTAATGAATTTACCTTATATCTCCAATTTTGAGCCCAATCAATAAAAGAACTTCATTTGTGTCAATGTAGAAATAATGTGTCAATTTGGAGTAATCCAAAATATGGTTATTTTGGATTCATTGAGGAAATTTATTTTTTCTTTG---AAATTTATGAAATCAGATAAACGAGAAATAATGAAGTATCAATAAAAGTAAAAAAGAAAAACAGTTTTTTTATTCTATCGAGAGAATTATCTACTTGAAAAAGTTGCATTTTAGAATAGAATAAACTACGTCAAAGCCCTAAGATAAATAAATGGGACACCCC-TAAAA-TAAATGAAATTAATGAA--------------------TCTTCAAATTAACTTTTGAA--------------------CTCCTTTTTTTATAAAAATGAATCTTTACTAAAAAACTTTTT-GATTGAATTGACTTGTTCAATCTCGACGAT
PH_54          GGAAATCTCTTTCTACCGGGAATTCA-AAAAGTTTTTTT-GTACGACAAACAAATAAGTCCTAAAATATTGGAATAATCGGAATGGATTTGATTCAAAAAATTGGCTCAAAAATTTGTTAATATAAAATTCACAATTGACAGTCCCTATTTTAATCAATATGAAATAGACCAGGTTTCAGTCTTATAAGATGTCTAAAAAAA---GAATAAAGAAAAAA-TACAAGGTTTTTTATTTCTTTTTTTTTTTT-------CTTTGTAGTATATTTTCACTAAGATTTTTGTGGTGGGGAGTCTTATTTTCCCCATCGACCTTTACAATAATGAAAAATTTTTCTCTTTCTCGGGAAGGGTAGATATCCTATTTTTAGTTTTTAGTTCAAATTAATGGATTGTTGAAACTAATGGATTCCACATTAAAAAA-TTTTAGATAACTTTATGACTTCTTAATTTATAATTTTAT--------------TCATTACTATATTTAATGAATTTACCTTATATCTCCAATTTTGAGCCCAATCAATAAAAGAACTTCATTTGTGTCAATGTAGAAATAATGTGTCAATTTGGAGTAATCCAAAATATGGTTATTTTGGATTCATTGAGGAAATTTATTTTTTCTTTG---AAATTTATGAAATCAGATAAACGAGAAATAATGAAGTATCAATAAAAGTAAAAAAGAAAAACAGTTTTTTTATTCTATCGAGAGAATTATCTACTTGAAAAAGTTGCATTTTAGAATAGAATAAACTACGTCAAAGCCCTAAGATAAATAAATGGGACACCCC-TAAAA-TAAATGAAATTAATGAA--------------------TCTTCAAATTAACTTTTGAA--------------------CTCCTTTTTTTATAAAAATGAATCTTTACTAAAAAACTTTTT-GATTGAATTGACTTGTTCAATCTCGACGAT
PH_44          GGAAATCTCTTTCTACCGGGAATTCA-AAAAGTTTTTTT-GTACGACAAACAAATAAGTCCTAAAATATTGGAATAATCGGAATGGATTTGATTCAAAAAATTGGCTCAAAAATTTGTTAATATAAAATTCACAATTGACAGTCCCTATTTTAATCAATATGAAATAGACCAGGTTTCAGTCTTATAAGATGTCTAAAAAAA---GAATAAAGAAAAAA-TACAAGGTTTTTTATTTCTTTTTTTTTTTT-------CTTTGTAGTATATTTTCACTAAGATTTTTGTGGTGGGGAGTCTTATTTTCCCCATCGACCTTTACAATAATGAAAAATTTTTCTCTTTCTCGGGAAGGGTAGATATCCTATTTTTAGTTTTTAGTTCAAATTAATGGATTGTTGAAACTAATGGATTCCACATTAAAAAA-TTTTAGATAACTTTATGACTTCTTAATTTATAATTTTAT--------------TCATTACTATATTTAATGAATTTACCTTATATCTCCAATTTTGAGCCCAATCAATAAAAGAACTTCATTTGTGTCAATGTAGAAATAATGTGTCAATTTGGAGTAATCCAAAATATGGTTATTTTGGATTCATTGAGGAAATTTATTTTTTCTTTG---AAATTTATGAAATCAGATAAACGAGAAATAATGAAGTATCAATAAAAGTAAAAAAGAAAAACAGTTTTTTTATTCTATCGAGAGAATTATCTACTTGAAAAAGTTGCATTTTAGAATAGAATAAACTACGTCAAAGCCCTAAGATAAATAAATGGGACACCCC-TAAAA-TAAATGAAATTAATGAA--------------------TCTTCAAATTAACTTTTGAA--------------------CTCCTTTTTTTATAAAAATGAATCTTTACTAAAAAACTTTTT-GATTGAATTGACTTGTTCAATCTCGACGAT
PH_52         GGAAATCTCTTTCTACCGGGAATTCA-AAAAGTTTTTTT-GTACGACAAACAAATAAGTCCTAAAATATTGGAATAATCGGAATGGATTTGATTCAAAAAATTGGCTCAAAAATTTGTTAATATAAAATTCACAATTGACAGTCCCTATTTTAATCAATATGAAATAGACCAGGTTTCAGTCTTATAAGATGTCTAAAAAAA---GAATAAAGAAAAAA-TACAAGGTTTTTTATTTCTTTTTTTTTTTT-------CTTTGTAGTATATTTTCACTAAGATTTTTGTGGTGGGGAGTCTTATTTTCCCCATCGACCTTTACAATAATGAAAAATTTTTCTCTTTCTCGGGAAGGGTAGATATCCTATTTTTAGTTTTTAGTTCAAATTAATGGATTGTTGAAACTAATGGATTCCACATTAAAAAA-TTTTAGATAACTTTATGACTTCTTAATTTATAATTTTAT--------------TCATTACTATATTTAATGAATTTACCTTATATCTCCAATTTTGAGCCCAATCAATAAAAGAACTTCATTTGTGTCAATGTAGAAATAATGTGTCAATTTGGAGTAATCCAAAATATGGTTATTTTGGATTCATTGAGGAAATTTATTTTTTCTTTG---AAATTTATGAAATCAGATAAACGAGAAATAATGAAGTATCAATAAAAGTAAAAAAGAAAAACAGTTTTTTTATTCTATCGAGAGAATTATCTACTTGAAAAAGTTGCATTTTAGAATAGAATAAACTACGTCAAAGCCCTAAGATAAATAAATGGGACACCCC-TAAAA-TAAATGAAATTAATGAA--------------------TCTTCAAATTAACTTTTGAA--------------------CTCCTTTTTTTATAAAAATGAATCTTTACTAAAAAACTTTTT-GATTGAATTGACTTGTTCAATCTCGACGAT
PH_108b        GGAAATCTCTTTCTACCGGGAATTCA-AAAAGTTTTTTT-GTACGACAAACAAATAAGTCCTAAAATATTGGAATAATCGGAATGGATTTGATTCAAAAAATTGGCTCAAAAATTTGTTAATATAAAATTCACAATTGACAGTCCCTATTTTAATCAATATGAAATAGACCAGGTTTCAGTCTTATAAGATGTCTAAAAAAA---GAATAAAGAAAAAA-TACAAGGTTTTTTATTTCTTTTTTTTTTTTT------CTTTGTAGTATATTTTCACTAAGATTTTTGTGGTGGGGAGTCTTATTTTCCCCATCGACCTTTACAATAATGAAAAATTTTTCTCTTTCTCGGGAAGGGTAGATATCCTATTTTTAGTTTTTAGTTCAAATTAATGGATTGTTGAAACTAATGGATTCCACATTAAAAAA-TTTTAGATAACTTTATGACTTCTTAATTTATAATTTTAT--------------TCATTACTATATTTAATGAATTTACCTTATATCTCCAATTTTGAGCCCAATCAATAAAAGAACTTCATTTGTGTCAATGTAGAAATAATGTGTCAATTTGGAGTAATCCAAAATATGGTTATTTTGGATTCATTGAGGAAATTTATTTTTTCTTTG---AAATTTATGAAATCAGATAAACGAGAAATAATGAAGTATCAATAAAAGTAAAAAAGAAAAACAGTTTTTTTATTCTATCGAGAGAATTATCTACTTGAAAAAGTTGCATTTTAGAATAGAATAAACTACGTCAAAGCCCTAAGATAAATAAATGGGACACCCC-TAAAA-TAAATGAAATTAATGAA--------------------TCTTCAAATTAACTTTTGAA--------------------CTCCTTTTTTTATAAAAATGAATCTTTACTAAAAAACTTTTT-GATTGAATTGACTTGTTCAATCTCGACGAT
PH_108a        GGAAATCTCTTTCTACCGGGAATTCA-AAAAGTTTTTTT-GTACGACAAACAAATAAGTCCTAAAATATTGGAATAATCGGAATGGATTTGATTCAAAAAATTGGCTCAAAAATTTGTTAATATAAAATTCACAATTGACAGTCCCTATTTTAATCAATATGAAATAGACCAGGTTTCAGTCTTATAAGATGTCTAAAAAAA---GAATAAAGAAAAAA-TACAAGGTTTTTTATTTCTTTTTTTTTTTTT------CTTTGTAGTATATTTTCACTAAGATTTTTGTGGTGGGGAGTCTTATTTTCCCCATCGACCTTTACAATAATGAAAAATTTTTCTCTTTCTCGGGAAGGGTAGATATCCTATTTTTAGTTTTTAGTTCAAATTAATGGATTGTTGAAACTAATGGATTCCACATTAAAAAA-TTTTAGATAACTTTATGACTTCTTAATTTATAATTTTAT--------------TCATTACTATATTTAATGAATTTACCTTATATCTCCAATTTTGAGCCCAATCAATAAAAGAACTTCATTTGTGTCAATGTAGAAATAATGTGTCAATTTGGAGTAATCCAAAATATGGTTATTTTGGATTCATTGAGGAAATTTATTTTTTCTTTG---AAATTTATGAAATCAGATAAACGAGAAATAATGAAGTATCAATAAAAGTAAAAAAGAAAAACAGTTTTTTTATTCTATCGAGAGAATTATCTACTTGAAAAAGTTGCATTTTAGAATAGAATAAACTACGTCAAAGCCCTAAGATAAATAAATGGGACACCCC-TAAAA-TAAATGAAATTAATGAA--------------------TCTTCAAATTAACTTTTGAA--------------------CTCCTTTTTTTATAAAAATGAATCTTTACTAAAAAACTTTTT-GATTGAATTGACTTGTTCAATCTCGACGAT
PH_107a        GGAAATCTCTTTCTACCGGGAATTCA-AAAAGTTTTTTT-GTACGACAAACAAATAAGTCCTAAAATATTGGAATAATCGGAATGGATTTGATTCAAAAAATTGGCTCAAAAATTTGTTAATATAAAATTCACAATTGACAGTCCCTATTTTAATCAATATGAAATAGACCAGGTTTCAGTCTTATAAGATGTCTAAAAAAA---GAATAAAGAAAAAA-TACAAGGTTTTTTATTTCTTTTTTTTTTTTT------CTTTGTAGTATATTTTCACTAAGATTTTTGTGGTGGGGAGTCTTATTTTCCCCATCGACCTTTACAATAATGAAAAATTTTTCTCTTTCTCGGGAAGGGTAGATATCCTATTTTTAGTTTTTAGTTCAAATTAATGGATTGTTGAAACTAATGGATTCCACATTAAAAAA-TTTTAGATAACTTTATGACTTCTTAATTTATAATTTTAT--------------TCATTACTATATTTAATGAATTTACCTTATATCTCCAATTTTGAGCCCAATCAATAAAAGAACTTCATTTGTGTCAATGTAGAAATAATGTGTCAATTTGGAGTAATCCAAAATATGGTTATTTTGGATTCATTGAGGAAATTTATTTTTTCTTTG---AAATTTATGAAATCAGATAAACGAGAAATAATGAAGTATCAATAAAAGTAAAAAAGAAAAACAGTTTTTTTATTCTATCGAGAGAATTATCTACTTGAAAAAGTTGCATTTTAGAATAGAATAAACTACGTCAAAGCCCTAAGATAAATAAATGGGACACCCC-TAAAA-TAAATGAAATTAATGAA--------------------TCTTCAAATTAACTTTTGAA--------------------CTCCTTTTTTTATAAAAATGAATCTTTACTAAAAAACTTTTT-GATTGAATTGACTTGTTCAATCTCGACGAT
PH_107b        GGAAATCTCTTTCTACCGGGAATTCA-AAAAGTTTTTTT-GTACGACAAACAAATAAGTCCTAAAATATTGGAATAATCGGAATGGATTTGATTCAAAAAATTGGCTCAAAAATTTGTTAATATAAAATTCACAATTGACAGTCCCTATTTTAATCAATATGAAATAGACCAGGTTTCAGTCTTATAAGATGTCTAAAAAAA---GAATAAAGAAAAAA-TACAAGGTTTTTTATTTCTTTTTTTTTTTTT------CTTTGTAGTATATTTTCACTAAGATTTTTGTGGTGGGGAGTCTTATTTTCCCCATCGACCTTTACAATAATGAAAAATTTTTCTCTTTCTCGGGAAGGGTAGATATCCTATTTTTAGTTTTTAGTTCAAATTAATGGATTGTTGAAACTAATGGATTCCACATTAAAAAA-TTTTAGATAACTTTATGACTTCTTAATTTATAATTTTAT--------------TCATTACTATATTTAATGAATTTACCTTATATCTCCAATTTTGAGCCCAATCAATAAAAGAACTTCATTTGTGTCAATGTAGAAATAATGTGTCAATTTGGAGTAATCCAAAATATGGTTATTTTGGATTCATTGAGGAAATTTATTTTTTCTTTG---AAATTTATGAAATCAGATAAACGAGAAATAATGAAGTATCAATAAAAGTAAAAAAGAAAAACAGTTTTTTTATTCTATCGAGAGAATTATCTACTTGAAAAAGTTGCATTTTAGAATAGAATAAACTACGTCAAAGCCCTAAGATAAATAAATGGGACACCCC-TAAAA-TAAATGAAATTAATGAA--------------------TCTTCAAATTAACTTTTGAA--------------------CTCCTTTTTTTATAAAAATGAATCTTTACTAAAAAACTTTTT-GATTGAATTGACTTGTTCAATCTCGACGAT
PH_110         GGAAATCTCTTTCTACCGGGAATTCA-AAAAGTTTTTTT-GTACGACAAACAAATAAGTCCTAAAATATTGGAATAATCGGAATGGATTTGATTCAAAAAATTGGCTCAAAAATTTGTTAATATAAAATTCACAATTGACAGTCCCTATTTTAATCAATATGAAATAGACCAGGTTTCAGTCTTATAAGATGTCTAAAAAAA---GAATAAAGAAAAAA-TACAAGGTTTTTTATTTCTTTTTTTTTTT--------CTTTGTAGTATATTTTCACTAAGATTTTTGTGGTGGGGAGTCTTATTTTCCCCATCGACCTTTACAATAATGAAAAATTTTTCTCTTTCTCGGGAAGGGTAGATATCCTATTTTTAGTTTTTAGTTCAAATTAATGGATTGTTGAAACTAATGGATTCCACATTAAAAAA-TTTTAGATAACTTTATGACTTCTTAATTTATAATTTTAT--------------TCATTACTATATTTAATGAATTTACCTTATATCTCCAATTTTGAGCCCAATCAATAAAAGAACTTCATTTGTGTCAATGTAGAAATAATGTGTCAATTTGGAGTAATCCAAAATATGGTTATTTTGGATTCATTGAGGAAATTTATTTTTTCTTTG---AAATTTATGAAATCAGATAAACGAGAAATAATGAAGTATCAATAAAAGTAAAAAAGAAAAACAGTTTTTTTATTCTATCGAGAGAATTATCTACTTGAAAAAGTTGCATTTTAGAATAGAATAAACTACGTCAAAGCCCTAAGATAAATAAATGGGACACCCC-TAAAA-TAAATGAAATTAATGAA--------------------TCTTCAAATTAACTTTTGAA--------------------CTCCTTTTTTTATAAAAATGAATCTTTACTAAAAAACTTTTT-GATTGAATTGACTTGTTCAATCTCGACGAT
PH_46         GGAAATCTCTTTCTACCGGGAATTCA-AAAAGTTTTTTT-GTACGACAAACAAATAAGTCCTAAAATATTGGAATAATCGGAATGGATTTGATTCAAAAAATTGGCTCAAAAATTTGTTAATATAAAATTCACAATTGACAGTCCCTATTTTAATCAATATGAAATAGACCAGGTTTCAGTCTTATAAGATGTCTAAAAAAA---GAATAAAGAAAAAA-TACAAGGTTTTTTATTTCTTTTTTTTTTTT-------CTTTGTAGTATATTTTCACTAAGATTTTTGTGGTGGGGAGTCTTATTTTCCCCATCGACCTTTACAATAATGAAAAATTTTTCTCTTTCTCGGGAAGGGTAGATATCCTATTTTTAGTTTTTAGTTCAAATTAATGGATTGTTGAAACTAATGGATTCCACATTAAAAAA-TTTTAGATAACTTTATGACTTCTTAATTTATAATTTTAT--------------TCATTACTATATTTAATGAATTTACCTTATATCTCCAATTTTGAGCCCAATCAATAAAAGAACTTCATTTGTGTCAATGTAGAAATAATGTGTCAATTTGGAGTAATCCAAAATATGGTTATTTTGGATTCATTGAGGAAATTTATTTTTTCTTTG---AAATTTATGAAATCAGATAAACGAGAAATAATGAAGTATCAATAAAAGTAAAAAAGAAAAACAGTTTTTTTATTCTATCGAGAGAATTATCTACTTGAAAAAGTTGCATTTTAGAATAGAATAAACTACGTCAAAGCCCTAAGATAAATAAATGGGACACCCC-TAAAA-TAAATGAAATTAATGAA--------------------TCTTCAAATTAACTTTTGAA--------------------CTCCTTTTTTTATAAAAATGAATCTTTACTAAAAAACTTTTT-GATTGAATTGACTTGTTCAATCTCGACGAT
PH_62          GGAAATCTCTTTCTACCGGGAATTCA-AAAAGTTTTTTT-GTACGACAAACAAATAAGTCCTAAAATATTGGAATAATCGGAATGGATTTGATTCAAAAAATTGGCTCAAAAATTTGTTAATATAAAATTCACAATTGACAGTCCCTATTTTAATCAATATGAAATAGACCAGGTTTCAGTCTTATAAGATGTCTAAAAAAA---GAATAAAGAAAAAA-TACAAGGTTTTTTATTTCTTTTTTTTTTTTT------CTTTGTAGTATATTTTCACTAAGATTTTTGTGGTGGGGAGTCTTATTTTCCCCATCGACCTTTACAATAATGAAAAATTTTTCTCTTTCTCGGGAAGGGTAGATATCCTATTTTTAGTTTTTAGTTCAAATTAATGGATTGTTGAAACTAATGGATTCCACATTAAAAAA-TTTTAGATAACTTTATGACTTCTTAATTTATAATTTTAT--------------TCATTACTATATTGAATGAATTTACCTTATATCTCCAATTTTGAGCCCAATCAATAAAAGAACTTCATTTGTGTCAATGTAGAAATAATGTGTCAATTTGGAGTAATCCAAAATATGGTTATTTTGGATTCATTGAGGAAATTTATTTTTTCTTTG---AAATTTATGAAATCAGATAAACGAGAAATAATGAAGTATCAATAAAAGTAAAAAAGAAAAACAGTTTTTTTATTCTATCGAGAGAATTATCTACTTGAAAAAGTTGCATTTTAGAATAGAATAAACTACGTCAAAGCCCTAAGATAAATAAATGGGACACCCC-TAAAA-TAAATGAAATTAATGAA--------------------TCTTCAAATTAACTTTTGAA--------------------CTCCTTTTTTTATAAAAATGAATCTTTACTAAAAAACTTTTT-GATTGAATTGACTTGTTCAATCTCGACGAT
PH_49a         GGAAATCTCTTTCTACCGGGAATTCA-AAAAGTTTTTTTTGTACGACAAACAAATAAGTCCTAAAATATTGGAATAATCGGAATGGATTTGATTCAAAAAATTGGCTCAAAAATTTGTTAATATAAAATTCACAATTGACAGTCCCTATTTTAATCAATATGAAATAGACCAGGTTTCAGTCTTATAAGATGTCTAAAAAAA---GAATAAAGAAAAAA-TACAAGGTTTTTTATTTCTTTTTTTTTTTT-------CTTTGTAGTATATTTTCACTAAGATTTTTGTGGTGGGGAGTCTTATTTTCCCCATCGACCTTTACAATAATGAAAAATTTTTCTCTTTCTCGGGAAGGGTAGATATCCTATTTTTAGTTTTTAGTTCAAATTAATGGATTGTTGAAACTAATGGATTCCACATTAAAAAA-TTTTAGATAACTTTATGACTTCTTAATTTATAATTTTAT--------------TCATTACTATATTTAATGAATTTACCTTATATCTCCAATTTTGAGCCCAATCAATAAAAGAACTTCATTTGTGTCAATGTAGAAATAATGTGTCAATTTGGAGTAATCCAAAATATGGTTATTTTGGATTCATTGAGGAAATTTATTTTTTCTTTG---AAATTTATGAAATCAGATAAACGAGAAATAATGAAGTATCAATAAAAGTAAAAAAGAAAAACAGTTTTTTTATTCTATCGAGAGAATTATCTACTTGAAAAAGTTGCATTTTAGAATAGAATAAACTACGTCAAAGCCCTAAGATAAATAAATGGGACACCCC-TAAAA-TAAATGAAATTAATGAA--------------------TCTTCAAATTAACTTTTGAA--------------------CTCCTTTTTTTATAAAAATGAATCTTTACTAAAAAACTTTTT-GATTGAATTGACTTGTTCAATCTCGACGAT
PHI_128a          GGAAATCTCTTTCTACCGGGAATTCA-AAAAGTTTTTTT-GTACGACAAACAAATAAGTCCTAAAATATTGGAATAATCGGAATGGATTTGATTCAAAAAATTGGCTCAAAAATTTGTTAATATAAAATTCACAATTGACAGTCCCTATTTTAATCAATATGAAATAGACCAGGTTTCAGTCTTATAAGATGTCTAAAAAAA---GAATAAAGAAAAAA-TACAAGGTTTTTTATTTCTTTTTTTTTTT--------CTTTGTAGTATATTTTCACTAAGATTTTTGTGGTGGGGAGTCTTATTTTCCCCATCGACCTTTACAATAATGAAAAATTTTTCTCTTTCTCGGGAAGGGTAGATATCCTATTTTTAGTTTTTAGTTCAAATTAATGGATTGTTGAAACTAATGGATTCCACATTAAAAAA-TTTTAGATAACTTTATGACTTCTTAATTTATAATTTTAT--------------TCATTACTATATTTAATGAATTTACCTTATATCTCCAATTTTGAGCCCAATCAATAAAAGAACTTCATTTGTGTCAATGTAGAAATAATGTGTCAATTTGGAGTAATCCAAAATATGGTTATTTTGGATTCATTGAGGAAATTTATTTTTTCTTTG---AAATTTATGAAATCAGATAAACGAGAAATAATGAAGTATCAATAAAAGTAAAAAAGAAAAACAGTTTTTTTATTCTATCGAGAGAATTATCTACTTGAAAAAGTTGCATTTTAGAATAGAATAAACTACGTCAAAGCCCTAAGATAAATAAATGGGACACCCC-TAAAA-TAAATGAAATTAATGAA--------------------TCTTCAAATTAACTTTTGAA--------------------CTCCTTTTTTTATAAAAATGAATCTTTACTAAAAAACTTTTT-GATTGAATTGACTTGTTCAATCTCGACGAT
PHI_128b          GGAAATCTCTTTCTACCGGGAATTCA-AAAAGTTTTTTT-GTACGACAAACAAATAAGTCCTAAAATATTGGAATAATCGGAATGGATTTGATTCAAAAAATTGGCTCAAAAATTTGTTAATATAAAATTCACAATTGACAGTCCCTATTTTAATCAATATGAAATAGaCCAGGTTTCAGTCTTATAAGATGTCTAAAAAAA---GAATAAAGAAAAAA-TaCAAGGTTTTTTATTTCTTTTTTTTTTT--------CTTTGTAGTATATTTTCACTAAGATTTTTGTGGTGGGGAGTCTTATTTTCCCCATCGACCTTTACAATAATGAAAAATTTTTCTCTTTCTCGGGAAGGGTAGATATCCTATTTTTAGTTTTTAGTTCAAATTAATGGATTGTTGAAACTAAtGGATTCCACATTAAAAAA-TTTTAGATAACTTTATGACTTCTTAATTTATAATTTTAT--------------TCATTACTATATTTAATGAATTTACCTTATATCTCCAATTTTGAGCCCAATCAATAAAAGAACTTCATTTGTGTCAATGTAGAAATAATGTGTCAATTTGGAGTAATCCAAAATATGGTTATTTTGGATTCATTGAGGAAATTTATTTTTTCTTTG---AAATTTATGAAATCAGATAAACGAGAAATAATGAAGTATCAATAAAAGTAAAAAAGAAAAACAGTTTTTTTATTCTATCGAGAGAATTATCTACTTGAAAAAGTTGCATTTTAGAATAGAATAAACTACGTCAAAGCCCTAAGATAAATAAATGGGACACCCC-TAAAA-TAAATGAAATTAATGAA--------------------TCTTCAAATTAACTTTTGAA--------------------CTCCTTTTTTTATAAAAATGAATCTTtACTAAAAAACTTTTT-GATTGAATTGACTTGTTCAATCTCGACGAT
PH_45         GGAAATCTCTTTCTACCGGGAATTCA-AAAAGTTTTTTT-GTACGACAAACAAATAAGTCCTAAAATATTGGAATAATCGGAATGGATTTGATTCAAAAAATTGGCTCAAAAATTTGTTAATATAAAATTCACAATTGACAGTCCCTATTTTAATCAATATGAAATAGACCAGGTTTCAGTCTTATAAGATGTCTAAAAAAA---GAATAAAGAAAAAA-TACAAGGTTTTTTATTTCTTTTTTTTTTTTTTTTT--CTTTGTAGTATATTTTCACTAAGATTTTTGTGGTGGGGAGTCTTATTTTCCCCATCGACCTTTACAATAATGAAAAATTTTTCTCTTTCTCGGGAAGGGTAGATATCCTATTTTTAGTTTTTAGTTCAAATTAATGGATTGTTGAAACTAATGGATTCCACATTAAAAAA-TTTTAGATAACTTTATGACTTCTTAATTTATAATTTTAT--------------TCATTACTATATTTAATGAATTTACCTTATATCTCCAATTTTGAGCCCAATCAATAAAAGAACTTCATTTGTGTCAATGTAGAAATAATGTGTCAATTTGGAGTAATCCAAAATATGGTTATTTTGGATTCATTGAGGAAATTTATTTTTTCTTTG---AAATTTATGAAATCAGATAAACGAGAAATAATGAAGTATCAATAAAAGTAAAAAAGAAAAACAGTTTTTTTATTCTATCGAGAGAATTATCTACTTGAAAAAGTTGCATTTTAGAATAGAATAAACTACGTCAAAGCCCTAAGATAAATAAATGGGACACCCC-TAAAA-TAAATGAAATTAATGAA--------------------TCTTCAAATTAACTTTTGAA--------------------CTCCTTTTTTTATAAAAATGAATCTTTACTAAAAAACTTTTT-GATTGAATTGACTTGTTCAATCTCGACGAT
PH_43a          GGAAATCTCTTTCTACCGGGAATTCA-AAAAGTTTTTTT-GTACGACAAACAAATAAGTCCTAAAATATTGGAATAATCGGAATGGATTTGATTCAAAAAATTGGCTCAAAAATTTGTTAATATAAAATTCACAATTGACAGTCCCTATTTTAATCAATATGAAATAGACCAGGTTTCAGTCTTATAAGATGTCTAAAAAAA---GAATAAAGAAAAAA-TACAAGGTTTTTTATTTCTTTTTTTTTTTTT------CTTTGTAGTATATTTTCACTAAGATTTTTGTGGTGGGGAGTCTTATTTTCCCCATCGACCTTTACAATAATGAAAAATTTTTCTCTTTCTCGGGAAGGGTAGATATCCTATTTTTAGTTTTTAGTTCAAATTAATGGATTGTTGAAACTAATGGATTCCACATTAAAAAA-TTTTAGATAACTTTATGACTTCTTAATTTATAATTTTAT--------------TCATTACTATATTTAATGAATTTACCTTATATCTCCAATTTTGAGCCCAATCAATAAAAGAACTTCATTTGTGTCAATGTAGAAATAATGTGTCAATTTGGAGTAATCCAAAATATGGTTATTTTGGATTCATTGAGGAAATTTATTTTTTCTTTG---AAATTTATGAAATCAGATAAACGAGAAATAATGAAGTATCAATAAAAGTAAAAAAGAAAAACAGTTTTTTTATTCTATCGAGAGAATTATCTACTTGAAAAAGTTGCATTTTAGAATAGAATAAACTACGTCAAAGCCCTAAGATAAATAAATGGGACACCCC-TAAAA-TAAATGAAATTAATGAA--------------------TCTTCAAATTCACTTTTGAA--------------------CTCCTTTTTTTATAAAAATGAATCTTTACTAAAAAACTTTTT-GATTGAATTGACTTGTTCAATCTCGACGAT
PH_19         GGAAATCTCTTTCTACCGGGAATTCA-AAAAGTTTTTTT-GTACGACAAACAAATAAGTCCTAAAATATTGGAATAATCGGAATGGATTTGATTCAAAAAATTGGCTCAAAAATTTGTTAATATAAAATTCACAATTGACAGTCCCTATTTTAATCAATATGAAATAGACCAGGTTTCAGTCTTATAAGATGTCTAAAAAAA---GAATAAAGAAAAAA-TACAAGGTTTTTTATTTCTTTTTTTTTTTTT------CTTTGTAGTATATTTTCACTAAGATTTTTGTGGTGGGGAGTCTTATTTTCCCCATCGACCTTTACAATAATGAAAAATTTTTCTCTTTCTCGGGAAGGGTAGATATCCTATTTTTAGTTTTTAGTTCAAATTAATGGATTGTTGAAACTAATGGATTCCACATTAAAAAA-TTTTAGATAACTTTATGACTTCTTAATTTATAATTTTAT--------------TCATTACTATATTTAATGAATTTACCTTATATCTCCAATTTTGAGCCCAATCAATAAAAGAACTTCATTTGTGTCAATGTAGAAATAATGTGTCAATTTGGAGTAATCCAAAATATGGTTATTTTGGATTCATTGAGGAAATTTATTTTTTCTTTG---AAATTTATGAAATCAGATAAACGAGAAATAATGAAGTATCAATAAAAGTAAAAAAGAAAAACAGTTTTTTTATTCTATCGAGAGAATTATCTACTTGAAAAAGTTGCATTTTAGAATAGAATAAACTACGTCAAAGCCCTAAGATAAATAAATGGGACACCCC-TAAAA-TAAATGAAATTAATGAA--------------------TCTTCAAATTCACTTTTGAA--------------------CTCCTTTTTTTATAAAAATGAATCTTTACTAAAAAACTTTTT-GATTGAATTGACTTGTTCAATCTCGACGAT
PH_15           GGAAATCTCTTTCTACCGGGAATTCA-AAAAGTTTTTTT-GTACGACAAACAAATAAGTCCTAAAATATTGGAATAATCGGAATGGATTTGATTCAAAAAATTGGCTCAAAAATTTGTTAATATAAAATTCACAATTGACAGTCCCTATTTTAATCAATATGAAATAGACCAGGTTTCAGTCTTATAAGATGTCTAAAAAAA---GAATAAAGAAAAAA-TACAAGGTTTTTTATTTCTTTTTTTTTTTTT------CTTTGTAGTATATTTTCACTAAGATTTTTGTGGTGGGGAGTCTTATTTTCCCCATCGACCTTTACAATAATGAAAAATTTTTCTCTTTCTCGGGAAGGGTAGATATCCTATTTTTAGTTTTTAGTTCAAATTAATGGATTGTTGAAACTAATGGATTCCACATTAAAAAA-TTTTAGATAACTTTATGACTTCTTAATTTATAATTTTAT--------------TCATTACTATATTTAATGAATTTACCTTATATCTCCAATTTTGAGCCCAATCAATAAAAGAACTTCATTTGTGTCAATGTAGAAATAATGTGTCAATTTGGAGTAATCCAAAATATGGTTATTTTGGATTCATTGAGGAAATTTATTTTTTCTTTG---AAATTTATGAAATCAGATAAACGAGAAATAATGAAGTATCAATAAAAGTAAAAAAGAAAAACAGTTTTTTTATTCTATCGAGAGAATTATCTACTTGAAAAAGTTGCATTTTAGAATAGAATAAACTACGTCAAAGCCCTAAGATAAATAAATGGGACACCCC-TAAAA-TAAATGAAATTAATGAA--------------------TCTTCAAATTCACTTTTGAA--------------------CTCCTTTTTTTATAAAAATGAATCTTTACTAAAAAACTTTTT-GATTGAATTGACTTGTTCAATCTCGACGAT
PH_1            GGAAATCTCTTTCTACCGGGAATTCA-AAAAGTTTTTT--GTACGACAAACAAATAAGTCCTAAAATATTGGAATAATCGGAATGGATTTGATTCAAAAAATTGGCTCAAAAATTTGTTAATATAAAATTCACAATTGACAGTCCCTATTCTAATCAATATGAAATAGACCAGGTTTCAGTCTTATAAGATGTCTAAAAAAA---GAATAAAGAAAAAA-TACAAGGTTTTTTATTTCTTTTTTTTTTTTTTTTTT-----GTAGTATATTTTCACTAAGATTTTTGTGGTGGGGAGTCTTATTTTCCCCATCGACCTTTACAATAGTGAAAAATTTTTCTCTTTCTCGGGAAGGGTAGATATCCTATTTTTAGTTTTTAGTTCAAATTAATGGATTGTTGAAACTAATGGATTCCACATTAAAAAA-TTTTAGATAACTTTATGACTTCTTAATTTATAATTTTAT--------------TAATTACTATATTTAATGAATTTACCATATATCTCCAATTTTGAGCCCAATCAATAAAAGAACTTCATTTGTGTCAATGTAGAAATAATGTGTCAATTTGGAGTAATCCAAAATATGGTTATTTTGGATTCATTGAGGAAATTTATTTTTTCTTTG---AAATTTATGAAATCAGATAAACGAGAAATAATGAAGTATCAATAAAAGTAAAAAAAAAAAACAGTTTTTTTATTCTATCGAGAGAATTATCTACTTGAAAAAGTTGCATTTTAGAATAGAATAAACTACGTCAAAGCCCTAAGATAAATAAATGGGACACCCC-TAAAA-TAAATGAAATTAATGAA--------------------TCTTCAAATTAACTTTTGAA--------------------CTCCTTTTTTTATAAAAATGAATCTTTACTAAAAAACTTTTT-GATTGAATTGACTTGTTCAATCTCGACGAT
PH_64          GGAAATCTCTTTCTACCGGGAATTCA-AAAAGTTTTTTTTGTACGACAAACAAATAAGTCCTAAAATATTGGAATAATCGGAATGGATTTGATTCAAAAAATTGGCTCAAAAATTTGTTaATATAAAATTCACAATTGACAGTCCCTATTCTAATCAATATGAAATAGACCAGGTTTCAGTCTTATAAGATGTCTAAAAAAA---GAATAAAGAAAAAA-TACAAGGTTTTTTATTTCTTTTTTTTTTTTT------CTTTGTAGTATATTTTCACTAAGATTTTTGTGGTGGGGAGTCTTATTTTCCCCATCGACCTTTACAATAGTGAAAAATTTTTCTCTTTCTCGGGAAGGGTAGATATCCTATTTTTAGTTTTTAGTTCAAATTAATGGATTGTTGAAACTAATGGATTCCACATTAAAAAA-TTTTAGATAACTTTATGACTTCTTAATTTATAATTTTAT--------------TAATTACTATATTTAATGAATTTACCATATATCTCCAATTTTGAGCCCAATCAATAAAAGAACTTCATTTGTGTCAATGTAGAAATAATGTGTCAATTTGGAGTAATCCAAAATATGGTTATTTTGGATTCATTGAGGAAATTTATTTTTTcTTTG---AAATTTATGAAATCAGATAAACGAGAAATAATGAAGTATCAATAAAAGTAAAAAAAAAAAACAGTTTTTTTATTTTATCGAGAGAATTATCTACTTGAAAAAGTTACATTTTAGAATAGAATAAACTACGTCAAAGCCCTAAGATAAATAAATGGGACACCCC-TAAAA-TAAATGAAATTAATGAA--------------------TCTTCAAATTAACTTTTGAA--------------------CTCCTTTTTTTATAAAAATGAATCTTTACTAAAAAACTTTTT-GATTGAATTGACTTGTTCAATCTCGACGAT
PH_14        GGAAATCTCTTTCTACCGGGAATTCA-AAAAGTTTTTTT-GTACGACAAACAAATAAGTCCTAAAATATTGGAATAATCGGAATGGATTTGATTCAAAAAATTGGCTCAAAAATTTGTTAATATAAAATTCACAATTGACAGTCCCTATTCTAATCAATATGAAATAGACCAGGTTTCAGTCTTATAAGATGTCTAAAAAAA---GAATAAAGAAAAAA-TACAAGGTTTTTTATTTCTTTTTTTTTTTTT------CTTTGTAGTATATTTTCACTAAGATTTTTGTGGTGGGGAGTCTTATTTTCCCCATCGACCTTTACAATAGTGAAAAATTTTTCTCTTTCTCGGGAAGGGTAGATATCCTATTTTTAGTTTTTAGTTCAAATTAATGGATTGTTGAAACTAATGGATTCCACATTAAAAAA-TTTTAGATAACTTTATGACTTCTTAATTTATAATTTTAT--------------TAATTACTATATTTAATGAATTTACCATATATCTCCAATTTTGAGCCCAATCAATAAAAGAACTTCATTTGTGTCAATGTAGAAATAATGTGTCAATTTGGAGTAATCCAAAATATGGTTATTTTGGATTCATTGAGGAAATTTATTTTTTCTTTG---AAATTTATGAAATCAGATAAACGAGAAATAATGAAGTATCAATAAAAGTAAAAAAAAAAAACAGTTTTTTTATTTTATCGAGAGAATTATCTACTTGAAAAAGTTACATTTTAGAATAGAATAAACTACGTCAAAGCCCTAAGATAAATAAATGGGACACCCC-TAAAA-TAAATGAAATTAATGAA--------------------TCTTCAAATTAACTTTTGAA--------------------CTCCTTTTTTTATAAAAATGAATCTTTACTAAAAAACTTTTT-GATTGAATTGACTTGTTCAATCTCGACGAT
PH_13           GGAAATCTCTTTCTACCGGGAATTCA-AAAAGTTTTTTT-GTACGACAAACAAATAAGTCCTAAAATATTGGAATAATCGGAATGGATTTGATTCAAAAAATTGGCTCAAAAATTTGTTAATATAAAATTCACAATTGACAGTCCCTATTCTAATCAATATGAAATAGACCAGGTTTCAGTCTTATAAGATGTCTAAAAAAA---GAATAAAGAAAAAA-TACAAGGTTTTTTATTTCTTTTTTTTTTTTT------CTTTGTAGTATATTTTCACTAAGATTTTTGTGGTGGGGAGTCTTATTTTCCCCATCGACCTTTACAATAGTGAAAAATTTTTCTCTTTCTCGGGAAGGGTAGATATCCTATTTTTAGTTTTTAGTTCAAATTAATGGATTGTTGAAACTAATGGATTCCACATTAAAAAA-TTTTAGATAACTTTATGACTTCTTAATTTATAATTTTAT--------------TAATTACTATATTTAATGAATTTACCATATATCTCCAATTTTGAGCCCAATCAATAAAAGAACTTCATTTGTGTCAATGTAGAAATAATGTGTCAATTTGGAGTAATCCAAAATATGGTTATTTTGGATTCATTGAGGAAATTTATTTTTTCTTTT---AAATTTATGAAATCAGATAAACGAGAAATAATGAAGTATCAATAAAAGTAAAAAAAAAAAACAGTTTTTTTATTTTATCGAGAGAATTATCTACTTGAAAAAGTTACATTTTAGAATAGAATAAACTACGTCAAAGCCCTAAGATAAATAAATGGGACACCCC-TAAAA-TAAATGAAATTAATGAA--------------------TCTTCAAATTAACTTTTGAA--------------------CTCCTTTTTTTATAAAAATGAATCTTTACTAAAAAACTTTTT-GATTGAATTGACTTGTTCAATCTCGACGAT
PH_16          GGAAATCTCTTTCTACCGGGAATTCA-AAAAGTTTTTTT-GTACGACAAACAAATAAGTCCTAAAATATTGGAATAATCGGAATGGATTTGATTCAAAAAATTGGCTCAAAAATTTGTTAATATAAAATTCACAATTGACAGTCCCTATTCTAATCAATATGAAATAGACCAGGTTTCAGTCTTATAAGATGTCTAAAAAAA---GAATAAAGAAAAAA-TACAAGGTTTTTTATTTCTTTTTTTTTTTTT------CTTTGTAGTATATTTTCACTAAGATTTTTGTGGTGGGGAGTCTTATTTTCCCCATCGACCTTTACAATAGTGAAAAATTTTTCTCTTTCTCGGGAAGGGTAGATATCCTATTTTTAGTTTTTAGTTCAAATTAATGGATTGTTGAAACTAATGGATTCCACATTAAAAAA-TTTTAGATAACTTTATGACTTCTTAATTTATAATTTTAT--------------TAATTACTATATTTAATGAATTTACCATATATCTCCAATTTTGAGCCCAATCAATAAAAGAACTTCATTTGTGTCAATGTAGAAATAATGTGTCAATTTGGAGTAATCCAAAATATGGTTATTTTGGATTCATTGAGGAAATTTATTTTTTCTTTG---AAATTTATGAAATCAGATAAACGAGAAATAATGAAGTATCAATAAAAGTAAAAAAAAAAAACAGTTTTTTTATTTTATCGAGAGAATTATCTACTTGAAAAAGTTACATTTTAGAATAGAATAAACTACGTCAAAGCCCTAAGATAAATAAATGGGACACCCC-TAAAA-TAAATGAAATTAATGAA--------------------TCTTCAAATTAACTTTTGAA--------------------CTCCTTTTTTTATAAAAATGAATCTTTACTAAAAAACTTTTT-GATTGAATTGACTTGTTCAATCTCGACGAT
PH_10         GGAAATCTCTTTCTACCGGGAATTCA-AAAAGTTTTTTT-GTACGACAAACAAATAAGTCCTAAAATATTGGAATAATCGGAATGGATTTGATTCAAAAAATTGGCTCAAAAATTTGTTAATATAAAATTCACAATTGACAGTCCCTATTCTAATCAATATGAAATAGACCAGGTTTCAGTCTTATAAGATGTCTAAAAAAA---GAATAAAGAAAAAA-TACAAGGTTTTTTATTTCTTTTTTTTTTTT-------CTTTGTAGTATATTTTCACTAAGATTTTTGTGGTGGGGAGTCTTATTTTCCCCATCGACCTTTACAATAGTGAAAAATTTTTCTCTTTCTCGGGAAGGGTAGATATCCTATTTTTAGTTTTTAGTTCAAATTAATGGATTGTTGAAACTAATGGATTCCACATTAAAAAA-TTTTAGATAACTTTATGACTTCTTAATTTATAATTTTAT--------------TAATTACTATATTTAATGAATTTACCATATATCTCCAATTTTGAGCCCAATCAATAAAAGAACTTCATTTGTGTCAATGTAGAAATAATGTGTCAATTTGGAGTAATCCAAAATATGGTTATTTTGGATTCATTGAGGAAATTTATTTTTTCTTTG---AAATTTATGAAATCAGATAAACGAGAAATAATGAAGTATCAATAAAAGTAAAAAAAAAAAACAGTTTTTTTATTTTATCGAGAGAATTATCTACTTGAAAAAGTTACATTTTAGAATAGAATAAACTACGTCAAAGCCCTAAGATAAATAAATGGGACACCCC-TAAAA-TAAATGAAATTAATGAA--------------------TCTTCAAATTAACTTTTGAA--------------------CTCCTTTTTTTATAAAAATGAATCTTTACTAAAAAACTTTTT-GATTGAATTGACTTGTTCAATCTCGACGAT
PH_12a          GGAAATCTCTTTCTACCGGGAATTCA-AAAAGTTTTTTT-GTACGACAAACAAATAAGTCCTAAAATATTGGAATAATCGGAATGGATTTGATTCAAAAAATTGGCTCAAAAATTTGTTAATATAAAATTCACAATTGACAGTCCCTATTCTAATCAATATGAAATAGACCAGGTTTCAGTCTTATAAGATGTCTAAAAAAA---GAATAAAGAAAAAA-TACAAGGTTTTTTATTTCTTTTTTTTTTTTT------CTTTGTAGTATATTTTCACTAAGATTTTTGTGGTGGGGAGTCTTATTTTCCCCATCGACCTTTACAATAGTGAAAAATTTTTCTCTTTCTcGGGAAGGGTAGATATCCTATTTTTAGTTTTTAGTTCAAATTAATGGATTGTTGAAACTAATGGATTCCACATTAAAAAA-TTTTAGATAACTTTATGACTTCTTAATTTATAATTTTAT--------------TAATTACTATATTTAATGAATTTACCATATATCTCCAATTTTGAGCCCAATCAATAAAAGAACTTCATTTGTGTCAATGTAGAAATAATGTGTCAATTTGGAGTAATCCAAAATATGGTTATTTTGGATTCATTGAGGAAATTTATTTTTTCTTTG---AAATTTATGAAATCAGATAAACGAGAAATAATGAAGTATCAATAAAAGTAAAAAAAAAAAACAGTTTTTTTATTTTATCGAGAGAATTATCTACTTGAAAAAGTTACATTTTAGAATAGAATAAACTACGTCAAAGCCCTAAGATAAATAAATGGGACACCCC-TAAAA-TAAATGAAATTAATGAA--------------------TCTTCAAATTAACTTTTGAA--------------------CTCCTTTTTTTATAAAAATGAATCTTTACTAAAAAACTTTTT-GATTGAATTGACTTGTTCAATCTCGACGAT
PH_12b        GGAAATCTCTTTCTACCGGGAATTCA-AAAAGTTTTTT--GTACGACAAACAAATAAGTCCTAAAATATTGGAATAATCGGAATGGATTTGATTCAAAAAATTGGCTCAAAAATTTGTTAATATAAAATTCACAATTGACAGTCCCTATTCTAATCAATATGAAATAGACCAGGTTTCAGTCTTATAAGATGTCTAAAAAAA---GAATAAAGAAAAAA-TACAAGGTTTTTTATTTCTTTTTTTTTTTTT------CTTTGTAGTATATTTTCACTAAGATTTTTGTGGTGGGGAGTCTTATTTTCCCCATCGACCTTTACAATAGTGAAAAATTTTTCTCTTTCTCGGGAAGGGTAGATATCCTATTTTTAGTTTTTAGTTCAAATTAATGGATTGTTGAAACTAATGGATTCCACATTAAAAAA-TTTTAGATAACTTTATGACTTCTTAATTTATAATTTTAT--------------TAATTACTATATTTAATGAATTTACCATATATCTCCAATTTTGAGCCCAATCAATAAAAGAACTTCATTTGTGTCAATGTAGAAATAATGTGTCAATTTGGAGTAATCCAAAATATGGTTATTTTGGATTCATTGAGGAAATTTATTTTTTCTTTG---AAATTTATGAAATCAGATAAACGAGAAATAATGAAGTATCAATAAAAGTAAAAAAAAAAAACAGTTTTTTTATTTTATCGAGAGAATTATCTACTTGAAAAAGTTACATTTTAGAATAGAATAAACTACGTCAAAGCCCTAAGATAAATAAATGGGACACCCC-TAAAA-TAAATGAAATTAATGAA--------------------TCTTCAAATTAACTTTTGAA--------------------CTCCTTTTTTTATAAAAAtGAATCTTTACTAAAAAACTTTTT-GATTGAATTGACTTGTTCAATCTCGACGAT
PH_51a         GGAAATCTCTTTCTACCGGGAATTCA-AAAAGTTTTTTT-GTACGACAAACAAATAAGTCCTAAAATATTGGAATAATCGGAATGGATTTGATTCAAAAAATTGGCTCAAAAATTTGTTAATATAAAATTCACAATTGACAGTCCCTATTCTAATCAATATGAAATAGACCAGGTTTCAGTCTTATAAGATGTCTAAAAAAA---GAATAAAGAAAAAA-TACAAGGTTTTTTATTTCTTTTTTTTTTTTT------CTTTGTAGTATATTTTCACTAAGATTTTTGTGGTGGGGAGTCTTATTTTCCCCATCGACCTTTACAATAGTGAAAAATTTTTCTCTTTCTCGGGAAGGGTAGATATCCTATTTTTAGTTTTTAGTTCAAATTAATGGATTGTTGAAACTAATGGATTCCACATTAAAAAA-TTTTAGATAACTTTATGACTTCTTAATTTATAATTTTAT--------------TAATTACTATATTTAATGAATTTACCATATATCTCCAATTTTGAGCCCAATCAATAAAAGAACTTCATTTGTGTCAATGTAGAAATAATGTGTCAATTTGGAGTAATCCAAAATATGGTTATTTTGGATTCATTGAGGAAATTTATTTTTTCTTTG---AAATTTATGAAATCAGATAAACGAGAAATAATGAAGTATCAATAAAAGTAAAAAAAAAAAACAGTTTTTTTATTTTATCGAGAGAATTATCTACTTGAAAAAGTTACATTTTAGAATAGAATAAACTACGTCAAAGCCCTAAGATAAATAAATGGGACACCCC-TAAAA-TAAATGAAATTAATGAA--------------------TCTTCAAATTAACTTTTGAA--------------------CTCCTTTTTTTATAAAAATGAATCTTTACTAAAAAACTTTTT-GATTGAATTGACTTGTTCAATCTCGACGAT
PH_43b          GGAaATCTCTTTCTACCGGGAATTCA-AAAAGTTTTTTT-GTACGACAAACAAATAAGTCCTAAAATATTGGAATAATCGGAATGGATTTGATTCAAAAAATTGGCTCAAAAATTTGTTAATATAAAATTCACAATTGACAGTCCCTATTCTAATCAATATGAAATAGACCAGGtTTCAGTCTTATAAGATGTCTAAAAAAA---GAATAAAGAAAAAA-TACAAGGTTTTTTATTTCTTTTTTTTTTTTT------CTTTGTAGTATATTTTCACTAAGATTTTTGTGGTGGGGAGTCTTATTTTCCCCATCGACCTTTACAATAGTGAAAAATTTTTCTCTTTCTCGGGAAGGGTAGATATCCTATTTTTAGTTTTTAGTTCAAATTAATGGATTGTTGAAACTAATGGATTCCACATTAAAAAA-TTTTAGATAACTTTATGACTTCTTAATTTATAATTTTAT--------------TAATTACTATATTTAATGAATTTACCATATATCTCCAATTTTGAGCCCAATCAATAAAAGAACTTCATTTGTGTCAATGTAGAAATAATGTGTCAATTTGGAGTAATCCAAAATATGGTTATTTTGGATTCATTGAGGAAATTTATTTTTTCTTTG---AAATTTATGAAATCAGATAAACGAGAAATAATGAAGTATCAATAAAAGTAAAAAAAAAAAACAGTTTTTTTATTTTATCGAGAGAATTATCTACTTGAAAAAGTTACATTTTAGAATAGAATAAACTACGTCAAAGCCCTAAGATAAATAAATGGGACACCCC-TAAAA-TAAATGAAATTAATGAA--------------------TCTTCAAATTAACTTTTGAA--------------------CTCCTTTTTTTATAAAAATGAATCTTTACTAAAAAACTTTTT-GATTGAATTGACTTGTTCAATCTCGACGAT
PH_70a         GGAAATCTCTTTCTACCGGGAATTCA-AAAAGTTTTTTT-GTACGACAAACAAATAAGTCCTAAAATATTGGAATAATCGGAATGGATTTGATTCAAAAAATTGGCTCAAAAATTTGTTAATATAAAATTCACAATTGACAGTCCCTATTCTAATCAATATGAAATAGACCAGGTTTCAGTCTTATAAGATGTCTAAAAAAA---GAATAAAGAAAAAA-TACAAGGTTTTTTATTTCTTTTTTTTTTTTT------CTTTGTAGTATATTTTCACTAAGATTTTTGTGGTGGGGAGTCTTATTTTCCCCATCGACCTTTACAATAGTGAAAAATTTTTCTCTTTCTCGGGAAGGGTAGATATCCTATTTTTAGTTTTTAGTTCAAATTAATGGATTGTTGAAACTAATGGATTCCACATTAAAAAA-TTTTAGATAACTTTATGACTTCTTAATTTATAATTTTAT--------------TAATTACTATATTTAATGAATTTACCATATATCTCCAATTTTGAGCCCAATCAATAAAAGAACTTCATTTGTGTCAATGTAGAAATAATGTGTCAATTTGGAGTAATCCAAAATATGGTTATTTTGGATTCATTGAGGAAATTTATTTTTTCTTTG---AAATTTATGAAATCAGATAAACGAGAAATAATGAAGTATCAATAAAAGTAAAAAAAAAAAACAGTTTTTTTATTTTATCGAGAGAATTATCTACTTGAAAAAGTTACATTTTAGAATAGAATAAACTACGTCAAAGCCCTAAGATAAATAAATGGGACACCCC-TAAAA-TAAATGAAATTAATGAA--------------------TCTTCAAATTAACTTTTGAA--------------------CTCCTTTTTTTATAAAAATGAATCTTTACTAAAAAACTTTTT-GATTGAATTGACTTGTTCAATCTCGACGAT
PH_70b         GGAAATCTCTTTCTACCGGGAATTCA-AAAAGTTTTTT--GTACGACAAACAAATAAGTCCTAAAATATTGGAATAATCGGAATGGATTTGATTCAAAAAATTGGCTCAAAAATTTGTTAATATAAAATTCACAATTGACAGTCCCTATTCTAATCAATATGAAATAGACCAGGTTTCAGTCTTATAAGATGTcTAAAAAAA---GAATAAAGAAAAAA-TACaAGGTTTTTTATTTCTTTTTTTTTTTTTT-----CTTTGTAGTATATTTTCACTAAGATTTTTGTGGTGGGGAGTCTTATTTTCCCCATCGACCTTTACAATAGTGAAAAATTTTTCTCTTTCTCGGGAAGGGTAGATATCCTATTTTTAGTTTTTAGTTCAAATTAATGGATTGTTGAAACTAATGGATTCCACATTAAACAA-TTTTAGATAACTTTATGACTTCTTAATTTATAATTTTAT--------------TAATTACTATATTTAATGAATTTACCATATATCTCCAATTTTGAGCCCAATCAATAAAAGAACTTCATTTGTGTCAATGTAGAAATAATGTGTCAATTTGGAGTAATCCAAAATATGGTTATTTTGGATTCATTGAGGAAATTTATTTTTTCTTTG---AAATTTATGAAATCAGATAAACGAGAAATAATGAAGTATCAATAAAAGTAAAAAAAAAAAACAGTTTTTTTATTTTATCGAGAGAATTATCTACTTGAAAAAGTTACATTTTAGAATAGAATAAACTACGTCAAAGCCCTAAGATAAATAAATGGGACACCCC-TAAAA-TAAATGAAATTAATGAA--------------------TCTTCAAATTAACTTTTGAA--------------------CTCCTTTTTTTATAAAAATGAATCTTTACTAAAAAACTTTTT-GATTGAATTGACTTGTTCAATCTCGACGAT
PH_72         GGAAATCTCTTTCTACCGGGAATTCA-AAAAGTTTTTTT-GTACGACAAACAAATAAGTCCTAAAATATTGGAATAATCGGAATGGATTTGATTCAAAAAATTGGCTCAAAAATTTGTTAATATAAAATTCACAATTGACAGTCCCTATTCTAATCAATATGAAATAGACCAGGTTTCAGTCTTATAAGATGTCTAAAAAAA---GAATAAAGAAAAAA-TACAAGGTTTTTTATTTCTTTTTTTTTTT--------CTTTGTAGTATATTTTCACTAAGATTTTTGTGGTGGGGAGTCTTATTTTCCCCATCGACCTTTACAATAGTGAAAAATTTTTCTCTTTCTCGGGAAGGGTAGATATCCTATTTTTAGTTTTTAGTTCAAATTAATGGATTGTTGAAACTAATGGATTcCACATTAAAAAA-TTTTAGATAACTTTATGACTTCTTAATTTATAATTTTAT--------------TAATTACTATATTTAATGAATTTACCATATATCTCCAATTTTGAGCCCAATCAATAAAAGAACTTCATTTGTGTCAATGTAGAAATAATGTGTCAATTTGGAGTAATCCAAAATATGGTTATTTTGGATTCATTGAGGAAATTTATTTTTTCTTTG---AAATTTATGAAATCAGATAAACGAGAAATAATGAAGTATCAATAAAAGTAAAAAAAAAAAACAGTTTTTTTATTTTATCGAGAGAATTATCTACTTGAAAAAGTTACATTTTAGAATAGAATAAACTACGTCAAAGCCCTAAGATAAATAAATGGGACACCCC-TAAAA-TAAATGAAATTAATGAA--------------------TCTTCAAATTAACTTTTGAA--------------------CTCCTTTTTTTATAAAAATGAATCTTTACTAAAAAACTTTTT-GATTGAATTGACTTGTTCAATCTCGACGAT
PH_17          GGAAATCTCTTTCTACCGGGAATTCA-AAAAGTTTTTTT-GTACGACAAACAAATAAGTCCTAAAATATTGGAATAATCGGAATGGATTTGATTCAAAAAATTGGCTCAAAAATTTGTTAATATAAAATTCACAATTGACAGTCCCTATTCTAATCAATATGAAATAGACCAGGTTTCAGTCTTATAAGATGTCTAAAAAAA---GAATAAAGAAAAAA-TACAAGGtTTTTTATTTCTTTTTTTTTTTTT------CTTTGTAGtATATTTTCACTAAGATTTTTGTGGTGGGGAGTCTTATTTTCCCCATCGACCTTTACAATAGTGAAAAATTTTTCTCTTTCTCGGGAAGGGTAGATATCCTATTTTTAGTTTTTAGTTCAAATTAATGGATTGTTGAAACTAATGGATTCCACATTAAAAAA-TTTTAGATAACTTTATGACTTCTTAATTTATAATTTTAT--------------TAATTACTATATTTAATGAATTTACCATATATCTCCAATTTTGAGCCCAATCAATAAAAGAACTTCATTTGTGTCAATGTAGAAATAATGTGTCAATTTGGAGTAATCCAAAATATGGTTATTTTGGATTCATTGAGGAAATTTATTTTTTCTTTG---AAATTTATGAAATCAGATAAACGAGAAATAATGAAGTATCAATAAAAGTAAAAAAAAAAAACAGTTTTTTTATTTTATCGAGAGAATTATCTACTTGAAAAAGTTACATTTTAGAATAGAATAAACTACGTCAAAGCCCTAAGATAAATAAATGGGACACCCC-TAAAA-TAAATGAAATTAATGAA--------------------TCTTCAAATTAACTTTTGAA--------------------CTCCTTTTTTTATAAAAATGAATCTTTACTAAAAAACTTTTT-GATTGAATTGACTTGTTCAATCTCGACGAT
PH_42          GGAAATCTCTTTCTACCGGGAATTCA-AAAAGTTTTTTT-GTACGACAAACAAATAAGTCCTAAAATATTGGAATAATCGGAATGGATTTGATTCAAAAAATTGGCTCAAAAATTTGTTAATATAAAATTCACAATTGACAGTCCCTATTCTAATCAATATGAAATAGACCAGGtTTCAGTCTTATAAGATGTCTAAAAAAA---GAATAAAGAAAAAA-TACAAGGTTTTTTATTTCTTTTTTTTTTTTT------CTTTGTAGtATATTTTCACTAAGATTTTTGTGGTGGGGAGTCTTATTTTCCCCATCGACCTTTACAATAGTGAAAAATTTTTCTCTTTCTCGGGAAGGGTAGATATCCTATTTTTAGTTTTTAGTTCAAATTAATGGATTGTTGAAACTAATGGATTCCACATTAAAAAA-TTTTAGATAACTTTATGACTTCTTAATTTATAATTTTAT--------------TAATTACTATATTTAATGAATTTACCATATATCTCCAATTTTGAGCCCAATCAATAAAAGAACTTCATTTGTGTCAATGTAGAAATAATGTGTCAATTTGGAGTAATCCAAAATATGGTTATTTTGGATTCATTGAGGAAATTTATTTTTTCTTTG---AAATTTATGAAATCAGATAAACGAGAAATAATGAAGTATCAATAAAAGTAAAAAAAAAAAACAGTTTTTTTATTTTATCGAGAGAATTATCTACTTGAAAAAGTTACATTTTAGAATAGAATAAACTACGTCAAAGCCCTAAGATAAATAAATGGGACACCCC-TAAAA-TAAATGAAATTAATGAA--------------------TCTTCAAATTAACTTTTGAA--------------------CTCCTTTTTTTATAAAAATGAATCTTTACTAAAAAACTTTTT-GATTGAATTGACTTGTTCAATCTCGACGAT
PH_18c          GGAAATCTCTTTCTACCGGGAATTCA-AAAAGTTTTTTT-GTACGACAAACAAATAAGTCCTAAAATATTGGAATAATCGGAATGGATTTGATTCAAAAAATTGGCTCAAAAATTTGTTAATATAAAATTCACAATTGACAGTCCCTATTCTAATCAATATGAAATAGACCAGGTTTCAGTCTTATAAGATGTCTAAAAAAA---GAATAAAGAAAAAA-TACAAGGTTTTTTATTTCTTTTTTTTTTTTT------CTTTGTAGTATATTTTCACTAAGATTTTTGTGGTGGGGAGTCTTATTTTCCCCATCGACCTTTACAATAGTGAAAAATTTTTCTcTTTcTcGGGAAGGGTAGATATCCTATTTTTAGTTTTTAGTTCAAATTAATGGATTGTTGAAACTAATGGATTCCACATTAAAAAA-TTTTAGATAACTTTATGACTTCTTAATTTATAATTTTAT--------------TAATTACTATATTTAATGAATTTACCATATATCTCCAATTTTGAGCCCAATCAATAAAAGAACTTCATTTGTGTCAATGTAGAAATAATGTGTCAATTTGGAGTAATCCAAAATATGGTTATTTTGGATTCATTGAGGAAATTTATTTTTTCTTTG---AAATTTATGAAATCAGATAAACGAGAAATAATGAAGTATCAATAAAAGTAAAAAAAAAAAACAGTTTTTTTATTTTATCGAGAGAATTATCTACTTGAAAAAGTTACATTTTAGAATAGAATAAACTACGTCAAAGCCCTAAGATAAATAAATGGGACACCCC-TAAAA-TAAATGAAATTAATGAA--------------------TCTTCAAATTAACTTTTGAA--------------------CTCCTTTTTTTATAAAAATGAATCTTTACTAAAAAACTTTTT-GATTGAATTGACTTGTTCAATCTCGACGAT
PH_18a          GGAAATCtCTTTCTACCGGGAATTCT-AAAAGTTTTTTT-GTACGACAAACAAATAAGTCCTAAAATATTGGAATAATCGGAATGGATTTGATTCAAAAAATTGGCTCAAAAATTTGTTAATATAAAATTCACAATTGACAGTCCCTATTCTAATCAATATGAAATAGACCAGGTTTCAGTCTTATAAGATGTCTAAAAAAA---GAATAAAGAAAAAA-TACAAGGTTTTTTATTTCTTTTTTTTTTTTT------CTTTGTAGTATATTTTCACTAAGATTTTTGTGGTGGGGAGTCTTATTTTCCCCATCGACCTTTACAATAGTGAAAAATTTTTCTCTTTCTCGGGAAGGGTAGATATCCTATTTTTAGTTTTTAGTTCAAATTAATGGATTGTTGAAACTAATGGATTCCACATTAAAAAA-TTTTAGATAACTTTATGACTTCTTAATTTATAATTTTAT--------------TAATTACTATATTTAATGAATTTACCATATATCTCCAATTTTGAGCCCAATCAATAAAAGAACTTCATTTGTGTCAATGTAGAAATAATGTGTCAATTTGGAGTAATCCAAAATATGGTTATTTTGGATTCATTGAGGAAATTTATTTTTTCTTTG---AAATTTATGAAATCAGATAAACGAGAAATAATGAAGTATCAATAAAAGTAAAAAAAAAAA-CAGTTTTTTTATTTTATCGAGAGAATTATCTACTTGAAAAAGTTACATTTTAGAATAGAATAAACTACGTCAAAGCCCTAAGATAAATAAATGGGACACCCC-TAAAA-TAAATGAAATTAATGAA--------------------TCTTCAAATTAACTTTTGAA--------------------CTCCTTTTTTTATAAAAATGAATCTTTACTAAAAAACTTTTT-GATTGAATTGACTTGTTCAATCTCGACGAT
PH_7          GGAAATCTCTTTCTACCGGGAATTCA-AAAAGTTTTTTT-GTACGACAAACAAATAAGTCCTAAAATATTGGAATAATCGGAATGGATTTGATTCAAAAAATTGGCTCAAAAATTTGTTAATATAAAATTCACAATTGACAGTCCCTATTCTAATCAATATGAAATAGACCAGGTTTCAGTCTTATAAGATGTCTAAAAAAA---GAATAAAGAAAAAA-TACAAGGTTTTTTATTTCTTTTTTTTTTTTT------CTTTGTAGTATATTTTCACTAAGATTTTTGTGGTGGGGAGTCTTATTTTCCCCATCGACCTTTACAATAGTGAAAAATTTTTCTCTTTCTCGGGAAGGGTAGATATCCTATTTTTAGTTTTTAGTTCAAATTAATGGATTGTTGAAACTAATGGATTCCACATTAAAAAA-TTTTAGATAACTTTATGACTTCTTAATTTATAATTTTAT--------------TAATTACTATATTTAATGAATTTACCATATATCTCCAATTTTGAGCCCAATCAATAAAAGAACTTCATTTGTGTCAATGTAGAAATAATGTGTCAATTTGGAGTAATCCAAAATATGGTTATTTTGGATTCATTGAGGAAATTTATTTTTTCTTTG---AAATTTATGAAATCAGATAAACGAGAAATTATGAAGTATCAATAAAAGTAAAAAAAAAAAACAGTTTTTTTATTTTATCGAGAGAATTATCTACTTGAAAAAGTTACATTTTAGAATAGAATAAACTACGTCAAAGCCCTAAGATAAATAAATGGGACACCCC-TAAAA-TAAATGAAATTAATGAA--------------------TCTTCAAATTAACTTTTGAA--------------------CTCCTTTTTTTATAAAAATGAATCTTTACTAAAAAACTTTTT-GATTGAATTGACTTGTTCAATCTCGACGAT
PH_6a          GGAAATCTCTTTCTACCGGGAATTCA-AAAAGTTTTTTT-GTACGACAAACAAATAAGTCCTAAAATATTGGAATAATCGGAATGGATTTGATTCAAAAAATTGGCTCAAAAATTTGTTAATATAAAATTCACAATTGACAGTCCCTATTCTAATCAATATGAAATAGACCAGGTTTCAGTCTTATAAGATGTCTAAAAAAA---GAATAAAGAAAAAA-TACAAGGTTTTTTATTTCTTTTTTTTTTTTT------CTTTGTAGTATATTTTCACTAAGATTTTTGTGGTGGGGAGTCTTATTTTCCCCATCGACCTTTACAATAGTGAAAAATTTTTCTCTTTCTCGGGAAGGGTAGATATCCTATTTTTAGTTTTTAGTTCAAATTAATGGATTGTTGAAACTAATGGATTCCACATTAAAAAA-TTTTAGATAACTTTATGACTTCTTAATTTATAATTTTAT--------------TAATTACTATATTTAATGAATTTACCATATATCTCCAATTTTGAGCCCAATCAATAAAAGAACTTCATTTGTGTCAATGTAGAAATAATGTGTCAATTTGGAGTAATCCAAAATATGGTTATTTTGGATTCATTGAGGAAATTTATTTTTTCTTTG---AAATTTATGAAATCAGATAAACGAGAAATTATGAAGTATCAATAAAAGTAAAAAAAAAAAACAGTTTTTTTATTTTATCGAGAGAATTATCTACTTGAAAAAGTTACATTTTAGAATAGAATAAACTACGTCAAAGCCCTAAGATAAATAAATGGGACACCCC-TAAAA-TAAATGAAATTAATGAA--------------------TCTTCAAATTAACTTTTGAA--------------------CTCCTTTTTTTATAAAAATGAATCTTTACTAAAAAACTTTTT-GATTGAATTGACTTGTTCAATCTCGACGAT
PH_6b          GGAAATCTCTTTCTACCGGGAATTCA-AAAAGTTTTTT--GTACGACAAACAAATAAGTCCTAAAATATTGGAATAATCGGAATGGATTTGATTCAAAAAATTGGCTCAAAAATTTGTTAATATAAAATTCACAATTGACAGTCCCTATTCTAATCAATAtGAAATAGACCAGGTTTCAGTCTTATAAGATGTCTAAAAAAA---GAATAAAGAAAAAA-TACAAGGtTTTTTATTTCTTTTTTTTTTTTT------CTTTGTAGTATATTTTCACTAAGATTTTTGTGGTGGGGAGTCTTATTTTCCCCATCGACCTTTACAATAGTGAAAAATTTTTCTCTTTCTCGGGAAGGGTAGATATCCTATTTTTAGTTTTTAGTTCAAATTAATGGATTGTTGAAACTAAtGGATTCCACATTAAAAAA-TTTTAGATAACTTTATGACTTCTTAATTTATAATTTTAT--------------TAATTACTATATTTAATGAATTTACCATATATCTCCAATTTTGAGCCCAATCAATAAAAGAACTTCATTTGtGTCAAtGTAGAAATAATGTGTCAATTTGGAGTAATCCAAAATATGGTTATTTTGGATTCaTTGAGGAAATTTATTTTTTCTTTG---AAATTTATGAAATCAGATAAACGAGAAATTATGAAGTATCAATAAAAGTAAAAAAAAAAAACAGTTTTTTTATTTTATCGAGAGAATTATCTACTTGAAAAAGTTACATTTTAGAATAGAATAAACTACGTCAAAGCCCTAAGATAAATAAATGGGACACCCC-TAAAA-TAAATGAAATTAATGAA--------------------TCTTCAAATTAACTTTTGAA--------------------CTCCTTTTTTTATAAAAATGAATCTTTACTAAAAAACTTTTT-GATTGAATTGACTTGTTCAATCTCGACGAT
PH_5          GGAAATCTCTTTCTACCGGGAATTCA-AAAAGTTTTTT--GTACGACAAACAAATAAGTCCTAAAATATTGGAATAATCGGAATGGATTTGATTCAAAAAATTGGCTCAAAAATTTGTTAATATAAAATTCACAATTGACAGTCCCTATTCTAATCAATATGAAATAGACCAGGTTTCAGTCTTATAAGATGTCTAAAAAAA---GAATAAAGAAAAAA-TACAAGGTTTTTTATTTCTTTTTTTTTTTTTTTTT------GTAGTATATTTTCACTAAGATTTTTGTGGTGGGGAGTCTTATTTTCCCCATCGACCTTTACAATAGTGAAAAATTTTTCTCTTTCTCGGGAAGGGTAGATATCCTATTTTTAGTTTTTAGTTCAAATTAATGGATTGTTGAAACTAATGGATTCCACATTAAAAAA-TTTTAGATAACTTTATGACTTCTTAATTTATAATTTTAT--------------TAATTACTATATTTAATGAATTTACCATATATCTCCAATTTTGAGCCCAATCAATAAAAGAACTTCATTTGTGTCAATGTAGAAATAATGTGTCAATTTGGAGTAATCCAAAATATGGTTATTTTGGATTCATTGAGGAAATTTCTTTTTTCTTTG---AAATTTATGAAATCAGATAAACGAGAAATAATGAAGTATCAATAAAAGTAAAAAAAAAAAACAGTTTTTTTATTCTATCGAGAGAATTATCTACTTGAAAAAGTTGCATTTTAGAATAGAATAAACTACGTCAAAGCCCTAAGATAAATAAATGGGACACCCC-TAAAA-TAAATGAAATTAATGAA--------------------TCTTCAAATTAACTTTTGAA--------------------CTCCTTTTTTTATAAAAATGAATCTTTACTAAAAAACTTTTT-GATTGAATTGACTTGTTCAATCTCGACGAT
PH_8           GGAAATCTCTTTCTACCGGGAATTCA-AAAAGTTTTTTT-GTACGACAAACAAATAAGTCCTAAAATATTGGAATAATCGGAATGGATTTGATTCAAAAAATTGGCTCAAAAATTTGTTAATATAAAATTCACAATTGACAGTCCCTATTCTAATCAATATGAAATAGACCAGGTTTCAGTCTTATAAGATGTCTAAAAAAA---GAATAAAGAAAAAA-TACAAGGTTTTTTATTTCTTTTTTTTTTTTTTTT-------GTAGTATATTTTCACTAAGATTTTTGTGGTGGGGAGTCTTATTTTCCCCATCGACCTTTACAATAGTGAAAAATTTTTCTCTTTCTCGGGAAGGGTAGATATCCTATTTTTAGTTTTTAGTTCAAATTAATGGATTGTTGAAACTAATGGATTCCACATTAAAAAA-TTTTAGATAACTTTATGACTTCTTAATTTATAATTTTAT--------------TAATTACTATATTTAATGAATTTACCATATATCTCCAATTTTGAGCCCAATCAATAAAAGAACTTCATTTGTGTCAATGTAGAAATAATGTGTCAATTTGGAGTAATCCAAAATATGGTTATTTTGGATTCATTGAGGAAATTTCTTTTTTCTTTG---AAATTTATGAAATCAGATAAACGAGAAATAATGAAGTATCAATAAAAGTAAAAAAAAAAA-CAGTTTTTTTATTCTATCGAGAGAATTATCTACTTGAAAAAGTTGCATTTTAGAATAGAATAAACTACGTCAAAGCCCTAAGATAAATAAATGGGACACCCC-TAAAA-TAAATGAAATTAATGAA--------------------TCTTCAAATTAACTTTTGAA--------------------CTCCTTTTTTTATAAAAATGAATCTTTACTAAAAAACTTTTT-GATTGAATTGACTTGTTCAATCTCGACGAT
PH_11           GGAAATCTCTTTCTACCGGGAATTCA-AAAAGTTTTTTT-GTACGACAAACAAATAAGTCCTAAAATATTGGAATAATCGGAATGGATTTGATTCAAAAAATTGGCTCAAAAATTTGTTAATATAAAATTCACAATTGACAGTCCCTATTCTAATCAATATGAAATAGACCAGGTTTCAGTCTTATAAGATGTCTAAAAAAA---GAATAAAGAAAAAA-TACAAGGTTTTTTATTTCTTTTTTTTTTTTTTT--------GTAGTATATTTTCACTAAGATTTTTGTGGTGGGGAGTCTTATTTTcCCCATCGACCTTTACAATAGTGAAAAATTTTTCTCTTTCTCGGGAAGGGTAGATATCCTATTTTTAGTTTTTAGTTCAAATTAATGGATTGTTGAAACTAATGGATTCCACATTAAAAAA-TTTTAGATAACTTTATGACTTCTTAATTTATAATTTTAT--------------TAATTACTATATTTAATGAATTTACCATATATCTCCAATTTTGAGCCCAATCAATAAAAGAACTTCATTTGTGTCAATGTAGAAATAATGTGTCAATTTGGAGTAATCCAAAATATGGTTATTTTGGATTCATTGAGGAAATTTCTTTTTTCTTTG---AAATTTATGAAATCAGATAAACGAGAAATAATGAAGTATCAATAAAAGTAAAAAAAAAAAACAGTTTTTTTATTCTATCGAGAGAATTATCTACTTGAAAAAGTTGCATTTTAGAATAGAATAAACTACGTCAAAGCCCTAAGATAAATAAATGGGACACCCC-TAAAA-TAAATGAAATTAATGAA--------------------TCTTCAAATTAACTTTTGAA--------------------CTCCTTTTTTTATAAAAATGAATCTTTACTAAAAAACTTTTT-GATTGAATTGACTTGTTCAATCTCGACGAT
PH_83b         GGAAATCTCTTTCTACTGGGAATTCA-AAGAGTTTTTTT-GTACGACAAACAAATAAGTCCTAAAATATTGGAATAATCGGAATGGATTTGATTCAAAAAATTGGCTCAAAAATTTGTTAATATAAAATTCACAATTGACAGTCCCTATTCTAATCAATATGAAATAGACCAGGTTTCAGTCTTATAAGATGTCTAAAAAAA---GAATAAAGAAAAAA-TACAAGGTTTTTTATTTCTTTTTTTTTTTTTT-----CTTTGTAGTATATTTTCACTAAGATTTTTGTGGTGGGGAGTCTTATTTTCCCCATCGACCTTTACAATAATGAAAAATTTTTCTCTTTCTCGGGAAGGGTAGATATCCTATTTTTAGTTTTTAGTTCAAATTAATGGATTGTTGAAACTAATGGATTCCACATTAAAAAA-TTTTAGATAACTTTATGACTTCTTAATTTATAATTTTAT--------------TAATTACTATATTTAATGAATTTACCATATATCTCCAATTTTGAGCCCAATCCATAAAAGAACTTCATTTGTGTCAATGTAGAAATAATGTGTCAATTTGGAGTAATCCAAAATATGGTTATTTTGGATTCATTGAGGAAATTTATTTTTTCTTTG---AAATTTATGAAATCAGATAAACGAGAAATAATGAAGTATCAATAAAAGTAAAAAAGAAAAACAGTTTTTTTATTCTATCGAGAGAATTATCTACTTGAAAAAGTTGCATTTTAGAATAGAATAAACTACGTCAAAGCCCTAAGATAAATAAATGGGACACCCC-TAAAA-TAAATGAAATTAATGAAAAATAAATGAAATTAATGAATCTTCAAATTAACTTTTGAA--------------------CTCCTTTTTTTATAAAAATGAATCTTTACTAAAAAACTTTTT-GATTGAATTGACTTGTTCAATCTCGACGAT
PO_137a         GGAAATCTCTTTCTACCGGGAATTCA-AAAAGTTTTTTT-GTACGACAAACAAATAAGTCCTAAAATATTGGAATAATCGGAATGGATTTGATTCAAAAAATTGGCTCAAAAATTTGTTAATATAAAATTCACAATTGACAGTCCCTATTCTAATCAATATGAAATAGACCAGGTTTCAGTCTTATAAGATGTCTAAAAAAA---GAATAAAGAAAAAA-TACAAGGTTTTTTATTTCTTTTTTTTTTTTTTT----------AGTATATTTTCACTAAGATTTTTGTGGTGGGGAGTCTTATTTTCCCCATCGACCTTTACAATAATGAAAAATTTTTCTCTTTCTCGGGAAGGGTAGATATCCTATTTTTAGTTTTTAGTTCAAATTAATGGATTGTTGAAACTAATGGATTCCACATTAAAAAA-TTTTAGATAACTTTATGACTTCTTAATTTATAATTTTAT--------------TAATTACTATATTTAATGAATTTACCATATATCTCCAATTTTGAGCCCAATCAATAAAAGAACTTCATTTGTGTCAATGTAGAAATAATGTGTCAATTTGGAGTAATCCAAAATATGGTTATTTTGGATTCATTGAGGAAATTTATTTTTTCTTTG---AAATTTATAAAATCAGATAAACGAGAAATAATGAAGTATCAATAAAAGTAAAAAAGAAAAACAGTTTTTTTATTCTATCGAGAGAATTATCTACTTGAAAAAGTTGCATTTTAGAATAGAATAAACTACGTCAAAGCCCTAAGATAAATAAATGGGACACCCC-TAAAA-TAAATGAAATTAATGAA--------------------TCTTCAAATTAACTTTTGAA--------------------CTCCTTTTTTTATAAAAATGAATCTTTACTAAAAAACTTTTT-GATTGAATTGACTTGTTCAATCTCGACGAT
PO_137b         GGAAATCTCTTTCTACCGGGAATTCA-AAAAGTTTTTTT-GTACGACAAACAAATAAGTCCTAAAATATTGGAATAATCGGAATGGATTTGATTCAAAAAATTGGCTCAAAAATTTGTTAATATAAAATTCACAATTGACAGTCCCTATTCTAATCAATATGAAATAGACCAGGTTTCAGTCTTATAAGATGTCTAAAAAAA---GAATAAAGAAAAAA-TACAAGGTTTTTTATTTCTTTTTTTTTTTTTTTT---------AGTATATTTTCACTAAGATTTTTGTGGTGGGGAGTCTTATTTTCCCCATCGACCTTTACAATAATGAAAAATTTTTCTCTTTCTCGGGAAGGGTAGATATCCTATTTTTAGTTTTTAGTTCAAATTAATGGATTGTTGAAACTAATGGATTCCACATTAAAAAA-TTTTAGATAACTTTATGACTTCTTAATTTATAATTTTAT--------------TAATTACTATATTTAATGAATTTACCATATATCTCCAATTTTGAGCCCAATCAATAAAAGAACTTCATTTGTGTCAATGTAGAAATAATGTGTCAATTTGGAGTAATCCAAAATATGGTTATTTTGGATTCATTGAGGAAATTTATTTTTTCTTTG---AAATTTATAAAATCAGATAAACGAGAAATAATGAAGTATCAATAAAAGTAAAAAAGAAAAACAGTTTTTTTATTCTATCGAGAGAATTATCTACTTGAAAAAGTTGCATTTTAGAATAGAATAAACTACGTCAAAGCCCTAAGATAAATAAATGGGACACCCC-TAAAA-TAAATGAAATTAATGAA--------------------TCTTCAAATTAACTTTTGAA--------------------CTCCTTTTTTTATAAAAATGAATCTtTACTAAAAAACTTTTT-GATTGAATTGACTTGTTCAATCTCGACGAT
PH_109        GGAAATCTCTTTCTACCGGGAATTCA-AAAAGTTTTTTT-GTACGACAAACAAATAAGTCCTAAAATATTGGAATAATCGGAATGGATTTGATTCAAAAAATTGGCTCAAAAATTTGTTAATATAAAATTCACAATTGACAGTCCCTATTCTAATCAATATGAAATAGACCAGGTTTCAGTCTTATAAGATGTCTAAAAAAA---GAATAAAGAAAAAA-TACAAGGTTTTTTATTTCTTTTTTTTTTTT-----------GTAGTATATTTTCACTAAGATTTTTGTGGTGGGGAGTCTTATTTTCCCCATCGACCTTTACAATAATGAAAAATTTTTCTCTTTCTCGGGAAGGGTAGATATCCTATTTTTAGTTTTTAGTTCAAATTAATGGATTGTTGAAACTAATGGATTCCACATTAAAAAA-TTTTAGATAACTTTATGACTTCTTAATTTATAATTTTAT--------------TAATTACTATATTTAATGAATTTACCATATATCTCCAATTTTGAGCCCAATCAATAAAAGAACTTCATTTGTGTCAATGTAGAAATAATGTGTCAATTTGGAGTAATCCAAAATATGGTTATTTTGGATTCATTGAGGAAATTTATTTTTTCTTTG---AAATTTATAAAATCAGATAAACGAGAAATAATGAAGTATCAATAAAAGTAAAAAAGAAAAACAGTTTTTTTATTCTATCGAGAGAATTATCTACTTGAAAAAGTTGCATTTTAGAATAGAATAAACTACGTCAAAGCCCTAAGATAAATAAATGGGACACCCC-TAAAA-TAAATGAAATTAATGAA--------------------TCTTCAAATTAACTTTTGAA--------------------CTCCTTTTTTTATAAAAATGAATCTTTACTAAAAAACTTTTT-GATTGAATTGACTTGTTCAATCTCGACGAT
PH_50         GGAAATCTCTTTCTACCGGGAATTCA-AAAAGTTTTTTT-GTACGACAAACAAATAAGTCCTAAAATATTGGAATAATCGGAATGGATTTGATTCAAAAAATTGGCTCAAAAATTTGTTAATATAAAATTCACAATTGACAGTCCCTATTCTAATCAATATGAAATAGACCAGGTTTCAGTCTTATAAGATGTCTAAAAAAA---GAATAAAGAAAAAA-TACAAGGTTTTTTATTTCTTTTTTTTTTTTT----------GTAGTATATTTTCACTAAGATTTTTGTGGTGGGGAGTCTTATTTTCCCCATCGACCTTTACAATAATGAAAAATTTTTCTCTTTCTCGGGAAGGGTAGATATCCTATTTTTAGTTTTTAGTTCAAATTAATGGATTGTTGAAACTAATGGATTCCACATTAAAAAA-TTTTAGATAACTTTATGACTTCTTAATTTATAATTTTAT--------------TAATTACTATATTTAATGAATTTACCATATATCTCCAATTTTGAGCCCAATCAATAAAAGAACTTCATTTGTGTCAATGTAGAAATAATGTGTCAATTTGGAGTAATCCAAAATATGGTTATTTTGGATTCATTGAGGAAATTTATTTTTTCTTTG---AAATTTATAAAATCAGATAAACGAGAAATAATGAAGTATCAATAAAAGTAAAAAAGAAAAACAGTTTTTTTATTCTATCGAGAGAATTATCTACTTGAAAAAGTTGCATTTTAGAATAGAATAAACTACGTCAAAGCCCTAAGATAAATAAATGGGACACCCC-TAAAA-TAAATGAAATTAATGAA--------------------TCTTCAAATTAACTTTTGAA--------------------CTCCTTTTTTTATAAAAATGAATCTTTACTAAAAAACTTTTT-GATTGAATTGACTTGTTCAATCTCGACGAT
PH_49b         GGAAATCTCTTTCTACCGGGAATTCA-AAAAGTTTTTTT-GTACGACAAACAAATAAGTCCTAAAATATTGGAATAATCGGAATGGATTTGATTCAAAAAATTGGCTCAAAAATTTGTTAATATAAAATTCACAATTGACAGTCCCTATTCTAATCAATATGAAATAGACCAGGTTTCAGTCTTATAAGATGTCTAAAAAAA---GAATAAAGAAAAAA-TACAAGGTTTTTTATTTCTTTTTTTTTTTTTT---------GTAGTATATTTTCACTAAGATTTTTGTGGTGGGGAGTCTTATTTTCCCCATCGACCTTTACAATAATGAAAAATTTTTCTCTTTCTCGGGAAGGGTAGATATCCTATTTTTAGTTTTTAGTTCAAATTAATGGATTGTTGAAACTAATGGATTCCACATTAAAAAA-TTTTAGATAACTTTATGACTTCTTAATTTATAATTTTAT--------------TAATTACTATATTTAATGAATTTACCATATATCTCCAATTTTGAGCCCAATCAATAAAAGAACTTCATTTGTGTCAATGTAGAAATAATGTGTCAATTTGGAGTAATCCAAAATATGGTTATTTTGGATTCATTGAGGAAATTTATTTTTTCTTTG---AAATTTATAAAATCAGATAAACGAGAAATAATGAAGTATCAATAAAAGTAAAAAAGAAAAACAGTTTTTTTATTCTATCGAGAGAATTATCTACTTGAAAAAGTTGCATTTTAGAATAGAATAAACTACGTCAAAGCCCTAAGATAAATAAATGGGACACCCC-TAAAA-TAAATGAAATTAATGAA--------------------TCTTCAAATTAACTTTTGAA--------------------CTCCTTTTTTTATAAAAATGAATCTTTACTAAAAAACTTTTT-GATTGAATTGACTTGTTCAATCTCGACGAT
PH_47         GGAAATCTCTTTCTACCGGGAATTCA-AAAAGTTTTTTT-GTACGACAAACAAATAAGTCCTAAAATATTGGAATAATCGGAATGGATTTGATTCAAAAAATTGGCTCAAAAATTTGTTAATATAAAATTCACAATTGACAGTCCCTATTCTAATCAATATGAAATAGACCAGGTTTCAGTCTTATAAGATGTCTAAAAAAA---GAATAAAGAAAAAA-TACAAGGTTTTTTATTTCTTTTTTTTTTTTT----------GTAGTATATTTTCACTAAGATTTTTGTGGTGGGGAGTCTTATTTTCCCCATCGACCTTTACAATAATGAAAAATTTTTCTCTTTCTCGGGAAGGGTAGATATCCTATTTTTAGTTTTTAGTTCAAATTAATGGATTGTTGAAACTAATGGATTCCACATTAAAAAA-TTTTAGATAACTTTATGACTTCTTAATTTATAATTTTAT--------------TAATTACTATATTTAATGAATTTACCATATATCTCCAATTTTGAGCCCAATCAATAAAAGAACTTCATTTGTGTCAATGTAGAAATAATGTGTCAATTTGGAGTAATCCAAAATATGGTTATTTTGGATTCATTGAGGAAATTTATTTTTTCTTTG---AAATTTATAAAATCAGATAAACGAGAAATAATGAAGTATCAATAAAAGTAAAAAAGAAAAACAGTTTTTTTATTCTATCGAGAGAATTATCTACTTGAAAAAGTTGCATTTTAGAATAGAATAAACTACGTCAAAGCCCTAAGATAAATAAATGGGACACCCC-TAAAA-TAAATGAAATTAATGAA--------------------TCTTCAAATTAACTTTTGAA--------------------CTCCTTTTTTTATAAAAATGAATCTTTACTAAAAAACTTTTT-GATTGAATTGACTTGTTCAATCTCGACGAT
PH_51b         GGAAATCTCTTTCTACCGGGAATTCA-AAAAGTTTTTT--GTACGACAAACAAATAAGTCCTAAAATATTGGAATAATCGGAATGGATTTGATTCAAAAAATTGGCTCAAAAATTTGTTAATATAAAATTCACAATTGACAGTCCCTATTCTAATCAATATGAAATAGACCAGGTTTCAGTCTTATAAGATGTCTAAAAAAA---GAATAAAGAAAAAA-TACAAGGTTTTTTATTTCTTTTTTTTTTTTT----------GTAGTATATTTTCACTAAGATTTTTGTGGTGGGGAGTCTTATTTTCCCCATCGACCTTTACAATAATGAAAAATTTTTCTCTTTCTCGGGAAGGGTAGATATCCTATTTTTAGTTTTTAGTTCAAATTAATGGATTGTTGAAACTAATGGATTCCACATTAAAAAA-TTTTAGATAACTTTATGACTTCTTAATTTATAATTTGAT--------------TAATTACTATATTTAATGAATTTACCATATATCTCCAATTTTGAGCCCAATCAATAAAAGAACTTCATTTGTGTCAATGTAGAAATAATGTGTCAATTTGGAGTAATCCAAAATATGGTTATTTTGGATTCATTGAGGAAATTTATTTTTTCTTTG---AAATTTATAAAATCAGATAAACGAGAAATAATGAAGTATCAATAAAAGTAAAAAAGAAAAACAGTTTTTTTATTCTATCGAGAGAATTATCTACTTGAAAAAGTTGCATTTTAGAATAGAATAAACTACGTCAAAGCCCTAAGATAAATAAATGGGACACCCC-TAAAA-TAAATGAAATTAATGAA--------------------TCTTCAAATTAACTTTTGAA--------------------CTCCTTTTTTTATAAAAATGAATCTTTACTAAAAAACTTTTT-GATTGAATTGACTTGTTCAATCTCGACGAT
PH_121          GGAAATCTCTTTCTACCGGGAATTCA-AAAAGTTTTTTT-GTACGACAAACAAATAAGTCCTAAAATATTGGAATAATCGGAATGGATTTGATTCAAAAAATTGGCTCAAAAATTTGTTAATATAAAATTCACAATTGACAGTCCCTATTCTAATCAATATGAAATAGACCAGGTTTCAGTCTTATAAGATGTCTAAAAAAA---GAATAAAGAAAAAA-TACAAGGTTTTTTATTTCTTTTTTTTTTTTTT-----CTTTGTAGTATATTTTCACTAAGATTTTTGTGGTGGGGAGTCTTATTTTCCCCATCGACCTTTACAATAATGAAAAATTTTTCTCTTTCTCGGGAAGGGTAGATATCCTATTTTTAGTTTTTAGTTCAAATTAATGGATTGTTGAAACTAATGGATTCCACATTAAAAAA-TTTTAGATAACTTTATGACTTCTTAATTTATAATTTTAT--------------TAATTACTATATTTAATGAATTTACCATATATCTCCAATTTTGAGCCCAATCAATAAAAGAACTTCATTTGTGTCAATGTAGAAATAATGTGTCAATTTGGAGTAATCCAAAATATGGTTATTTTGGATTCATTGAGGAAATTTATTTTTTCTTTG---AAATTTATGAAATCAGATAAACGAGAAATAATGAAGTATCAATAAAAGTAAAAAAGAAAAACAGTTTTTTTATTCTATCGAGAGAATTATCTACTTGAAAAAGTTGCATTTTAGAATAGAATAAACTACGTCAAAGCCCTAAGATAAATAAATGGGACACCCC-TAAAA-TAAATGAAATTAATGAA--------------------TCTTCAAATTAACTTTTGAA--------------------CTCCTTTTTTTATAAAAATGAATCTTTACTAAAAAACTTTTT-GATTGAATTGACTTGTTCAATCTCGACGAT
PH_98a          GGAAATCTCTTTCTACCGGGAATTCA-AAAAGTTTTTTTTGTACGACAAACAAATAAGTCCTAAAATATTGGAATAATCGGAATGGATTTGATTCAAAAAATTGGCTCAAAAATTTGTTAATATAAAATTCACAATTGACAGTCCCTATTCTAATCAATATGAAATAGACCAGGTTTCAGTCTTATAAGATGTCTAAAAAAA---GAATAAAGAAAAAA-TACAAGGTTTTTTATTTCTTTTTTTTTTTTTTT----CTTTGTAGTATATTTTCACTAAGATTTTTGTGGTGGGGAGTCTTATTTTCCCCATCGACCTTTACAATAATGAAAAATTTTTCTCTTTCTCGGGAAGGGTAGATATCCTATTTTTAGTTTTTAGTTCAAATTAATGGATTGTTGAAACTAATGGATTCCACATTAAAAAA-TTTTAGATAACTTTATGACTTCTTAATTTATAATTTTAT--------------TAATTACTATATTTAATGAATTTACCATATATCTCCAATTTTGAGCCCAATCAATAAAAGAACTTCATTTGTGTCAATGTAGAAATAATGTGTCAATTTGGAGTAATCCAAAATATGGTTATTTTGGATTCATTGAGGAAATTTATTTTTTCTTTG---AAATTTATGAAATCAGATAAACGAGAAATAATGAAGTATCAATAAAAGTAAAAAAGAAAAACAGTTTTTTTATTCTATCGAGAGAATTATCTACTTGAAAAAGTTGCATTTTAGAATAGAATAAACTACGTCAAAGCCCTAAGATAAATAAATGGGACACCCC-TAAAA-TAAATGAAATTAATGAA--------------------TCTTCAAATTAACTTTTGAA--------------------CTCCTTTTTTTATAAAAATGAATCTTTACTAAAAAACTTTTT-GATTGAATTGACTTGTTCAATCTCGACGAT
PH_113         GGAAATCTCTTTCTACCGGGAATTCA-AAAAGTTTTTT--GTACGACAAACAAATAAGTCCTAAAATATTGGAATAATCGGAATGGATTTGATTCAAAAAATTGGCTCAAAAATTTGTTAATATAAAATTCACAATTGACAGTCCCTATTCTAATCAATATGAAATAGACCAGGTTTCAGTCTTATAAGATGTCTAAAAAAA---GAATAAAGAAAAAA-TACAAGGTTTTTTATTTCTTTTTTTTTTTTTT-----CTTTGTAGTATATTTTCACTAAGATTTTTGTGGTGGGGAGTCTTATTTTCCCCATCGACCTTTACAATAATGAAAAATTTTTCTCTTTCTCGGGAAGGGTAGATATCCTATTTTTAGTTTTTAGTTCAAATTAATGGATTGTTGAAACTAATGGATTCCACATTAAAAAA-TTTTAGATAACTTTATGACTTCTTAATTTATAATTTTAT--------------TAATTACTATATTTAATGAATTTACCATATATCTCCAATTTTGAGCCCAATCAATAAAAGAACTTCATTTGTGTCAATGTAGAAATAATGTGTCAATTTGGAGTAATCCAAAATATGGTTATTTTGGATTCATTGAGGAAATTTATTTTTTCTTTG---AAATTTATGAAATCAGATAAACGAGAAATAATGAAGTATCAATAAAAGTAAAAAAGAAAAACAGTTTTTTTATTCTATCGAGAGAATTATCTACTTGAAAAAGTTGCATTTTAGAATAGAATAAACTACGTCAAAGTCCTAAGATAAATAAATGGGACACCCC-TAAAA-TAAATGAAATTAATGAA--------------------TCTTCAAATTAACTTTTGAA--------------------CTCCTTTTTTTATAAAAATGAATCTTTACTAAAAAACTTTTT-GATTGAATTGACTTGTTCAATCTCGACGAT
PH_115a         GGAAATCTCTTTCTACCGGGAATTCA-AAAAGTTTTTTT-GTACGACAAACAAATAAGTCCTAAAATATTGGAATAATCGGAATGGATTTGATTCAAAAAATTGGCTCAAAAATTTGTTAATATAAAATTCACAATTGACAGTCCCTATTCTAATCAATATGAAATAGACCAGGTTTCAGTCTTATAAGATGTCTAAAAAAA---GAATAAAGAAAAAA-TACAAGGTTTTTTATTTCTTTTTTTTTTTTTTTT-------GTAGTATATTTTCACTAAGATTTTTGTGGTGGGGAGTCTTATTTTCCCCATCGACCTTTACAATAATGAAAAATTTTTCTCTTTCTCGGGAAGGGTAGATATCCTATTTTTAGTTTTTAGTTCAAATTAATGGATTGTTGAAACTAATGGATTCCACATTAAAAAA-TTTTAGATAACTTTATGACTTCTTAATTTATAATTTTAT--------------TAATTACTATATTTAATGAATTTACCATATATCTCCAATTTTGAGCCCAATCAATAAAAGAACTTCATTTGTGTCAATGTAGAAATAATGTGTCAATTTGGAGTAATCCAAAATATGGTTATTTTGGATTCATTGAGGAAATTTATTTTTTCTTTG---AAATTTATGAAATCAGATAAACGAGAAATAATGAAGTATCAATAAAAGTAAAAAAGAAAAACAGTTTTTTTATTCTATCGAGAGAATTATCTACTTGAAAAAGTTGCATTTTAGAATAGAATAAACTACGTCAAAGCCCTAAGATAAATAAATGGGACACCCC-TAAAA-TAAATGAAATTAATGAA--------------------TCTTCAAATTAACTTTTGAA--------------------CTCCTTTTTTTATAAAAATGAATCTTTACTAAAAAACTTTTT-GATTGAATTGACTTGTTCAATCTCGACGAT
PH_117         GGAAATCTCTTTCTACCGGGAATTCA-AAAAGTTTTTTT-GTACGACAAACAAATAAGTCCTAAAATATTGGAATAATCGGAATGGATTTGATTCAAAAAATTGGCTCAAAAATTTGTTAATATAAAATTCACAATTGACAGTCCCTATTCTAATCAATATGAAATAGACCAGGTTTCAGTCTTATAAGATGTCTAAAAAAA---GAATAAAGAAAAAA-TACAAGGtTTTTTATTTCTTTTTTTTTTTTTTT----CTTTGTAGTATATTTTCACTAAGATTTTTGTGGTGGGGAGTCTTATTTTCCCCATCGACCTTTACAATAATGAAAAATTTTTCTCTTTCTCGGGAAGGGTAGATATCCTATTTTTAGTTTTTAGTTCAAATTAATGGATTGTTGAAACTAATGGATTCCACATTAAAAAA-TTTTAGATAACTTTA-------------------------------------------------TTTAATGAATTTACCATATATCTCCAATTTTGAGCCCAATCAATAAAAGAACTTCATTTGTGTCAATGTAGAAATAATGTGTCAATTTGGAGTAATCCAAAATATGGTTATTTTGGATTCATTGAGGAAATTTATTTTTTCTTTG---AAATTTATGAAATCAGATAAACGAGAAATAATGAAGTATCAATAAAAGTAAAAAAGAAAAACAGTTTTTTTATTCTATCGAGAGAATTATCTACTTGAAAAAGTTGCATTTTAGAATAGAATAAACTACGTCAAAGCCCTAAGATAAATAAATGGGACACCCC-TAAAA-TAAATGAAATTAATGAA--------------------TCTTCAAATTAACTTTTGAA--------------------CTCCTTTTTTTATAAAAATGAATCTTTACTAAAAAACTTTTT-GATTGAATTGACTTGTTCAATCTCGACGAT
PH_69          GGAAATCTCTTTCTACCGGGAATTCA-AAAAGTTTTTT--GTACGACAAACAAATAAGTCCTAAAATATTGGAATAATCGGAATGGATTTGATTCAAAAAATTGGCTCAAAAATTTGTTAATATAAAATTCACAATTGACAGtCCCTATTCTAATCAATATGAAATAGACCAGGtTTCAgTCTTATAAGATGTCTAAAAAAA---GAATAAAGAAAAAA-TACAAGGTTTTTTATTTCTTTTTTTTTTTTTTTTTTT------AGTATATTTTCACTAAGATTTTTGTGGTGGGGAGTCTTATTTTCCCCATCGACCTTTACAATAATGAAAAATTTTTCTCTTTCTCGGGAAGGGTAGATATCCTATTTTTAGTTTTTAGTTCAAATTAATGGATTGTTGAAACTAATGGATTCCACATTAAAAAA-TTTTAGATAACTTTATGACTTCTTAATTTATAATTTTAT--------------TAATTACTATATTTAATGAATTTACCATATATCTCCAATTTTGAGCCCAATCAATAAAAGAACTTCATTTGTGTCAATGTAGAAATAATGTGTCAATTTGGAGTAATCCAAAATATGGTTATTTTGGATTCATTGAGGAAATTTATTTTTTCTTTG---AAATTTATGAAATCAGATAAACGAGAAATAATGAAGTATCAATAAAAGTAAAAAAGAAAAACAGTTTTTTTATTCTATCGAGAGAATTATCTACTTGAAAAAGTTGCATTTTAGAATAGAATAAACTACGTCAAAGCCCTAAGATAAATAAATGGGACACCCC-TAAAA-TAAATGAAATTAATGAA--------------------TCTTCAAATTAACTTTTGAA--------------------CTCCTTTTTTTATAAAAATGAATCTTTACTAAAAAACTTTTT-GATTGAATTGACTTGTTCAATCTCGACGAT
PH_115b         GGAAATCTCTTTCTACCGGGAATTCA-AAAAGTTTTTTT-GTACGACAAACAAATAAGTCCTAAAATATTGGAATAATCGGAATGGATTTGATTCAAAAAATTGGCTCAAAAATTTGTTAATATAAAATTCATAATTGACAGTCCCTATTCTAACCAATATGAAATAGACCAGGTTTCAGTCTTATAAGATGTCTAAAAAAA---GAATAAAGAAAAAA-TACAAGGTTTTTTATTTCTTTTTTTTTTTT-------CTTTGTAGTATATTTTCACTAAGATTTTTGTGGTGGGGAGTCTTATTTTCCCCATCGACCTTTACAATAATGAAAAATTTTTCTCTTTCTCGGGAAGGGTAGATATCCTATTTTTAGTTTTTAGTTCAAATTAATGGATTGTTGAAACTAATGGATTCCACATTAAAAAA-TTTTAGATAACTTTATGACTTCTTAATTTATAATTTTAT--------------TAATTACTATATTTAATGAATTTACCATATATCTCCAATTTTGAGCCCAATCAATAAAAGAACTTCATTTGTGTCAATGTAGAAATAATGTGTCAATTTGGAGTAATCCAAAATATGGTTATTTTGGATTCATTGAGGAAATTTATTTTTTCTTTG---AAATTTATGAAATCAGATAAACGAGAAATAATGAAGTATCAATAAAAGTAAAAAAAAAA--CAGTTTTTTTATTCTATCGAGAGAATTATCTACTTGAAAAAGTTGCATTTTAGAATAGAATAAACTACGTCAAAGCCCTAAGATAAATAAATGGGACACCCC-TAAAA-TAAATGAAATTAATGAA--------------------TCTTGAAATTAACTTTTGAA--------------------CTCCTTTTTTTATAAAAATGAATCTTTACTAAAAAACTTTTT-GATTGAATTGACTTGTTCAATCTCGACGAT
PH_68b        GGAAATCTCTTTCTACCGGGAATTCA-AAAAGTTTTTTT-GTACGACAAACAAATAAGTCCTAAAATATTGGAATAATCGGAATGGATTTGATTCAAAAAATTGGCTCAAAAATTTGTTAATATAAAATTCATAATTGACAGTCCCTATTCTAACCAATATGAAATAGACCAGGTTTCAGTCTTATAAGATGTCTAAAAAAA---GAATAAAGAAAAAA-TACAAGGTTTTTTATTTCTTTTTTTTTTTT-------CTTTGTAGTATATTTTCACTAAGATTTTTGTGGTGGGGAGTCTTATTTTCCCCATCGACCTTTACAATAATGAAAAATTTTTCTCTTTCTCGGGAAGGGTAGATATCCTATTTTTAGTTTTTAGTTCAAATTAATGGATTGTTGAAACTAATGGATTCCACATTAAAAAA-TTTTAGATAACTTTATGACTTCTTAATTTATAATTTTAT--------------TAATTACTATATTTAATGAATTTACCATATATCTCCAATTTTGAGCCCAATCAATAAAAGAACTTCATTTGTGTCAATGTAGAAATAATGTGTCAATTTGGAGTAATCCAAAATATGGTTATTTTGGATTCATTGAGGAAATTTATTTTTTCTTT----AAATTTATGAAATCAGATAAACGAGAAATAATGAAGTATCAATAAAAGTAAAAAAAAAA--CAGTTTTTTTATTCTATCGAGAGAATTATCTACTTGAAAAAGTTGCATTTTAGAATAGAATAAACTACGTCAAAGCCCTAAGATAAATAAATGGGACACCCC-TAAAA-TAAATGAAATTAATGAA--------------------TCTTGAAATTAACTTTTGAA--------------------CTCCTTTTTTTATAAAAAtGAATCTTTACTAAAAAACTTTTT-GATTGAATTGACTTGTTCAATCTCGACGAT
PH_98b          GGAAATCTCTTTCTACCGGGAATTCA-AAAAGTTTTTTT-GTACGACAAACAAATAAGTCCTAAAATATTGGAATAATCGGAATGGATTTGATTCAAAAAATTGGCTCAAAAATTTGTTAATATAAAATTCATAATTGACAGTCCCTATTCTAACCAATATGAAATAGACCAGGTTTCAGTCTTATAAGATGTCTAAAAAAA---GAATAAAGAAAAAA-TACAAGGTTTTTTATTTCTTTTTTTTTTTT-------CTTTGTAGTATATTTTCACTAAGATTTTTGTGGTGGGGAGTCTTATTTTCCCCATCGACCTTTACAATAATGAAAAATTTTTCTCTTTCTCGGGAAGGGTAGATATCCTATTTTTAGTTTTTAGTTCAAATTAATGGATTGTTGAAACTAATGGATTCCACATTAAAAAA-TTTTAGATAACTTTATGACTTCTTAATTTATAATTTTAT--------------TAATTACTATATTTAATGAATTTACCATATATCTCCAATTTTGAGCCCAATCAATAAAAGAACTTCATTTGTGTCAATGTAGAAATAATGTGTCAATTTGGAGTAATCCAAAATATGGTTATTTTGGATTCATTGAGGAAATTTATTTTTTCTTTG---AAATTTATGAAATCAGATAAACGAGAAATAATGAAGTATCAATAAAAGTAAAAAAAAAA--CAGTTTTTTTATTCTATCGAGAGAATTATCTACTTGAAAAAGTTGCATTTTAGAATAGAATAAACTACGTCAAAGCCCTAAGATAAATAAATGGGACACCCC-TAAAA-TAAATGAAATTAATGAA--------------------TCTTGAAATTAACTTTTGAA--------------------CTCCTTTTTTTATAAAAATGAATCTTTACTAAAAAACTTTTT-GATTGAATTGACTTGTTCAATCTCGACGAT
PH_122         GGAAATCTCTTTCTACCGGGAATTCA-AAAAGTTTTTTT-GTACGACAAACAAATAAGTCCTAAAATATTGGAATAATCGGAATGGATTTGATTCAAAAAATTGGCTCAAAAATTTGTTAATATAAAATTCATAATTGACAGTCCCTATTCTAACCAATATGAAATAGACCAGGTTTCAGTCTTATAAGATGTCTAAAAAAA---GAATAAAGAAAAAA-TACAAGGTTTTTTATTTCTTTTTTTTTTTT-------CTTTGTAGTATATTTTCACTAAGATTTTTGTGGTGGGGAGTCTTATTTTCCCCATCGACCTTTACAATAATGAAAAATTTTTCTCTTTCTCGGGAAGGGTAGATATCCTATTTTTAGTTTTTAGTTCAAATTAATGGATTGTTGAAACTAATGGATTCCACATTAAAAAA-TTTTAGATAACTTTATGACTTCTTAATTTATAATTTTAT--------------TAATTACTATATTTAATGAATTTACCATATATCTCCAATTTTGAGCCCAATCAATAAAAGAACTTCATTTGTGTCAATGTAGAAATAATGTGTCAATTTGGAGTAATCCAAAATATGGTTATTTTGGATTCATTGAGGAAATTTATTTTTTCTTTG---AAATTTATGAAATCAGATAAACGAGAAATAATGAAGTATCAATAAAAGTAAAAAAAAAA--CAGTTTTTTTATTCTATCGAGAGAATTATCTACTTGAAAAAGTTGCATTTTAGAATAGAATAAACTACGTCAAAGCCCTAAGATAAATAAATGGGACACCCC-TAAAA-TAAATGAAATTAATGAA--------------------TCTTGAAATTAACTTTTGAA--------------------CTCCTTTTTTTATAAAAATGAATCTTTACTAAAAAACTTTTT-GATTGAATTGACTTGTTCAATCTCGACGAT
PH_37         GGAAATCTCTTTCTACCGGGAATTCA-AAAAGTTTTTTT-GTACGACAAACAAATAAGTCCTAAAATATTGGAATAATCGGAATGGATTTGATTCAAAAAATTGGCTCAAAAATTTGTTAATATAAAATTCATAATTGACAGTCCCTATTCTAACCAATATGAAATAGACCAGGTTTCAGTCTTATAAGATGTCTAAAAAAA---GAATAAAGAAAAAA-TACAAGGTTTTTTATTTCTTTTTTTTTTTT-------CTTTGTAGTATATTTTCACTAAGATTTTTGTGGTGGGGAGTCTTATTTTCCCCATCGACCTTTACAATAATGAAAAATTTTTCTCTTTCTCGGGAAGGGTAGATATCCTATTTTTAGTTTTTAGTTCAAATTAATGGATTGTTGAAACTAATGGATTCCACATTAAAAAA-TTTTAGATAACTTTATGACTTCTTAATTTATAATTTTAT--------------TAATTACTATATTTAATGAATTTACCATATATCTCCAATTTTGAGCCCAATCAATAAAAGAACTTCATTTGTGTCAATGTAGAAATAATGTGTCAATTTGGAGTAATCCAAAATATGGTTATTTTGGATTCATTGAGGAAATTTATTTTTTCTTTG---AAATTTATGAAATCAGATAAACGAGAAATAATGAAGTATCAATAAAAGTAAAAAAAAAA--CAGTTTTTTTATTCTATCGAGAGAATTATCTACTTGAAAAAGTTGCATTTTAGAATAGAATAAACTACGTCAAAGCCCTAAGATAAATAAATGGGACACCCC-TAAAA-TAAATGAAATTAATGAA--------------------TCTTGAAATTAACTTTTGAA--------------------CTCCTTTTTTTATAAAAATGAATCTTTACTAAAAAACTTTTT-GATTGAATTGACTTGTTCAATCTCGACGAT
PH_66          GGAAATCTCTTTCTACCGGGAATTCA-AAAAGTTTTTTT-GTACGACAAACAAATAAGTCCTAAAATATTGGAATAATCGGAATGGATTTGATTCAAAAAATTGGCTCAAAAATTTGTTAATATAAAATTCATAATTGACAGTCCCTATTCTAACCAATATGAAATAGACCAGGTTTCAGTCTTATAAGATGTCTAAAAAAA---GAATAAAGAAAAAA-TACAAGGTTTTTTATTTcTTTTTTTTTTTT-------CTTTGTAGTATATTTTCACTAAGATTTTTGTGGTGGGGAGTCTTATTTTCCCCATCGACCTTTACAATAATGAAAAATTTTTCTCTTTCTCGGGAAGGGTAGATATCCTATTTTTAGTTTTTAGTTCAAATTAATGGATTGTTGAAACTAATGGATTCCACATTAAAAAA-TTTTAGATAACTTTATGACTTCTTAATTTATAATTTTAT--------------TAATTACTATATTTAATGAATTTACCATATATCTCCAATTTTGAGCCCAATCAATAAAAGAACTTCATTTGTGTCAATGTAGAAATAATGTGTCAATTTGGAGTAATCCAAAATATGGTTATTTTGGATTCATTGAGGAAATTTATTTTTTCTTTG---AAATTTATGAAATCAGATAAACGAGAAATAATGAAGTATCAATAAAAGTAAAAAAAAAA--CAGTTTTTTTATTCTATCGAGAGAATTATCTACTTGAAAAAGTTGCATTTTAGAATAGAATAAACTACGTCAAAGCCCTAAGATAAATAAATGGGACACCCC-TAAAA-TAAATGAAATTAATGAA--------------------TCTTGAAATTAACTTTTGAA--------------------CTCCTTTTTTTATAAAAATGAATCTTTACTAAAAAACTTTTT-GATTGAATTGACTTGTTCAATCTCGACGAT
PH_65          GGAAATCTCTTTCTACCGGGAATTCA-AAAAGTTTTTTT-GTACGACAAACAAATAAGTCCTAAAATATTGGAATAATCGGAATGGATTTGATTCAAAAAATTGGCTCAAAAATTTGTTAATATAAAATTCATAATTGACAGTCCCTATTCTAACCAATATGAAATAGACCAGGTTTCAGTCTTATAAGATGTCTAAAAAAA---GAATAAAGAAAAAA-TACAAGGTTTTTTATTTCTTTTTTTTTTTT-------CTTTGTAGTATATTTTCACTAAGATTTTTGTGGTGGGGAGTCTTATTTTCCCCATCGACCTTTACAATAATGAAAAATTTTTCTCTTTCTCGGGAAGGGTAGATATCCTATTTTTAGTTTTTAGTTCAAATTAATGGATTGTTGAAACTAATGGATTCCACATTAAAAAA-TTTTAGATAACTTTATGACTTCTTAATTTATAATTTTAT--------------TAATTACTATATTTAATGAATTTACCATATATCTCCAATTTTGAGCCCAATCAATAAAAGAACTTCATTTGTGTCAATGTAGAAATAATGTGTCAATTTGGAGTAATCCAAAATATGGTTATTTTGGATTCATTGAGGAAATTTATTTTTTCTTTG---AAATTTATGAAATCAGATAAACGAGAAATAATGAAGTATCAATAAAAGTAAAAAAAAAA--CAGTTTTTTTATTCTATCGAGAGAATTATCTACTTGAAAAAGTTGCATTTTAGAATAGAATAAACTACGTCAAAGCCCTAAGATAAATAAATGGGACACCCC-TAAAA-TAAATGAAATTAATGAA--------------------TCTTGAAATTAACTTTTGAA--------------------CTCCTTTTTTTATAAAAATGAATCTTTACTAAAAAACTTTTT-GATTGAATTGACTTGTTCAATCTCGACGAT
PH_67          GGAAATCTCTTTCTACCGGGAATTCA-AAAAGTTTTTTT-GTACGACAAACAAATAAGTCCTAAAATATTGGAATAATCGGAATGGATTTGATTCAAAAAATTGGCTCAAAAATTTGTTAATATAAAATTCATAATTGACAGTCCCTATTCTAACCAATATGAAATAGACCAGGTTTCAGTCTTATAAGATGTCTAAAAAAA---GAATAAAGAAAAAA-TACAAGGTTTTTTATTTCTTTTTTTTTTTT-------CTTTGTAGTATATTTTCACTAAGATTTTTGTGGTGGGGAGTCTTATTTTCCCCATCGACCTTTACAATAATGAAAAATTTTTCTCTTTCTCGGGAAGGGTAGATATCCTATTTTTAGTTTTTAGTTCAAATTAATGGATTGTTGAAACTAATGGATTCCACATTAAAAAA-TTTTAGATAACTTTATGACTTCTTAATTTATAATTTTAT--------------TAATTACTATATTTAATGAATTTACCATATATCTCCAATTTTGAGCCCAATCAATAAAAGAACTTCATTTGTGTCAATGTAGAAATAATGTGTCAATTTGGAGTAATCCAAAATATGGTTATTTTGGATTCATTGAGGAAATTTATTTTTTCTTTG---AAATTTATGAAATCAGATAAACGAGAAATAATGAAGTATCAATAAAAGTAAAAAAAAAA--CAGTTTTTTTATTCTATCGAGAGAATTATCTACTTGAAAAAGTTGCATTTTAGAATAGAATAAACTACGTCAAAGCCCTAAGATAAATAAATGGGACACCCC-TAAAA-TAAATGAAATTAATGAA--------------------TCTTGAAATTAACTTTTGAA--------------------CTCCTTTTTTTATAAAAATGAATCTTTACTAAAAAACTTTTT-GATTGAATTGACTTGTTCAATCTCGACGAT
PH_25           GGAAATCTCTTTCTACCGGGAATTCA-AAAAGTTTTTTT-GTACGACAAACAAATAAGTCCTAAAATATTGGAATAATCGGAATGGATTTGATTCAAAAAATTGGCTCAAAAATTTGTTAATATAAAATTCATAATTGACAGTCCCTATTCTAACCAATATGAAATAGACCAGGTTTCAGTCTTATAAGATGTCTAAAAAAA---GAATAAAGAAAAAA-TACAAGGTTTTTTATTTCTTTTTTTTTTTT-------CTTTGTAGTATATTTTCACTAAGATTTTTGTGGTGGGGAGTCTTATTTTCCCCATCGACCTTTACAATAATGAAAAATTTTTCTCTTTCTCGGGAAGGGTAGATATCCTATTTTTAGTTTTTAGTTCAAATTAATGGATTGTTGAAACTAATGGATTCCACATTAAAAAA-TTTTAGATAACTTTATGACTTCTTAATTTATAATTTTAT--------------TAATTACTATATTTAATGAATTTACCATATATCTCCAATTTTGAGCCCAATCAATAAAAGAACTTCATTTGTGTCAATGTAGAAATAATGTGTCAATTTGGAGTAATCCAAAATATGGTTATTTTGGATTCATTGAGGAAATTTATTTTTTCTTTG---AAATTTATGAAATCAGATAAACGAGAAATAATGAAGTATCAATAAAAGTAAAAAAAAAA--CAGTTTTTTTATTCTATCGAGAGAATTATCTACTTGAAAAAGTTGCATTTTAGAATAGAATAAACTACGTCAAAGCCCTAAGATAAATAAATGGGACACCCC-TAAAA-TAAATGAAATTAATGAA--------------------TCTTGAAATTAACTTTTGAA--------------------CTCCTTTTTTTATAAAAATGAATCTTTACTAAAAAACTTTTT-GATTGAATTGACTTGTTCAATCTCGACGAT
PH_30b          GGAAATCTCTTTCTACCGGGAATTCA-AAAAGTTTTTTT-GTACGACAAACAAATAAGTCCTAAAATATTGGAATAATCGGAATGGATTTGATTCAAAAAATTGGCTCAAAAATTTGTTAATATAAAATTCATAATTGACAGTCCCTATTCTAACCAATATGAAATAGACCAGGTTTCAGTCTTATAAGATGTCTAAAAAAA---GAATAAAGAAAAAA-TACAAGGTTTTTTATTTCTTTTTTTTTTTT-------CTTTGTAGTATATTTTCACTAAGATTTTTGTGGTGGGGAGTCTTATTTTCCCCATCGACCTTTACAATAATGAAAAATTTTTCTCTTTCTCGGGAAGGGTAGATATCCTATTTTTAGTTTTTAGTTCAAATTAATGGATTGTTGAAACTAATGGATTCCACATTAAAAAA-TTTTAGATAACTTTATGACTTCTTAATTTATAATTTTAT--------------TAATTACTATATTTAATGAATTTACCATATATCTCCAATTTTGAGCCCAATCAATAAAAGAACTTCATTTGTGTCAATGTAGAAATAATGTGTCAATTTGGAGTAATCCAAAATATGGTTATTTTGGATTCATTGAGGAAATTTATTTTTTCTTTG---AAATTTATGAAATCAGATAAACGAGAAATAATGAAGTATCAATAAAAGTAAAAAAAAAA--CAGTTTTTTTATTCTATCGAGAGAATTATCTACTTGAAAAAGTTGCATTTTAGAATAGAATAAACTACGTCAAAGCCCTAAGATAAATAAATGGGACACCCC-TAAAA-TAAATGAAATTAATGAA--------------------TCTTGAAATTAACTTTTGAA--------------------CTCCTTTTTTTATAAAAATGAATCTTTACTAAAAAACTTTTT-GATTGAATTGACTTGTTCAATCTCGACGAT
PH_30c          GGAAATCTCTTTCTACCGGGAATTCA-AAAAGTTTTTTTTGTACGACAAACAAATAAGTCCTAAAATATTGGAATAATCGGAATGGATTTGATTCAAAAAATTGGCTCAAAAATTTGTTAATATAAAATTCATAATTGACAGTCCCTATTCTAACCAATATGAAATAGACCAGGTTTCAGTCTTATAAGATGTCTAAAAAAA---GAATAAAGAAAAAA-TACAAGGTTTTTTATTTCTTTTTTTTTTTT-------CTTTGTAGTATATTTTCACTAAGATTTTTGTGGTGGGGAGTCTTATTTTCCCCATCGACCTTTACAATAATGAAAAATTTTTCTCTTTCTCGGGAAGGGTAGATATCCTATTTTTAGTTTTTAGTTCAAATTAATGGATTGTTGAAACTAATGGATTCCACATTAAAAAA-TTTTAGATAACTTTATGACTTCTTAATTTATAATTTTAT--------------TAATTACTATATTTAATGAATTTACCATATATCTCCAATTTTGAGCCCAATCAATAAAAGAACTTCATTTGTGTCAATGTAGAAATAATGTGTCAATTTGGAGTAATCCAAAATATGGTTATTTTGGATTCATTGAGGAAATTTATTTTTTCTTTG---AAATTTATGAAATCAGATAAACGAGAAATAATGAAGTATCAATAAAAGTAAAAAAAAAA--CAGTTTTTTTATTCTATCGAGAGAATTATCTACTTGAAAAAGTTGCATTTTAGAATAGAATAAACTACGTCAAAGCCCTAAGATAAATAAATGGGACACCCC-TAAAA-TAAATGAAATTAATGAA--------------------TCTTGAAATTAACTTTTGAA--------------------CTCCTTTTTTTATAAAAATGAATCTTTACTAAAAAACTTTTT-GATTGAATTGACTTGTTCAATCTCGACGAT
PH_31b        GGAAATCTCTTTCTACCGGGAATTCA-AAAAGTTTTTTT-GTACGACAAACAAATAAGTCCTAAAATATTGGAATAATCGGAATGGATTTGATTCAAAAAATTGGCTCAAAAATTTGTTAATATAAAATTCATAATTGACAGTCCCTATTCTAACCAATATGAAATAGACCAGGTTTCAGTCTTATAAGATGTCTAAAAAAA---GAATAAAGAAAAAA-TACAAGGTTTTTTATTTCTTTTTTTTTTTT-------CTTTGTAGTATATTTTCACTAAGATTTTTGTGGTGGGGAGTCTTATTTTCCCCATCGACCTTTACAATAATGAAAAATTTTTCTCTTTCTCGGGAAGGGTAGATATCCTATTTTTAGTTTTTAGTTCAAATTAATGGATTGTTGAAACTAATGGATTCCACATTAAAAAA-TTTTAGATAACTTTATGACTTCTTAATTTATAATTTTAT--------------TAATTACTATATTTAATGAATTTACCATATATCTCCAATTTTGAGCCCAATCAATAAAAGAACTTCATTTGTGTCAATGTAGAAATAATGTGTCAATTTGGAGTAATCCAAAATATGGTTATTTTGGATTCATTGAGGAAATTTATTTTTTCTTTG---AAATTTATGAAATCAGATAAACGAGAAATAATGAAGTATCAATAAAAGTAAAAAAAAAA--CAGTTTTTTTATTCTATCGAGAGAATTATCTACTTGAAAAAGTTGCATTTTAGAATAGAATAAACTACGTCAAAGCCCTAAGATAAATAAATGGGACACCCC-TAAAA-TAAATGAAATTAATGAA--------------------TCTTGAAATTAACTTTTGAA--------------------CTCCTTTTTTTATAAAAATGAATCTTTACTAAAAAACTTTTT-GATTGAATTGACTTGTTCAATCTCGACGAT
PH_31a          GGAAATCTCTTTCTACCGGGAATTCA-AAAAGTTTTTTTTGTACGACAAACAAATAAGTCCTAAAATATTGGAATAATCGGAATGGATTTGATTCAAAAAATTGGCTCAAAAATTTGTTAATATAAAATTCATAATTGACAGTCCCTATTCTAACCAATATGAAATAGACCAGGTTTCAGTCTTATAAGATGTCTAAAAAAA---GAATAAAGAAAAAA-TACAAGGTTTTTTATTTCTTTTTTTTTTTT-------CTTTGTAGTATATTTTCACTAAGATTTTTGTGGTGGGGAGTCTTATTTTCCCCATCGACCTTTACAATAATGAAAAATTTTTCTCTTTCTCGGGAAGGGTAGATATCCTATTTTTAGTTTTTAGTTCAAATTAATGGATTGTTGAAACTAATGGATTCCACATTAAAAAA-TTTTAGATAACTTTATGACTTCTTAATTTATAATTTTAT--------------TAATTACTATATTTAATGAATTTACCATATATCTCCAATTTTGAGCCCAATCAATAAAAGAACTTCATTTGTGTCAATGTAGAAATAATGTGTCAATTTGGAGTAATCCAAAATATGGTTATTTTGGATTCATTGAGGAAATTTATTTTTTCTTTG---AAATTTATGAAATCAGATAAACGAGAAATAATGAAGTATCAATAAAAGTAAAAAAAAAA--CAGTTTTTTTATTCTATCGAGAGAATTATCTACTTGAAAAAGTTGCATTTTAGAATAGAATAAACTACGTCAAAGCCCTAAGATAAATAAATGGGACACCCC-TAAAA-TAAATGAAATTAATGAA--------------------TCTTGAAATTAACTTTTGAA--------------------CTCCTTTTTTTATAAAAATGAATCTTTACTAAAAAACTTTTT-GATTGAATTGACTTGTTCAATCTCGACGAT
PH_31c         GGAAATCTCTTTCTACCGGGAATTCA-AAAAGTTTTTTTTGTACGACAAACAAATAAGTCCTAAAATATTGGAATAATCGGAATGGATTTGATTCAAAAAATTGGCTCAAAAATTTGTTAATATAAAATTCATAATTGACAGTCCCTATTCTAACCAATATGAAATAGACCAGGTTTCAGTCTTATAAGATGTCTAAAAAAA---GAATAAAGAAAAAA-TACAAGGTTTTTTATTTCTTTTTTTTTTTT-------CTTTGTAGTATATTTTCACTAAGATTTTTGTGGTGGGGAGTCTTATTTTCCCCATCGACCTTTACAATAATGAAAAATTTTTCTCTTTCTCGGGAAGGGTAGATATCCTATTTTTAGTTTTTAGTTCAAATTAATGGATTGTTGAAACTAATGGATTCCACATTAAAAAA-TTTTAGATAACTTTATGACTTCTTAATTTATAATTTTAT--------------TAATTACTATATTTAATGAATTTACCATATATCTCCAATTTTGAGCCCAATCAATAAAAGAACTTCATTTGTGTCAATGTAGAAATAATGTGTCAATTTGGAGTAATCCAAAATATGGTTATTTTGGATTCATTGAGGAAATTTATTTTTTCTTTG---AAATTTATGAAATCAGATAAACGAGAAATAATGAAGTATCAATAAAAGTAAAAAAAAAA--CAGTTTTTTTATTCTATCGAGAGAATTATCTACTTGAAAAAGTTGCATTTTAGAATAGAATAAACTACGTCAAAGCCCTAAGATAAATAAATGGGACACCCC-TAAAA-TAAATGAAATTAATGAA--------------------TCTTGAAATTAACTTTTGAA--------------------CTCCTTTTTTTATAAAAATGAATCTTTACTAAAAAACTTTTT-GATTGAATTGACTTGTTCAATCTCGACGAT
PHI_129b          GGAAATCTCTTTCTACCGGGAATTCA-AAAAGTTTTTTT-GTACGACAAACAAATAAGTCCTAAAATATTGGAATAATCGGAATGGATTTGATTCAAAAAATTGGCTCAAAAATTTGTTAATATAAAATTCATAATTGACAGTCCCTATTCTAACCAATATGAAATAGACCAGGTTTCAGTCTTATAAGATGTCTAAAAAAA---GAATAAAGAAAAAA-TACAAGGTTTTTTATTTCTTTTTTTTTTT--------CTTTGTAGTATATTTTCACTAAGATTTTTGTGGTGGGGAGTcTTATTTTCCCCATCGACCTTTACAATAATGAAAAATTTTTCTCTTTCTCGGGAAGGGTAGATATCCTATTTTTAGTTTTTAGTTCAAATTAATGGATTGTTGAAACTAATGGATTCCACATTAAAAAA-TTTTAGATAACTTTATGACTTCTTAATTTATAATTTTAT--------------TAATTACTATATTTAATGAATTTACCATATATCTCCAATTTTGAGCCCAATCAATAAAAGAACTTCATTTGTGTCAATGTAGAAATAATGTGTCAATTTGGAGTAATCCAAAATATGGTTATTTTGGATTCATTGAGGAAATTTATTTTTTCTTTG---AAATTTATGAAATCAGATAAACGAGAAATAATGAAGTATCAATAAAAGTAAAAAAAAAA--CAGTTTTTTTATTCTATCGAGAGAATTATCTACTTGAAAAAGTTGCATTTTAGAATAGAATAAACTACGTCAAAGCCCTAAGATAAATAAATGGGACACCCC-TAAAA-TAAATGAAATTAATGAA--------------------TCTTGAAATTAACTTTTGAA--------------------CTCCTTTTTTTATAAAAATGAATCTTTACTAAAAAACTTTTT-GATTGAATTGACTTGTTCAATCTCGACGAT
PHI_129a          GGAAATCTCTTTCTACCGGGAATTCA-AAAAGTTTTTTT-GTACGACAAACAAATAAGTCCTAAAATATTGGAATAATCGGAATGGATTTGATTCAAAAAATTGGCTCAAAAATTTGTTAATATAAAATTCATAATTGACAGTCCCTATTCTAACCAATATGAAATAGACCAGGTTTCAGTCTTATAAGATGTCTAAAAAAA---GAATAAAGAAAAAA-TACAAGGTTTTTTATTTCTTTTTTTTTTT--------CTTTGTAGTATATTTTCACTAAGATTTTTGTGGTGGGGAGTCTTATTTTCCCCATCGACCTTTACAATAATGAAAAATTTTTCTCTTTCTCGGGAAGGGTAGATATCCTATTTTTAGTTTTTAGTTCAAATTAATGGATTGTTGAAACTAATGGATTCCACATTAAAAAA-TTTTAGATAACTTTATGACTTCTTAATTTATAATTTTAT--------------TAATTACTATATTTAATGAATTTACCATATATCTCCAATTTTGAGCCCAATCAATAAAAGAACTTCATTTGTGTCAATGTAGAAATAATGTGTCAATTTGGAGTAATCCAAAATATGGTTATTTTGGATTCATTGAGGAAATTTATTTTTTCTTTG---AAATTTATGAAATCAGATAAACGAGAAATAATGAAGTATCAATAAAAGTAAAAAAAAAA--CAGTTTTTTTATTCTATCGAGAGAATTATCTACTTGAAAAAGTTGCATTTTAGAATAGAATAAACTACGTCAAAGCCCTAAGATAAATAAATGGGACACCCC-TAAAA-TAAATGAAATTAATGAA--------------------TCTTGAAATTAACTTTTGAA--------------------CTCCTTTTTTTATAAAAATGAATCTTTACTAAAAAACTTTTT-GATTGAATTGACTTGTTCAATCTCGACGAT
PHI_127b          GGAAATCTCTTTCTACCGGGAATTCA-AAAAGTTTTTTT-GTACGACAAACAAATAAGTCCTAAAATATTGGAATAATCGGAATGGATTTGATTCAAAAAATTGGCTCAAAAATTTGTTAATATAAAATTCATAATTGACAGTCCCTATTCTAACCAATATGAAATAGACCAGGTTTCAGTCTTATAAGATGTCTAAAAAAA---GAATAAAGAAAAAA-TACAAGGTTTTTTATTTCTTTTTTTTTTTT-------CTTTGTAGTATATTTTCACTAAGATTTTTGTGGTGGGGAGTCTTATTTTCCCCATCGACCTTTACAATAATGAAAAATTTTTCTCTTTCTCGGGAAGGGTAGATATCCTATTTTTAGTTTTTAGTTCAAATTAATGGATTGTTGAAACTAATGGATTCCACATTAAAAAA-TTTTAGATAACTTTATGACTTCTTAATTTATAATTTTAT--------------TAATTACTATATTTAATGAATTTACCATATATCTCCAATTTTGAGCCCAATCAATAAAAGAACTTCATTTGTGTCAATGTAGAAATAATGTGTCAATTTGGAGTAATCCAAAATATGGTTATTTTGGATTCATTGAGGAAATTTATTTTTTCTTTG---AAATTTATGAAATCAGATAAACGAGAAATAATGAAGTATCAATAAAAGTAAAAAAAAAA--CAGTTTTTTTATTCTATCGAGAGAATTATCTACTTGAAAAAGTTGCATTTTAGAATAGAATAAACTACGTCAAAGCCCTAAGATAAATAAATGGGACACCCC-TAAAA-TAAATGAAATTAATGAA--------------------TCTTGAAATTAACTTTTGAA--------------------CTCCTTTTTTTATAAAAATGAATCTTTACTAAAAAACTTTTT-GATTGAATTGACTTGTTCAATCTCGACGAT
PHI_136b          GGAAATCTCTTTCTACCGGGAATTCA-AAAAGTTTTTTT-GTACGACAAACAAATAAGTCCTAAAATATTGGAATAATCGGAATGGATTTGATTCAAAAAATTGGCTCAAAAATTTGTTAATATAAAATTCATAATTGACAGTCCCTATTCTAACCAATATGAAATAGACCAGGTTTCAGTCTTATAAGATGTCTAAAAAAA---GAATAAAGAAAAAA-TACAAGGTTTTTTATTTCTTTTTTTTTTTT-------CTTTGTAGTATATTTTCACTAAGATTTTTGTGGTGGGGAGTCTTATTTTCCCCATCGACCTTTACAATAATGAAAAATTTTTCTCTTTCTCGGGAAGGGTAGATATCCTATTTTTAGTTTTTAGTTCAAATTAATGGATTGTTGAAACTAATGGATTCCACATTAAAAAA-TTTTAGATAACTTTATGACTTCTTAATTTATAATTTTAT--------------TAATTACTATATTTAATGAATTTACCATATATCTCCAATTTTGAGCCCAATCAATAAAAGAACTTCATTTGTGTCAATGTAGAAATAATGTGTCAATTTGGAGTAATCCAAAATATGGTTATTTTGGATTCATTGAGGAAATTTATTTTTTCTTTG---AAATTTATGAAATCAGATAAACGAGAAATAATGAAGTATCAATAAAAGTAAAAAAAAAA--CAGTTTTTTTATTCTATCGAGAGAATTATCTACTTGAAAAAGTTGCATTTTAGAATAGAATAAACTACGTCAAAGCCCTAAGATAAATAAATGGGACACCCC-TAAAA-TAAATGAAATTAATGAA--------------------TCTTGAAATTAACTTTTGAA--------------------CTCCTTTTTTTATAAAAATGAATCTTTACTAAAAAACTTTTT-GATTGAATTGACTTGTTCAATCTCGACGAT
PH_116a         GGAAATCTCTTTCTACCGGGAATTCA-AAAAGTTTTTTT-GTACGACAAACAAATAAGTCCTAAAATATTGGAATAATCGGAATGGATTTGATTCAAAAAATTGGCTCAAAAATTTGTTAATATAAAATTCATAATTGACAGTCCCTATTCTAACCAATATGAAATAGACCAGGTTTCAGTCTTATAAGATGTCTAAAAAAA---GAATAAAGAAAAAA-TACAAGGTTTTTTATTTCTTTTTTTTTTTT-------CTTTGTAGTATATTTTCACTAAGATTTTTGTGGTGGGGAGTCTTATTTTCCCCATCGACCTTTACAATAATGAAAAATTTTTCTCTTTCTCGGGAAGGGTAGATATCCTATTTTTAGTTTTTAGTTCAAATTAATGGATTGTTGAAACTAATGGATTCCACATTAAAAAA-TTTTAGATAACTTTATGACTTCTTAATTTATAATTTTAT--------------TAATTACTATATTTAATGAATTTACCATATATCTCCAATTTTGAGCCCAATCAATAAAAGAACTTCATTTGTGTCAATGTAGAAATAATGTGTCAATTTGGAGTAATCCAAAATATGGTTATTTTGGATTCATTGAGGAAATTTATTTTTTCTTTG---AAATTTATGAAATCAGATAAACGAGAAATAATGAAGTATCAATAAAAGTAAAAAAAAAA--CAGTTTTTTTATTCTATCGAGAGAATTATCTACTTGAAAAAGTTGCATTTTAGAATAGAATAAACTACGTCAAAGCCCTAAGATAAATAAATGGGACACCCC-TAAAA-TAAATGAAATTAATGAA--------------------TCTTGAAATTAACTTTTGAA--------------------CTCCTTTTTTTATAAAAATGAATCTTTACTAAAAAACTTTTT-GATTGAATTGACTTGTTCAATCTCGACGAT
PH_116b         GGAAATCTCTTTCTACCGGGAATTCA-AAAAGTTTTTTTTGTACGACAAACAAATAAGTCCTAAAATATTGGAATAATCGGAATGGATTTGATTCAAAAAATTGGCTCAAAAATTTGTTAATATAAAATTCATAATTGACAGTCCCTATTCTAACCAATATGAAATAGACCAGGTTTCAGTCTTATAAGATGTCTAAAAAAA---GAATAAAGAAAAAA-TACAAGGTTTTTTATTTCTTTTTTTTTTTT-------CTTTGTAGTATATTTTCACTAAGATTTTTGTGGTGGGGAGTCTTATTTTCCCCATCGACCTTTACAATAATGAAAAATTTTTCTCTTTCTCGGGAAGGGTAGATATCCTATTTTTAGTTTTTAGTTCAAATTAATGGATTGTTGAAACTAATGGATTCCACATTAAAAAA-TTTTAGATAACTTTATGACTTCTTAATTTATAATTTTAT--------------TAATTACTATATTTAATGAATTTACCATATATCTCCAATTTTGAGCCCAATCAATAAAAGAACTTCATTTGTGTCAATGTAGAAATAATGTGTCAATTTGGAGTAATCCAAAATATGGTTATTTTGGATTCATTGAGGAAATTTATTTTTTCTTTG---AAATTTATGAAATCAGATAAACGAGAAATAATGAAGTATCAATAAAAGTAAAAAAAAAA--CAGTTTTTTTATTCTATCGAGAGAATTATCTACTTGAAAAAGTTGCATTTTAGAATAGAATAAACTACGTCAAAGCCCTAAGATAAATAAATGGGACACCCC-TAAAA-TAAATGAAATTAATGAA--------------------TCTTGAAATTAACTTTTGAA--------------------CTCCTTTTTTTATAAAAATGAATCTTTACTAAAAAACTTTTT-GATTGAATTGACTTGTTCAATCTCGACGAT
PH_114         GGAAATCTCTTTCTACCGGGAATTCA-AAAAGTTTTTTT-GTACGACAAACAAATAAGTCCTAAAATATTGGAATAATCGGAATGGATTTGATTCAAAAAATTGGCTCAAAAATTTGTTAATATAAAATTCATAATTGACAGTCCCTATTCTAACCAATATGAAATAGACCAGGTTTCAGTCTTATAAGATGTCTAAAAAAA---GAATAAAGAAAAAA-TACAAGGTTTTTTATTTCTTTTTTTTTTTT-------CTTTGTAGTATATTTTCACTAAGATTTTTGTGGTGGGGAGTCTTATTTTCCCCATCGACCTTTACAATAATGAAAAATTTTTCTCTTTCTCGGGAAGGGTAGATATCCTATTTTTAGTTTTTAGTTCAAATTAATGGATTGTTGAAACTAATGGATTCCACATTAAAAAA-TTTTAGATAACTTTATGACTTCTTAATTTATAATTTTAT--------------TAATTACTATATTTAATGAATTTACCATATATCTCCAATTTTGAGCCCAATCAATAAAAGAACTTCATTTGTGTCAATGTAGAAATAATGTGTCAATTTGGAGTAATCCAAAATATGGTTATTTTGGATTCATTGAGGAAATTTATTTTTTCTTTG---AAATTTATGAAATCAGATAAACGAGAAATAATGAAGTATCAATAAAAGTAAAAAAAAAA--CAGTTTTTTTATTCTATCGAGAGAATTATCTACTTGAAAAAGTTGCATTTTAGAATAGAATAAACTACGTCAAAGCCCTAAGATAAATAAATGGGACACCCC-TAAAA-TAAATGAAATTAATGAA--------------------TCTTGAAATTAACTTTTGAA--------------------CTCCTTTTTTTATAAAAATGAATCTTTACTAAAAAACTTTTT-GATTGAATTGACTTGTTCAATCTCGACGAT
PH_118         GGAAATCTCTTTCTACCGGGAATTCA-AAAAGTTTTTTT-GTACGACAAACAAATAAGTCCTAAAATATTGGAATAATCGGAATGGATTTGATTCAAAAAATTGGCTCAAAAATTTGTTAATATAAAATTCATAATTGACAGTCCCTATTCTAACCAATATGAAATAGACCAGGTTTCAGTCTTATAAGATGTCTAAAAAAA---GAATAAAGAAAAAA-TACAAGGTTTTTTATTTCTTTTTTTTTTTT-------CTTTGTAGTATATTTTCACTAAGATTTTTGTGGTGGGGAGTCTTATTTTCCCCATCGACCTTTACAATAATGAAAAATTTTTCTCTTTCTCGGGAAGGGTAGATATCCTATTTTTAGTTTTTAGTTCAAATTAATGGATTGTTGAAACTAATGGATTCCACATTAAAAAA-TTTTAGATAACTTTATGACTTCTTAATTTATAATTTTAT--------------TAATTACTATATTTAATGAATTTACCATATATCTCCAATTTTGAGCCCAATCAATAAAAGAACTTCATTTGTGTCAATGTAGAAATAATGTGTCAATTTGGAGTAATCCAAAATATGGTTATTTTGGATTCATTGAGGAAATTTATTTTTTCTTTG---AAATTTATGAAATCAGATAAACGAGAAATAATGAAGTATCAATAAAAGTAAAAAAAAAA--CAGTTTTTTTATTCTATCGAGAGAATTATCTACTTGAAAAAGTTGCATTTTAGAATAGAATAAACTACGTCAAAGCCCTAAGATAAATAAATGGGACACCCC-TAAAA-TAAATGAAATTAATGAA--------------------TCTTGAAATTAACTTTTGAA--------------------CTCCTTTTTTTATAAAAATGAATCTTTACTAAAAAACTTTTT-GATTGAATTGACTTGTTCAATCTCGACGAT
PH_55          GGAAATCTCTTTCTACCGGGAATTCA-AAAAGTTTTTT--GTACGACAAACAAATAAGTCCTAAAATATTGGAATAATCGGAATGGATTTGATTCAAAAAATTGGCTCAAAAATTTGTTAATATAAAATTCATAATTGACAGTCCCTATTCTAACCAATATGAAATAGACCAGGTTTCAGTCTTATAAGATGTCTAAAAAAA---GAATAAAGAAAAAA-TACAAGGTTTTTTATTTCTTTTTTTTTTTT-------CTTTGTAGTATATTTTCACTAAGATTTTTGTGGTGGGGAGTCTTATTTTCCCCATCGACCTTTACAATAATGAAAAATTTTTCTCTTTCTCGGGAAGGGTAGATATCCTATTTTTAGTTTTTAGTTCAAATTAATGGATTGTTGAAACTAATGGATTCCACATTAAAAAA-TTTTAGATAACTTTATGACTTCTTAATTTATAATTTTAT--------------TAATTACTATATTTAATGAATTTACCATATATCTCCAATTTTGAGCCCAATCAATAAAAGAACTTCATTTGTGTCAATGTAGAAATAATGTGTCAATTTGGAGTAATCCAAAATATGGTTATTTTGGATTCATTGAGGAAATTTATTTTTTCTTTG---AAATTTATGAAATCAGATAAACGAGAAATAATGAAGTATCAATAAAAGTAAAAAAAAAA--CAGTTTTTTTATTCTATCGAGAGAATTATCTACTTGAAAAAGTTGCATTTTAGAATAGAATAAACTACGTCAAAGCCCTAAGATAAATAAATGGGACACCCC-TAAAA-TAAATGAAATTAATGAA--------------------TCTTGAAATTAACTTTTGAA--------------------CTCCTTTTTTTATAAAAATGAATCTTTACTAAAAAACTTTTT-GATTGAATTGACTTGTTCAATCTCGACGAT
PHI_127a          GGAAATCTCTTTCTACCGGGAATTCA-AAAAGTTTTT---GTACGACAAACAAATAAGTCCTAAAATATTGGAATAATCGGAATGGATTTGATTCAAAAAATTGGCTCAAAAATTTGTTAATATAAAATTCATAATTGACAGTCCCTATTCTAACCAATATGAAATAGACCAGGTTTCAGTCTTATAAGATGTCTAAAAAAA---GAATAAAGAAAAAA-TACAAGGTTTTTTATTTCTTTTTTTTTTTT-------CTTTGTAGTATATTTTCACTAAGATTTTTGTGGTGGGGAGTCTTATTTTCCCCATCGACCTTTACAATAATGAAAAATTTTTCTCTTTCTCGGGAAGGGTAGATATCCTATTTTTAGTTTTTAGTTCAAATTAATGGATTGTTGAAACTAATGGATTCCACATTAAAAAA-TTTTAGATAACTTTATGACTTCTTAATTTATAATTTTAT--------------TAATTACTATATTTAATGAATTTACCATATATCTCCAATTTTGAGCCCAATCAATAAAAGAACTTCATTTGTGTCAATGTAGAAATAATGTGTCAATTTGGAGTAATCCAAAATATGGTTATTTTGGATTCATTGAGGAAATTTATTTTTTCTTTG---AAATTTATGAAATCAGATAAACGAGAAATAATGAAGTATCAATAAAAGTAAAAAAAAAA--CAGTTTTTTTATTCTATCGAGAGAATTATCTACTTGAAAAAGTTGCATTTTAGAATAGAATAAACTACGTCAAAGCCCTAAGATAAATAAATGGGACACCCC-TAAAA-TAAATGAAATTAATGAA--------------------TCTTGAAATTAACTTTTGAA--------------------CTCCTTTTTTTATAAAAATGAATCTTTACTAAAAAACTTTTT-GATTGAATTGACTTGTTCAATCTCGACGAT
PH_53      GGAAATCTCTTTCTACCGGGAATTCA-AAAAGTTTTTTT-GTACGACAAACAAATAAGTCCTAAAATATTGGAATAATCGGAATGGATTTGATTCAAAAAATTGGCTCAAAAATTTGTTAATATAAAATTCACAATTGACAGTCCCTATTTTAATCAATATGAAATAGACCAGGTTTCAGTCTTATAAGATGTCTAAAAAAA---GAATAAAGAAAAAA-TACAAGGTTTTTTATTTCTTTTTTTTTTTTT------CTTTGTAGTATATTTTCACTAAGATTTTTGTGGTGGGGAGTCTTATTTTCCCCATCGACCTTTACAATAATGAAAAATTTTTCTCTTTCTCGGGAAGGGTAGATATCCTATTTTTAGTTTTTAGTTCAAATTAATGGATTGTTGAAACTAATGGATTCCACATTAAAAAA-TTTTAGATAACTTTATGACTTCTTAATTTATAATTTTAT--------------TAATTACTATATTTAATGAATTTACCTTATATCTCCAATTTTGAGCCCAATCAATAAAAGAACTTCATTTGTGTCAATGTAGAAATAATGTGTCAATTTGGAGTAATCCAAAATATGGTTATTTTGGATTCATTGAGGAAATTTATTTTTTCTTTG---AAATTTATGAAATCAGATAAACGAGAAATAATGAAGTATCAATAAAAGTAAAAAAGAAAAACAGTTTTTTTATTCTATCGAGAGAATTATCTACTTGAAAAAGTTGCATTTTAGAATAGAATAAACTACGTCAAAGCCCTAAGATAAATAAATGGGACACCCC-TAAAA-TAAATGAAATTAATGAA--------------------TCTTCAAATTCACTTTTGAA--------------------CTCCTTTTTTTATAAAAATGAATCTTTACTAAAAAACTTTTT-GATTGAATTGACTTGTTCAATCTCGACGAT
PJ_139b    GGAAATCTCTTTCTACCGGGAATTCA-AAAAGTTTTTTT-GTACGACAAACAAATAAGTCCTAAAATATTGGAATAATCGGAATGGATTTGATTCAAAAAATTGGCTCAAAAATTTGTTAATATAAAATTCACAATTGACAGTCCCTATTCTAATCAATATGAAATAGACCAGGTTTCAGTCTTATAAGATGTCTAAAAAAA---GAATAAAGAAAAAA-TACAAGGTTTTTTATTTCTTTTTTTTTT---------CTTTGTAGTATATTTTCACTAAGATTTTTGTGGTGGGGAGTCTTATTTTCCCCATCGACCTTTACAATAATGAAAAATTTTTCTCTTTCTCGGGAAGGGTAGATATCCTATTTTTAGTTTTTAGTTCAAATTAATGGATTGTTGAAACTAATGGATTCCACATTAAAAAA-TTTTAGATAACTTTATGACTTCTTAATTTATAATTTGAT--------------TAATTACTATATTTAATGAATTTACCATATATCTCCAATTTTGAGCCCAATCAATAAAAGAACTTCATTTGTGTCAATGTAGAAATAATGTGTCAATTTGGAATAATCCAAAATATGGTTATTTTGGATTCATTGAGGAAATTTATTTTTTCTTTC---AAATTTATGAAATCAGATAAACGAGAAATAATGAAGTATCAATAAAAGTAAAAAAGAAAAACAGTTTTTTTATTCTATCGAGAGAATTATCTACTTGAAAAAGTTGCATTTTAGAATAGAATAAACTACGTCAAAGCCCTAAGATAAATAAATGGGACACCCC-TAAAA-TAAATGAAATTAATGAA--------------------TCTTCAAATTAACTTTTGAA--------------------CTCCTTTTTTTATAAAAATGAATCTTTACTAAAAAACTTTTT-GATTGAATTGACTTGTTCAATCTCGACGAT
PJ_139a    GGAAATCTCTTTCTACCGGGAATTCA-AAAAGTTTTTTT-GTACGACAAACAAATAAGTCCTAAAATATTGGAATAATCGGAATGGATTTGATTCAAAAAATTGGCTCAAAAATTTGTTAATATAAAATTCACAATTGACAGTCCCTATTCTAATCAATATGAAATAGACCAGGTTTCAGTCTTATAAGATGTCTAAAAAAA---GAATAAAGAAAAAA-TACAAGGTTTTTTATTTCTTTTTTTTTT---------CTTTGTAGTATATTTTCACTAAGATTTTTGTGGTGGGGAGTCTTATTTTCCCCATCGACCTTTACAATAATGAAAAATTTTTCTCTTTCTCGGGAAGGGTAGATATCCTATTTTTAGTTTTTAGTTCAAATTAATGGATTGTTGAAACTAATGGATTCCACATTAAAAAA-TTTTAGATAACTTTATGACTTCTTAATTTATAATTTGAT--------------TAATTACTATATTTAATGAATTTACCATATATCTCCAATTTTGAGCCCAATCAATAAAAGAACTTCATTTGTGTCAATGTAGAAATAATGTGTCAATTTGGAATAATCCAAAATATGGTTATTTTGGATTCATTGAGGAAATTTATTTTTTCTTTC---AAATTTATGAAATCAGATAAACGAGAAATAATGAAGTATCAATAAAAGTAAAAAAGAAAAACAGTTTTTTTATTCTATCGAGAGAATTATCTACTTGAAAAAGTTGCATTTTAGAATAGAATAAACTACGTCAAAGCCCTAAGATAAATAAATGGGACACCCC-TAAAA-TAAATGAAATTAATGAA--------------------TCTTCAAATTAACTTTTGAA--------------------CTCCTTTTTTTATAAAAATGAATCTTTACTAAAAAACTTTTT-GATTGAATTGACTTGTTCAATCTCGACGAT
PJ_138a    GGAAATCTCTTTCTACCGGGAATTCA-AAAAGTTTTTTT-GTACGACAAACAAATAAGTCCTAAAATATTGGAATAATCGGAATGGATTTGATTCAAAAAATTGGCTCAAAAATTTGTTAATATAAAATTCACAATTGACAGTCCCTATTCTAATCAATATGAAATAGACCAGGTTTCAGTCTTATAAGATGTCTAAAAAAA---GAATAAAGAAAAAA-TACAAGGTTTTTTATTTCTTTTTTTTTT---------CTTTGTAGTATATTTTCACTAAGATTTTTGTGGTGGGGAGTCTTATTTTCCCCATCGACCTTTACAATAATGAAAAATTTTTCTCTTTCTCGGGAAGGGTAGATATCCTATTTTTAGTTTTTAGTTCAAATTAATGGATTGTTGAAACTAATGGATTCCACATTAAAAAA-TTTTAGATAACTTTATGACTTCTTAATTTATAATTTGAT--------------TAATTACTATATTTAATGAATTTACCATATATCTCCAATTTTGAGCCCAATCAATAAAAGAACTTCATTTGTGTCAATGTAGAAATAATGTGTCAATTTGGAATAATCCAAAATATGGTTATTTTGGATTCATTGAGGAAATTTATTTTTTCTTTC---AAATTTATGAAATCAGATAAACGAGAAATAATGAAGTATCAATAAAAGTAAAAAAGAAAAACAGTTTTTTTATTCTATCGAGAGAATTATCTACTTGAAAAAGTTGCATTTTAGAATAGAATAAACTACGTCAAAGCCCTAAGATAAATAAATGGGACACCCC-TAAAA-TAAATGAAATTAATGAA--------------------TCTTCAAATTAACTTTTGAA--------------------CTCCTTTTTTTATAAAAATGAATCTTTACTAAAAAACTTTTT-GATTGAATTGACTTGTTCAATCTCGACGAT
PJ_139b    GGAAATCTCTTTCTACCGGGAATTCA-AAAAGTTTTTTT-GTACGACAAACAAATAAGTCCTAAAATATTGGAATAATCGGAATGGATTTGATTCAAAAAATTGGCTCAAAAATTTGTTAATATAAAATTCACAATTGACAGTCCCTATTCTAATCAATATGAAATAGACCAGGTTTCAGTCTTATAAGATGTCTAAAAAAA---GAATAAAGAAAAAA-TACAAGGTTTTTTATTTCTTTTTTTTTT---------CTTTGTAGTATATTTTCACTAAGATTTTTGTGGTGGGGAGTCTTATTTTCCCCATCGACCTTTACAATAATGAAAAATTTTTCTCTTTCTCGGGAAGGGTAGATATCCTATTTTTAGTTTTTAGTTCAAATTAATGGATTGTTGAAACTAATGGATTCCACATTAAAAAA-TTTTAGATAACTTTATGACTTCTTAATTTATAATTTGAT--------------TAATTACTATATTTAATGAATTTACCATATATCTCCAATTTTGAGCCCAATCAATAAAAGAACTTCATTTGTGTCAATGTAGAAATAATGTGTCAATTTGGAATAATCCAAAATATGGTTATTTTGGATTCATTGAGGAAATTTATTTTTTCTTTC---AAATTTATGAAATCAGATAAACGAGAAATAATGAAGTATCAATAAAAGTAAAAAAGAAAAACAGTTTTTTTATTCTATCGAGAGAATTATCTACTTGAAAAAGTTGCATTTTAGAATAGAATAAACTACGTCAAAGCCCTAAGATAAATAAATGGGACACCCC-TAAAA-TAAATGAAATTAATGAA--------------------TCTTCAAATTAACTTTTGAA--------------------CTCCTTTTTTTATAAAAATGAATCTTTACTAAAAAACTTTTT-GATTGAATTGACTTGTTCAATCTCGACGAT
PN_140a          GGAAATCTCTTTCTACCGGGAATTCA-AAAAGTTTTTT--GTACGACAAACAAATAAGTCCTAAAATATTGGAATAATCGGAATGGATTTGATTCAAAAAATTGGCTCAAAAATTTGTTAATATAAAATTCACAATTGACAGTCCCTATTCTAATCAATATGAAATAGACCAGGTTTCAGTCTTATAAGATGTCTAAAAAAA---GAATAAAGAAAAAA-TACAAGGTTTTTTATTTCTTTTTTTTTTTTTTTT---CTTTGTAGTATATTTTCACTAAGATTTTTGTGGTGGGGAGTCTTATTTTCCCCATCGACCTTTACAATAATGAAAAATTTTTCTCTTTCTCGGGAAGGGTAGATATCCTGTTTTTAGTTTTTAGTTCAAATTAATGGATTGTTGAAACTAATGGATTCCACATTAAAAAA-TTTTAGATAACTTTATGACTTCTTAATTTATAATTTGAT--------------TAATTACTATATTTAATGAATTTACCATATATCTCCAATTTTGAGCCCAATCAATAAAAGAACTTCATTTGTGTCAATGTAGAAATAATGTGTCAATTTGGAGTAATCCAAAATATGGTTATTTTGGATTCATTGAGGAAATTTATTTTTTCTTTG---AAATTTATGAAATCAGATAAACGAGAAATAATGAAGTATCAATAAAAGTAAAAAAGAAAAACAGTTTTTTTATTCTATCGAGAGAATTATCTACTTGAAAAAGTTGCATTTTAGAATAGAATAAACTACGTCAAAGCCCTAAGATAAATAAATGGGACACCCCCTAAA--TAAATGAAATTAATGAA--------------------TCTTCAAATTAACTTTTGAA--------------------CTCCTTTTTTTATAAAAATGAATCTTTACTAAAAAACTTTTT-GATTGAATTGACTTGTTCAATCTCGACGAT
PN_140b          GGAAATCTCTTTCTACCGGGAATTCA-AAAAGTTTTTTT-GTACGACAAACAAATAAGTCCTAAAATATTGGAATAATCGGAATGGATTTGATTCAAAAAATTGGCTCAAAAATTTGTTAATATAAAATTCACAATTGACAGTCCCTATTCTAATCAATATGAAATAGACCAGGTTTCAGTCTTATAAGATGTCTAAAAAAA---GAATAAAGAAAAAA-TACAAGGTTTTTTATTTCTTTTTTTTTTTTTTTT---CTTTGTAGTATATTTTCACTAAGATTTTTGTGGTGGGGAGTCTTATTTTCCCCATCGACCTTTACAATAATGAAAAATTTTTCTCTTTCTCGGGAAGGGTAGATATCCTGTTTTTAGTTTTTAGTTCAAATTAATGGATTGTTGAAACTAATGGATTCCACATTAAAAAA-TTTTAGATAACTTTATGACTTCTTAATTTATAATTTGAT--------------TAATTACTATATTTAATGAATTTACCATATATCTCCAATTTTGAGCCCAATCAATAAAAGAACTTCATTTGTGTCAATGTAGAAATAATGTGTCAATTTGGAGTAATCCAAAATATGGTTATTTTGGATTCATTGAGGAAATTTATTTTTTCTTTG---AAATTTATGAAATCAGATAAACGAGAAATAATGAAGTATCAATAAAAGTAAAAAAGAAAAACAGTTTTTTTATTCTATCGAGAGAATTATCTACTTGAAAAAGTTGCATTTTAGAATAGAATAAACTACGTCAAAGCCCTAAGATAAATAAATGGGACACCCCCTAAA--TAAATGAAATTAATGAA--------------------TCTTCAAATTAACTTTTGAA--------------------CTCCTTTTTTTATAAAAATGAATCTTTACTAAAAAACTTTTT-GATTGAATTGACTTGTTCAATCTCGACGAT
PN_140c          GGAAATCTCTTTCTACCGGGAATTCA-AAAAGTTTTTTT-GTACGACAAACAAATAAGTCCTAAAATATTGGAATAATCGGAATGGATTTGATTCAAAAAATTGGCTCAAAAATTTGTTAATATAAAATTCACAATTGACAGTCCCTATTCTAATCAATATGAAATAGACCAGGTTTCAGTCTTATAAGATGTCTAAAAAAA---GAATAAAGAAAAAA-TACAAGGTTTTTTATTTCTTTTTTTTTTTTTTTT---CTTTGTAGTATATTTTCACTAAGATTTTTGTGGTGGGGAGTCTTATTTTCCCCATCGACCTTTACAATAATGAAAAATTTTTCTCTTTCTCGGGAAGGGTAGATATCCTGTTTTTAGTTTTTAGTTCAAATTAATGGATTGTTGAAACTAATGGATTCCACATTAAAAAA-TTTTAGATAACTTTATGACTTCTTAATTTATAATTTGAT--------------TAATTACTATATTTAATGAATTTACCATATATCTCCAATTTTGAGCCCAATCAATAAAAGAACTTCATTTGTGTCAATGTAGAAATAATGTGTCAATTTGGAGTAATCCAAAATATGGTTATTTTGGATTCATTGAGGAAATTTATTTTTTCTTTG---AAATTTATGAAATCAGATAAACGAGAAATAATGAAGTATCAATAAAAGTAAAAAAGAAAAACAGTTTTTTTATTCTATCGAGAGAATTATCTACTTGAAAAAGTTGCATTTTAGAATAGAATAAACTACGTCAAAGCCCTAAGATAAATAAATGGGACACCCCCTAAA--TAAATGAAATTAATGAA--------------------TCTTCAAATTAACTTTTGAA--------------------CTCCTTTTTTTATAAAAATGAATCTTTACTAAAAAACTTTTT-GATTGAATTGACTTGTTCAATCTCGACGAT
PCa_141           GGAAATCTCTTTCTACCGGGAATTCA-AAAAGTTTTTTTTGTACGACAAACAAATAAGTCCTAAAATATTGGAATAATCGGAATTTATTTGATTCAAAAAATTGGCTCAATAATTTGTTAATATAAAATTCACAATTCACAGTCCCTATTCTAATCAATATTAAATAGACCAGGTTTCAGTCTTATAAGATGTCTAAAAAAAA--GAATAAAGAAAAAAATACAAGGTTTTTTATTTCTTT--------------------GTAGCATATTTTCACTAAGATTTTTGTGGTGGGGAGTCTTATTTTCCCCATCGGCCTTTACAATAATTAAAAATTTTTCTCTTTCTCGGGA---------------------------------------------GTTTAAACTAATGAATTCCACATTAAAAAA-TTTTAGATAACCTTATGACTTCTTAATTTATAATTTTATATTTATAATTTTATTAATTACTATATGTAATAAATTTACCATATATCTCCAATTTTGAGCCCAATCAATAAAAGAACTTAATTTGTGTCAATGTACAAATAATGTGTCAATTTGGAATAATCCAAAATATGGTTATTTTGGATTCATTGAGGAAATTTAT---------------------GAAATCAGATAAACTAGAAATAATCACGTATCAATAAAAGTAAAAAATAAAAACAGTTTTTTTATTCTATCGAGAGAATTATCTACTTGAAAAAGTTAAATTTTAGAATAGGATAAGCTACGTCAAAGCCCTAAGATAAATAAATGGGACACCCC-TAAAA-TAAATTAA-----TGAA--------------------TCTTCAAATTGACTTTTGA---------------------CTCATTTTTTTATAAATTTGAATCTTTACTAAAAAACTTTT--GATTGAATTGACTTGTTCAATCTCGACGAT
PGa_142a       GGAAATCTCTTTCTACCGGGAATTCA-AAAAGTTTTTTT-GTACGACAAACAAATAAGTCCTAAAATATTGGAATAATCGGAATGGATTTGATTCAAAAAATTGGCTCAATAATTTGTTAATATAAAATTCACAATTGACAGTCCCTATTCTAATCAATATGAAATAGACCAGGTTTCAGTCTTATAAGATGTCTAAAAAAA---GAATAAAGAAAAAA-TACAATGTTTTTTATTTCTTTTTTTT--------T--CTTTGTAGTATATTTTCACTAAGATTTTTGTGGTGGGGAGTCTTATTTTCCCCATCGACCTTTACAATAATGAAAAATTTTTCTCTTTCTCGGTAAGGGTAGATATCCTATTTTTAGTTTTTAGTTCAAATTAATGGATTGTTGAAACTAATGGATTCCACATTAAAAAA-TTTTAGATAACTTTATGACTTCTTAATTTATAATTTTAT--------------TAATTACTATATTTAATGAATTTACCATATATCTCCAATTTTGAGCCCAATCAATAAAAGAACTTCATTTGTGTCAATGTAGAAATAATGTGTCAATTTGGAGTAATCCAAAATATGGTTATTTTGGATTCATTGAGGAAATTTATTTTTTCTTTG---AAATTTATGAAATCAGATAAACGATAAATAATGAAGTATCAATAAAAGTAAAAAAGAAAAACAGTTTTTTTATTCTATCAAGAGAATTATTTACTTGAAAAAGTTGGATTTTAGAATAGAATAAACTACGTCAAAGCCCTAAGATAAATAAATGCGACACCCC-TAAAA-TAAATGAAATTAATGAA--------------------TCTTCAAATTAACTTTTGAA--------------------CTCCTTTTTTTATAAAAATGAATCTTTACTAAAAAACTTTTT-GATTGAATTGACTTGTTCAATCTCGACGAT
PGa_142b      GGAAATCTCTTTCTACCGGGAATTCA-AAAAGTTTTTTT-GTACGACAAACAAATAAGTCCTAAAATATTGGAATAATCGGAATGGATTTGATTCAAAAAATTGGCTCAATAATTTGTTAATATAAAATTCACAATTGACAGTCCCTATTCTAATCAATATGAAATAGACCAGGTTTCAGTCTTATAAGATGTCTAAAAAAA---GAATAAAGAAAAAA-TACAATGTTTTTTATTTCTTTTTTTT--------T--CTTTGTAGTATATTTTCACTAAGATTTTTGTGGTGGGGAGTCTTATTTTCCCCATCGACCTTTACAATAATGAAAAATTTTTCTCTTTCTCGGTAAGGGTAGATATCCTATTTTTAGTTTTTAGTTCAAATTAATGGATTGTTGAAACTAATGGATTCCACATTAAAAAA-TTTTAGATAACTTTATGACTTCTTAATTTATAATTTTAT--------------TAATTACTATATTTAATGAATTTACCATATATCTCCAATTTTGAGCCCAATCAATAAAAGAACTTCATTTGTGTCAATGTAGAAATAATGTGTCAATTTGGAGTAATCCAAAATATGGTTATTTTGGATTCATTGAGGAAATTTATTTTTTCTTTG---AAATTTATGAAATCAGATAAACGATAAATAATGAAGTATCAATAAAAGTAAAAAAGAAAAACAGTTTTTTTATTCTATCAAGAGAATTATTTACTTGAAAAAGTTGGATTTTAGAATAGAATAAACTACGTCAAAGCCCTAAGATAAATAAATGCGACACCCC-TAAAA-TAAATGAAATTAATGAA--------------------TCTTCAAATTAACTTTTGAA--------------------CTCCTTTTTTTATAAAAATGAATCTTTACTAAAAAACTTTTT-GATTGAATTGACTTGTTCAATCTCGACGAT
PPa_143       GGAAATCTCTTTCTACCGGGAATTCA-AAAAGTTTTTTT-GTACGACAAACAAATAAGTCCTAAAATATTGGAATAATCGGAATGGATTTGATTCAAAAAATTGGCTCAATAATTTGTTAATATAAAATTCACAATTGACAGTTCCTATTCTAATCAATATGAAATAGACCAGGTTTCAGTCTTATAAGATGTCTAAAAAAA---GAATAAAGAAAAAA-CACAAGGTTTTTTATTTCTTTTTTTT-----------CTTTGTAGTATATTTTCACTAAGATTTTTGTGGTGGGGAGTCTTATTTTCCCCATCGACCTTTACAATAATGAAAAATTTTTCTCTTTCTCGGGAAGGGTAGATATCCTATTTTTAGTTTTTAGTTCAAATTAATGGATTGTTGAAACTAATGGATTCCACATTAAAAAA-TTTTAGATAACTTTATGACTTCTTAATTTATAATTTTAT--------------TAATTACTATATTTAATGAATTTACCATATATCTCCAATTTTGAGCCCAATCAATAAAAGAACTTCATTTGTGTCAATGTAGAAATAATGTGTTAATTTGGAGTAATCCAAAATATGGTTATTTTGGATTCATTGAGGAAATTTATTTTTTCTTTG---AAATTTATGAAATCAGATAAACGAGAAATAATGAAGTATCAATAAAAGTAAAAAAGAAAAACAGTTTTTT-ATTCTATCGAGAGAATTATCTACTTGAAAAAGTTGGATTTTAGAATAGAATAAACTACGTCAAAGCCCTAAGATAAATAAATGGGACACCCC-TAAAA-TAAATGAAATTAATGAA--------------------TCTTCAAATTAACTTTTGAA--------------------CTCCTTTTTTTATAAAAATGAATCTTTACTAAAAAACTTTTT-GATTGAATTGACTTGTTCAATCTCGACGAT
PPa_144       GGAAATCTCTTTCTACCGGGAATTCA-AAAAGTTTTTTT-GTACGACAAACAAATAAGTCCTAAAATATTGGAATAATCGGAATGGATTTGATTCAAAAAATTGGCTCAATAATTTGTTAATATAAAATTCACAATTGACAGTTCCTATTCTAATCAATATGAAATAGACCAGGTTTCAGTCTTATAAGATGTCTAAAAAAA---GAATAAAGAAAAAA-CACAAGGTTTTTTATTTCTTTTTTTT-----------CTTTGTAGTATATTTTCACTAAGATTTTTGTGGTGGGGAGTCTTATTTTCCCCATCGACCTTTACAATAATGAAAAATTTTTCTCTTTCTCGGGAAGGGTAGATATCCTATTTTTAGTTTTTAGTTCAAATTAATGGATTGTTGAAACTAATGGATTCCACATTAAAAAA-TTTTAGATAACTTTATGACTTCTTAATTTATAATTTTAT--------------TAATTACTATATTTAATGAATTTACCATATATCTCCAATTTTGAGCCCAATCAATAAAAGAACTTCATTTGTGTCAATGTAGAAATAATGTGTTAATTTGGAGTAATCCAAAATATGGTTATTTTGGATTCATTGAGGAAATTTATTTTTTCTTTG---AAATTTATGAAATCAGATAAACGAGAAATAATGAAGTATCAATAAAAGTAAAAAAGAAAAACAGTTTTTT-ATTCTATCGAGAGAATTATCTACTTGAAAAAGTTGGATTTTAGAATAGAATAAACTACGTCAAAGCCCTAAGATAAATAAATGGGACACCCC-TAAAA-TAAATGAAATTAATGAA--------------------TCTTCAAATTAACTTTTGAA--------------------CTCCTTTTTTTATAAAAATGAATCTTTACTAAAAAACTTTTT-GATTGAATTGACTTGTTCAATCTCGACGAT
PRa_145       GGAAATCTCTTTCTACCGGGAATTCA-AAAAGTTTTTTT-GTACGACAAACAAATAAGTCCTAAAATATTGGAATAATCGGAATGGATTTGATTCAAAAAATTGGCTCAATAATTTGTTAATATAAAATTCACAATTGACAGTCCCTATTCTAATCAATATGAAATAGACCAGGTTTCAGTCTTATAAGATGTCTAAAAAAA---GAATAAAGAAAAAA-TACAAGGTTTTTTATTTCTTTTTTTT--------TT-CTTTGTAGTATATTTTCACTAAGATTTTTGTGGTGGGGAGTCTTATTTTCCCCATCGACCTTTACAATAATGAAAAATTTTTCTCTTTCTCGGGAAGGGTAGATATCCTATTTTTAGTTTTTAGTTCAAATTAATGGATTGTTGAAACTAATGGATTCCACATTAAAAAA-TTTTAGATAACTTTATGACTTCTTAATTTATAATTTTAT--------------TAATTACTATATTTAATGAATTTACCATATATCTCCAATTTTGAGCCCAATCAATAAAAGAACTTCATTTGTGTCAATGTAGAAATAATGTGTCAATTTGGAGTAATCCAAAATATGGTTATTTTGGATTCATTGAGGAAATTTATTTTTTCTTTT---AAATTTATGAAATCAGATAAACGAGAAATAATGAAGTATCAATAAAAGTAAAAAAGAAAAACAGTTTTTTTATTCTATCAAGAGAATTATCTACTTGAAAAAGTTGGATTTTAGAATAGAATAAACTACGTCAAAGCCCTAAGAAAAATAAATGCGACACCCC-TAAAA-TAAATGAAATTAATGAA--------------------TCTTCAAATTAACTTTTGAA--------------------CTCCTTTTTTTATAAAAATGAATCTTTACTAAAAAACTTTTT-GATTGAATTGACTTGTTCAATCTCGACGAT
PRa_146           GGAAATCTCTT-CTACCGGGAATTCCAAAAAGTTTTTTT-GTACGACAAACAAATAAGTCCTAAAATATTGGAATAATCGGAATGGATTTGATTCAAAAAATTGGCTCAATAATTTGTTAATATAAAATTCACAATTGACAGTCCCTATTCTAATCAATATGAAATAGACCAGGTTTCAGTCTTATAAGATGTCTAAAAAAA---GAATAAAGAAAAAA-TACAAGGTTTTTTATTTCTTTTTTTTTTT--------CTTTGTAGTATATTTTCACTAAGATTTTTGTGGTGGGGAGTCTTATTTTCCCCATCGACCTTTACAATAATGAAAAATTTTTCTCTTTCTCGGGAAGGGTAGATATCCTATTTTTAGTTTTTAGTTCAAATTAATGGATTGTTGAAACTAATGGATTCCACATTAAAAAA-TTTTAGATAACTTTATGACTTCTTAATTTATAATTTTAT--------------TAATTACTATATTTAATGAATTTACCATATATCTCCAATTTTGAGCCCAATCAATAAAAGAACTTCATTTGTGTCAATGTAGAAATAATGTGTCAATTTGGAGTAATCCAAAATATGGTTATTTTGGATTCATTGAGGAAATTTATTTTTTCTTTT---AAATTTATGAAATCAGATAAACGAGAAATAATGAAGTATCAATAAAAGTAAAAAAGAAAAACAGTTTTTTTATTCTATCAAGAGAATTATCTACTTGAAAAAGTTGGATTTTAGAATAGAATAAACTACGTCAAAGCCCTAAGAAAAATAAATGCGACACCCC-TAAAA-TAAATGAAATTAATGAA--------------------TCTTCAAATTAACTTTTGAA--------------------CTCCTTTTTTTATAAAAATGAATCTTTACTAAAAAACTTTTT-GATTGAATTGACTTGTTCAATCTCGACGAT
PSt_149       GGAAATCTCTTTCTACCGGGAATTC-AAAAAGTTTTTTT-GTACGACAAACAAATAAGTCCTAAAATATTGGAATAATCGGAATGGATTTGATTCAAAAAATTGGCTCAATAATTTGTTAATATAAAATTCACAATTGACAGTTCCTATTCTAATCAATATGAAATAGACCAGGTTTCAGTCTTATAAGATGTCTAAAAAAA---GAATAAAGAAAAAA-CACAAGGTTTTTTATTTCTTTTTTTT--------T--CTTTGTAGTATATTTTCACTAAGATTTTTGTGGTGGGGAGTCTTATTTTCCCCATCGACCTTTACAATAATGAAAAATTTTTCTCTTTCTCGGGAAGGGTAGATATCCTATTTTTAGTTTTTAGTTTAAATTAATGGATTGTTGAAACTAATGGATTCCACATTAAAAAA-TTTTAGATAACTTTATGACTTCTTAATTTATAATTTTAT--------------TAATTACTATATTTAATTAATTTACCATATATCTCCAATTTTGAGCCCAATCAATAAAAGAACTTCATTTGTGTCAATGTAGAAATAATGTGTCAATTTGGAGTAATCCAAAATATGGTTATTTTTGATTCATTGAGGAAATTTCTTTTTTCTTTG---AAATTTATGAAATCAGATAAACGAGAAATAATGAAGTATCAATAAAAGTAAAAAAGAAAAACAGTTTTTTTATTCTATCGAGAGAATTATCTACTTGAAAA-GTTGGATTTTAGAATAGAATAAACTACGTCAAAGCCCTAAGATAAATAAATGGGACACCCC-TAAAA-TAAATGAAATTAATGAA--------------------TCTTCAAATTAACTTTTGAA--------------------CTCCTTTTTTTATAAAAATGAATCTTTACTAAAAAACTTTTT-GATTGAATTGACTTGTTCAATCTCGACGAT
PSt_150     GGAAATCTCTTTCTACCGGGAATTCAAAAAAGTTTTTTT-GTACGACAAACAAATAAGTCCTAAAATATTGGAATAATCGGAATGGATTTGATTCAAAAAATTGGCTCAATAATTTGTTAATATAAAATTCACAATTGACAGTTCCTATTCTAATCAATATGAAATAGACCAGGTTTCAGTCTTATAAGATGTCTAAAAAAA---GAATAAAGAAAAAA-CACAAGGTTTTTTATTTCTTTTTTTT--------TT-CTTTGTAGTATATTTTCACTAAGATTTTTGTGGTGGGGAGTCTTATTTTCCCCATCGACCTTTACAATAATGAAAAATTTTTCTCTTTCTCGGGAAGGGTAGATATCCTATTTTTAGTTTTTAGTTTAAATTAATGGATTGTTGAAACTAATGGATTCCACATTAAAAA-TTTTTAAATAACTTTATGACTTCTTAATTTATAATTTTAT--------------TAATTACTATATTTAATGAATTTACCATATATCTCCAATTTTGAGCCCAATCAATAAAAGAACTTCATTTGTGTCAATGTAGAAATAATGTGTCAATTTGGAGTAATCCAAAATATGGTTATTTTTGATTCATTGAGGAAATTTCTTTTTTCTTTT---AAATTTATGAAATCAGATAAACGAGAAATAATGAAGTATCAATAAAAGTAAAAAAGAAAAACAGTTTTTTTATTCTATCGAGAGAATTATCTACTTGAAAA-GTTGGATTTTAGAATAGAATAAACTACGTCAAAGCCCTAAGATAAATAAATGGGACACCCC-TAAAA-TAAATGAAATTAATGA---------------------TCTTCAAATTAACTTTTGAA--------------------CTCCTTTTTTTATAAAAATGAATCTTTACTAAAAAACTTTTT-GATTGAATTGACTTGTTCAATCTCGACGAT
PSc_147       GGAAATCTCTTTCTACCGGGAATTC-AAAAAGTTTTTTT-GTACGACAAACAAATAAGTCCTAAAATATTGGAATAATCGGAATGGATTTGATTCAAAAAATTGGCTCAATAATTTGTTAATATAAAATTCACAATTGACAGTTCCTATTCTAATCAATATGAAATAGACCAGGTTTCAGTCTTATAAGATGTCTAAAAAAAA--GAATAAAGAAAAAA-CACAAGGTTTTTTATTTCTTTTTTTT--------T--CTTTGTAGTATATTTTCACTAAGATTTTTGTGGTGGGGAGTCTTATTTTCCCCATCGACCTTTACAATAATGAAAAATTTTTCTCTTTCTCGGGAAGGGTAGATATCCTATTTTTAGTTT-------AAATTAATGGATTGTTGAAACTAATGGATTCCACATTAAAAAA-TTTTAGATAACTTTATGACTTCTTAATTTATAATTTTAT--------------TAATTACTATATTTAATGAATTTACCATATATCTCCAATTTTGAGCCCAATCCATAAAAGAACTTCATTTGTGTCAATGTAGAAATAATGTGTCAATTTGGAGTAATCCAAAATATGGTTATTTTTGATTCATTGAGGAAATTTCTTTTTTCTTTG---AAATTTATGAAATCAGATAAACGAGAAATAATGAAGTATCAATAAAAGTAAAAAAGAAAAACAGTTTTTTTAT------GAGAGAATTATCTACTTGAAAAAGTTGGATTTTAGAATAGAATAAACTACGTCAAAGCCCTAAGATAAATAAATGGGACACCCC-TAAAA-TAAATGAAATTAATGAA--------------------TCTTCAAATTAACTTTTGAA--------------------CTCCTTTTTTTATAAAAATGAATCTTTACTAAAAAACTTTTT-GATTGAATTGACTTGTTCAATCTCGACGAT
PSi_141a        GGAAATCTCTTTCTACCGGGAATTCA-AAAAGTTTTTTT-GTACGACAAACAAATAAGTCCTAAAATATTGGAATAATCGGAATGGATTTGATTCAAAAAATTGGCTCAATAATTTGTTAATATAAAATTCACAATTCACAGTCCCTATTCTAATCAATATGAAATAGACCAGGTTTCAGTCTTATAAGATGTCTAAAAAAA---GAATAAATAAAAAAATACAAGGTTTTTTATTTCTTTTTTTTATTTTTTT-------GTAGCATATTTTCACTAAGATTTTTGTGGTGGGGAGTCTTATTTTCCCCATCGGCCTTTACAATAATTAAAAATTTTTATCTTTCTCGGGA---------------------------------------------GTTGAAACTAATGAATTCCACATTAAACAAATTTTAGATAACCTTATGACTTCTTAATTTATAATTTTAT--------------TTATTACTATATGTAATAAATTTACCATATATCTCCAATTTTGAGCCCAATCAATAAAAGAACTTTATTTGTGTCAATGTACAAATAATGTGTCAATTTGGAGTAATCCAAAATATGGTTATTTTGTATTCATTGAGGAAATTTAT---------------------GAAATCAGATAAACTAGAAATGATCACGTATCAATAAAAGTAAAAAAGAAAAATCGTTTTTTTATTCTATCGAGAGAATTATCTACTTGAAAAAGTTAGATTTTAGAATAGGATAAGCTACGTCAAAGCCCTAAGATAAATAAATGGGACACCCC-TAAAA-TAAATGAAATTAATGAA--------------------TCTTCAAATTGACTTTTGAA--------------------CTCATTTTTTTATAATTTTGAATCTTTACTAAAAAACTTTTTTTATTGAATTGACTTGTTCAATCTCGACGAT
PSi_141b        GGAAATCTCTTTCTACCGGGAATTCA-AAAAGTTTTTTT-GTACGACAAACAAATAAGTCCTAAAATATTGGAATAATCGGAATGGATTTGATTCAAAAAATTGGCTCAATAATTTGTTAATATAAAATTCACAATTCACAGTCCCTATTCTAATCAATATGAAATAGACCAGGTTTCAGTCTTATAAGATGTCTAAAAAAA---GAATAAATAAAAAAATACAAGGTTTTTTATTTCTTTTTTTTATTTTTTT-------GTAGCATATTTTCACTAAGATTTTTGTGGTGGGGAGTCTTATTTTCCCCATCGGCCTTTACAATAATTAAAAATTTTTATCTTTCTCGGGA---------------------------------------------GTTGAAACTAATGAATTCCACATTAAACAAATTTTAGATAACCTTATGACTTCTTAATTTATAATTTTAT--------------TTATTACTATATGTAATAAATTTACCATATATCTCCAATTTTGAGCCCAATCAATAAAAGAACTTTATTTGTGTCAATGTACAAATAATGTGTCAATTTGGAGTAATCCAAAATATGGTTATTTTGTATTCATTGAGGAAATTTAT---------------------GAAATCAGATAAACTAGAAATGATCACGTATCAATAAAAGTAAAAAAGAAAAATCGTTTTTTTATTCTATCGAGAGAATTATCTACTTGAAAAAGTTAGATTTTAGAATAGGATAAGCTACGTCAAAGCCCTAAGATAAATAAATGGGACACCCC-TAAAA-TAAATGAAATTAATGAA--------------------TCTTCAAATTGACTTTTGAA--------------------CTCATTTTTTTATAATTTTGAATCTTTACTAAAAAACTTTTTTTATTGAATTGACTTGTTCAATCTCGACGAT
HE_152         GGAAATCTCTTTCTACCGGGAATTCA-AAAAGTTTTTTT-GTACGACAAACAAATAAGTCCTAAAATATTGGAATAATCGGAATGGATTTGATTCAAAAAATTGGCTCAATAATTTGTTAATATAAAATTCACAATTGACAGTCCCTATTCTAAGCAATATAAAATAGACCAGGTTTCAGTCTTATAAGATGTCTAAAAAAAAAAGAATAAAGAAAAAAATACAAGGTTTTTTATTTCTTTTTTTTATTT-------CTTTGTAATATATTTTCACTAAGATTTTTGTGGTGGGGAGTCTTATTTTCCCCATCGACCTTTATAATAATGAAAAATTTTTATCTTTCTCGGGAAGGGTAGATATCATATTTTTAGTTTTTAGTTCAAATTAATGGATTGTTGAAACTAATGGATTCCACATTAAAAAA-TTTTAGATAACTTTATGACTTCTTAATTTATAATTTTAT--------------TAATTACTATATGTAATTCATTTACCATATACCTCCAATTTTGAGCCCAATCAATAAAAGAACTTCATTTGTGTCAATGTACAAATAATATGTCAATTTGGAGTAATTCAAAATATGGTTATTTTGGATTCATTGAGGAAATTTCTTTTTTATTTG---AAATTTATGAAATCAAATAAACGAGAAATAATGAAATATGAATAAAAGTAAAAAAGAAAAACAGTTTTTT-ATTCTATCGAGAGAATTATCTACTTGAAAAAAGTGGATTTTAGAATAGGATAAACTACGTCAAAGCCCTAAGATAAATAAATGGGACACCCC-TAAAA-TAAATGAAATTAATGAA--------------------TCTTCAAATTGATTTTTGAA--------------------CTCATTTTTTTATAAATTTGAATCTTTACTAAAAAACTTTTTTGATTGAATTGACTTGTTCAATCTCGACGAT
HA_151           GGAAATCTCTTTCTACCGGGAATTC-AAAAAGTTTTTTT-GTACGACAAACAAATAAGTCCTAAAATATTGGAATAATCGGAATGGATTTGATTCAAAAAATTGGCTCAATAATTTGTGAATATAAAATTCACAATTGACAGTCCCTATTCTAAGCAATATAAAATAGACCAGGTTTCAGTCTTATAAGATGTCTAAAAAAAA--GAATAAAGAAAAAAGTACAAGGTTTTTTATTTCTTT--------------------GTAGTATATTTTCACTAAGATTTTTGTGGTGGGGAGTCTTATTTTCCCCATCGACCTTTATAATAATGAAAAGTTTTTATCTTTCTCGGGAAGGGTAGATATCATATTTTTAGTTTTTAGTTCAAATTAATGGATTGTTGAAACTAATGGATTCCACATTAAAAAA-TTTTAGATAACTTTATGACTTCTTAATTTATAATTTTAT--------------TAATTACTATATGTAATTAATTTACCATATACCTCCAATTTTGAGCCCAATCAATAAAAGAACTTCATTTGTGTCAATGTACAAATAA-----------------------------------------------------------------------------------------------------------------------------------------------------------------------------GGTGGATTTTAGAATAGGATAAACTACGTCAAAGCCCTAAGATAAATAAATGGGACACCCC-TAAAA-TAAATGAAATTAATGAA--------------------TCTTCAAATTGATTTTTGAA--------------------CTCATTTTTTTATAAATTTGAATCTTTACTAAAAAACTTTTTTGATTGAATTGACTTGTTCAATCTCGACGAT
;
END;
