# Supplementary material for: Dealing with Discordant Genetic Signal Caused by Hybridisation, Incomplete Lineage Sorting and Paucity of Primary Nucleotide Homologies: A Case Study of Closely Related Members of the Genus Picris Subsection Hieracioides (Compositae)
Source: PLoS One. 2014 Sep 5;9(9):e104929. doi: 10.1371/journal.pone.0104929 (PMC4156297; doi:10.1371/journal.pone.0104929)
Supplement: Alignment S4 — ITS_cpDNA: comprised 117 ITS sequences without APS and corresponding plastid ones. The accession labels in alignments follow the population and taxon codes used in Table S1. (TXT) [file pone.0104929.s006.txt]

#NEXUS 
[MacClade 4.0 registered to Mac comp, BU SAV]


BEGIN DATA;
	DIMENSIONS  NTAX=117 NCHAR=1613;
	FORMAT DATATYPE=DNA  MISSING=? GAP=- ;
MATRIX
PH_83a               TTGTCGAACCCTGCAAGGCAGAACGACCTGTGAACATGTAAA-TACAACCGGGTGATGTGGAGTCGGGCCTTGGTCCTTATACCCATCCCCTACCGGTGTGTGTTTGTGGTGCCTCTTTTGGGG--TGCCATAGATG-CATGCTGGACCATAACAAAACCCCGGCACGGCATGTGCCAAGGAAAACAAAAA-TGAGAAGGACTCAAACCGTGTTGCCCTGTTTGCGGTGTGCATGCGGTTTGTGGACTCTTTGTAATTACAAACGACTCTCGGCAACGGATATCTCGGCTCACGCATCGATGAAGAACGTAGCAAAATGCGATACTTGGTGTGAATTGCAGAATCCCGTGAACCATCGAGTTTTTGAACGCAAGTTGCGCCCGAAGCCATTCGGTCGAGGGCACGCCTGCCTGGGCGTCACGCATCGCGTCGCCCCC-ATCATACAAACCCAACCGGTTGTCATGGTGATGGGG-CGGAGATTGGTCTCCCGTACTTGTTTCGGTTGGCCCAAAAAAGGAGTCCCCTTCAGCGGACACACGACTAGTGGTGGTTTAACAGACCCTTGTCTTTATCGTGTGTTATGAGCTGCT-AGGAAAG-CCTCATA-AAGACCCCATCGTATCGTTTTAGGACGGTGCTTCGACCGCGACCGGAAATCTCTTTCTACCGGGAATTCA-AAAAGTTTTTTT-GTACGACAAACAAATAAGTCCTAAAATATTGGAATAATCGGAATGGATTTGATTCAAAAAATTGGCTCAAAAATTTGTTAATATAAAATTCACAATTGACAGTCCCTATTCTAATCAATATGAAATAGACCAGGTTTCAGTCTTATAAGATGTCTAAAAAAA---GAATAAAGAAAAAA-TACAAGGTTTTTTATTTCTTTTTTTTTTTTTT-----------AGTATATTTTCACTAAGATTTTTGTGGTGGGGAGTCTTATTTTCCCCATCGACCTTTACAATAATGAAAAATTTTTCTCTTTCTCGGGAAGGGTAGATATCCTATTTTTAGTTTTTAGTTCAAATTAATGGATTGTTGAAACTAATGGATTCCACATTAAAAAA-TTTTAGATAACTTTATGACTTCTTAATTTATAATTTTAT--------------TAATTACTATATTTAATGAATTTACCATATATCTCCAATTTTGAGCCCAATCAATAAAAGAACTTCATTTGTGTCAATGTAGAAATAATGTGTCAATTTGGAGTAATCCAAAATATGGTTATTTTGGATTCATTGAGGAAATTTATTTTTTCTTTG---AAATTTATAAAATCAGATAAACGAGAAATAATGAAGTATCAATAAAAGTAAAAAAGAAAAACAGTTTTTTTATTCTATCGAGAGAATTATCTACTTGAAAAAGTTGCATTTTAGAATAGAATAAACTACGTCAAAGCCCTAAGATAAATAAATGGGACACCCC-TAAAA-TAAATGAAATTAATGAA--------------------TCTTCAAATTAACTTTTGAA--------------------CTCCTTTTCTTATAAAAATGAATCTTTACTAAAAA-CTTTTT-GATTGAATTGACTTGTTCAATCTCGACGAT
PH_99                TTGTCGAACCCTGCAAGGCAGAACGACCTGTGAACATGTAAA-TACAACCGGGTGATGTGGAGTCGGGCCTTGGTCCTTATACCCATCCCCTACCGGTGTGTGTTTGTGGTGCCTCTTTTGGGG--TGCCATAGATG-CATGCTGGACCATAACAAAACCCCGGCACGGCATGTGCCAAGGAAAACAAAAA-TGAGAAGGACTCAAACCGTGTTGCCCTGTTGGCGGTGTGCATGCGGTTTGTGGACTCTTTGTAATTACAAACGACTCTCGGCAACGGATATCTCGGCTCACGCATCGATGAAGAACGTAGCAAAATGCGATACTTGGTGTGAATTGCAGAATCCCGTGAACCATCGAGTTTTTGAACGCAAGTTGCGCCCGAAGCCATTCGGTCGAGGGCACGCCTGCCTGGGCGTCACGCATCGCGTCGCCCCC-ATCATACAAACCCAACCGGTTGTCATGGTGATGGGG-CGGAGATTGGTCTCCCGTACTTGTTTCGGTTGGCCCAAAAAAGGAGTCCCCTTCAGCGGACACACGACTAGTGGTGGTTTAACAGACCCTTGTCTTTATTGTGTGTTATGAGCTGCT-AGGAAAG-CCTCAT-AAAGACCCCATCGTATCGTTTTAGGACGGTGCTTCGACCGCGACCGGAAATCTCTTTCTACCGGGAATTCA-AAAAGTTTTTTT-GTACGACAAACAAATAAGTCCTAAAATATTGGAATAATCGGAATGGATTTGATTCAAAAAATTGGCTCAAAAATTTGTTAATATAAAATTCACAATTGACAGTCCCTATTCTAATCAATATGAAATAGACCAGGTTTCAGTCTTATAAGATGTCTAAAAAAA---GAATAAAGAAAAAA-TACAAGGTTTTTTATTTCTTTTTTTTTTTTTT-----------AGTATATTTTCACTAAGATTTTTGTGGTGGGGAGTCTTATTTTCCCCATCGACCTTTACAATAATGAAAAATTTTTCTCTTTCTCGGGAAGGGTAGATATCCTATTTTTAGTTTTTAGTTCAAATTAATGGATTGTTGAAACTAATGGATTCCACATTAAAAAA-TTTTAGATAACTTTATGACTTCTTAATTTATAATTTTAT--------------TAATTACTATATTTAATGAATTTACCATATATCTCCAATTTTGAGCCCAATCAATAAAAGAACTTCATTTGTGTCAATGTAGAAATAATGTGTCAATTTGGAGTAATCCAAAATATGGTTATTTTGGATTCATTGAGGAAATTTATTTTTTCTTTG---AAATTTATAAAATCAGATAAACGAGAAATAATGAAGTATCAATAAAAGTAAAAAAGAAAAACAGTTTTTTTATTCTATCGAGAGAATTATCTACTTGAAAAAGTTGCATTTTAGAATAGAATAAACTACGTCAAAGCCCTAAGATAAATAAATGGGACACCCC-TAAAA-TAAATGAAATTAATGAA--------------------TCTTCAAATTAACTTTTGAA--------------------CTCCTTTTTTTATAAAAATGAATCTTTACTAAAAAACTTTTT-GATTGAATTGACTTGTTCAATCTCGACGAT
PH_98a                TTGTCGAACCCTGCAAGGCAGAACGACCTGTGAACATGTAAA-TACAACCGGGTGATGTGGAGTCGGGCCTTGGTCCTTATACCCATCCCCTACCGGTGTGTGTTTGTGGTGCCTCTTTTGGGG--TGCCATAGATG-CATGCTGGACCATAACAAAACCCCGGCACGGCATGTGCCAAGGAAAACAAAAA-TGAGAAGGACTCAAACCGTGTTGCCCTGTTTGCGGTGTGCATGCGGTTTGTGGACTCTTTATAATTACAAACGACTCTCGGCAACGGATATCTCGGCTCACGCATCGATGAAGAACGTAGCAAAATGCGATACTTGGTGTGAATTGCAGAATCCCGTGAACCATCGAGTTTTTGAACGCAAGTTGCGCCCGAAGCCATTCGGTCGAGGGCACGCCTGCCTGGGCGTCACGCATCGCGTCGCCCCC-ATCATACAAACCCAACCGGTTGTCATGGTGATGGGG-CGGAGATTGGTCTCCCGTACTTGTTTCGGTTGGCCCAAAAAAGGAGTCCCCTTCAGCGGACACACGACTAGTGGTGGTTTAACAGACCCTTGTCTTTATCGTGTGTTATGAGCTGCT-ATGGAAG-CCTCAT-CAAGACCCCATCGTATCGTTTTAGGACGGTGCTTCGACCGCGACCGGAAATCTCTTTCTACCGGGAATTCA-AAAAGTTTTTTT-GTACGACAAACAAATAAGTCCTAAAATATTGGAATAATCGGAATGGATTTGATTCAAAAAATTGGCTCAAAAATTTGTTAATATAAAATTCATAATTGACAGTCCCTATTCTAACCAATATGAAATAGACCAGGTTTCAGTCTTATAAGATGTCTAAAAAAA---GAATAAAGAAAAAA-TACAAGGTTTTTTATTTCTTTTTTTTTTTT-------CTTTGTAGTATATTTTCACTAAGATTTTTGTGGTGGGGAGTCTTATTTTCCCCATCGACCTTTACAATAATGAAAAATTTTTCTCTTTCTCGGGAAGGGTAGATATCCTATTTTTAGTTTTTAGTTCAAATTAATGGATTGTTGAAACTAATGGATTCCACATTAAAAAA-TTTTAGATAACTTTATGACTTCTTAATTTATAATTTTAT--------------TAATTACTATATTTAATGAATTTACCATATATCTCCAATTTTGAGCCCAATCAATAAAAGAACTTCATTTGTGTCAATGTAGAAATAATGTGTCAATTTGGAGTAATCCAAAATATGGTTATTTTGGATTCATTGAGGAAATTTATTTTTTCTTTG---AAATTTATGAAATCAGATAAACGAGAAATAATGAAGTATCAATAAAAGTAAAAAAAAAA--CAGTTTTTTTATTCTATCGAGAGAATTATCTACTTGAAAAAGTTGCATTTTAGAATAGAATAAACTACGTCAAAGCCCTAAGATAAATAAATGGGACACCCC-TAAAA-TAAATGAAATTAATGAA--------------------TCTTGAAATTAACTTTTGAA--------------------CTCCTTTTTTTATAAAAATGAATCTTTACTAAAAAACTTTTT-GATTGAATTGACTTGTTCAATCTCGACGAT
PH_95a                TTGTCGAACCCTGCAAGGCAGAACGACCTGTGAACATGTAAA-TACAACCGGGTGATGTGGAGTCGGGCCTTGGTCCTTATACCCATCCCCTACCGGTGTGTGTTTGTGGTGCCTCTTTTGGGG--TGCCATAGATG-CATGCTGGACCATAACAAAACCCCGGCACGGCATGTGCCAAGGAAAACAAAAA-TGAGAAGGACTCAAACCGTGTTGCCCTGTTTGCGGTGTGCATGCGGTTTGTGGACTCTTTGTAATTACAAACGACTCTCGGCAACGGATATCTCGGCTCACGCATCGATGAAGAACGTAGCAAAATGCGATACTTGGTGTGAATTGCAGAATCCCGTGAACCATCGAGTTTTTGAACGCAAGTTGCGCCCGAAGCCATTCGGTCGAGGGCACGCCTGCCTGGGCGTCACGCATCGCGTCGCCCCC-ATCATACAAACCCAAYCGGTTGTCATGGTGATGGGG-CGGAGATTGGTCTCCCGTACTTGTTTCGGTTGGCCCAAAAAAGGAGTCCCCTTCAGCGGACACACGACTAGTGGTGGTTTAACAGACCCTTGTCTTTATCGTGTGTTATGAGCTGCT-AGGAAAG-CCTCAT-AAAGACCCCATCGTATCGTTTTAGGACGGTGCTTCGACCGCGACCGGAAATCTCTTTCTACCGGGAATTCA-AAAAGTTTTTTT-GTACGACAAACAAATAAGTCCTAAAATATTGGAATAATCGGAATGGATTTGATTCAAAAAATTGGCTCAAAAATTTGTTAATATAAAATTCACAATTGACAGTCCCTATTCTAATCAATATGAAATAGACCAGGTTTCAGTcTTATAAGATGTCTAAAAAAA---GAATAAAGAAAAAA-TACAAGGTTTTTTATTTCTTTTTTTTTTTT-----------GTAGTATATTTTCACTAAGATTTTTGTGGTGGGGAGTCTTATTTTCCCCATCGACCTTTACAATAATGAAAAATTTTTCTCTTTCTCGGGAAGGGTAGATATCCTATTTTTAGTTTTTAGTTCAAATTAATGGATTGTTGAAACTAATGGATTCCACATTAAAAAA-TTTTAGATAACTTTATGACTTCTTAATTTATAATTTTAT--------------TAATTACTATATTTAATGAATTTACCATATATCTCCAATTTTGAGCCCAATCAATAAAAGAACTTCATTTGTGTCAATGTAGAAATAATGTGTCAATTTGGAGTAATCCAAAATATGGTTATTTTGGATTCATTGAGGAAATTTATTTTTTCTTTG---AAATTTATAAAATCAGATAAACGAGAAATAATGAAGTATCAATAAAAGTAAAAAAGAAAAACAGTTTTTTTATTCTATCGAGAGAATTATCTACTTGAAAAAGTTGCATTTTAGAATAGAATAAACTACGTCAAAGCCCTAAGATAAATAAATGGGACACCCC-TAAAA-TAAATGAAATTAATGAA--------------------TCTTCAAATTAACTTTTGAA--------------------CTCCTTTTCTTATAAAAATGAATCTTTACTAAAAAACTTTTT-GATTGAATTGACTTGTTCAATCTCGACGAT
PH_86b                TTGTCGAACCCTGCAAGGCAGAACGACCTGTGAACATGTAAA-TACAACCGGGTGATGTGGAGTCGGGCCTTGGTCCTTATACCCATCCCCTACCGGTGTGTGTTTGTGGTGCCTCTTTTGGGG--TGCCATAGATG-CATGCTGGACCATAACAAAACCCCGGCACGGCATGTGCCAAGGAAAACAAAAA-TGAGAAGGACTCAAACCGTGTTGCCCTGTTTGCGGTGTGCATGCGGTTTGTGGACTCTTTGTAATTACAAACGACTCTCGGCAACGGATATCTCGGCTCACGCATCGATGAAGAACGTAGCAAAATGCGATACTTGGTGTGAATTGCAGAATCCCGTGAACCATCGAGTTTTTGAACGCAAGTTGCGCCCGAAGCCATTCGGTCGAGGGCACGCCTGCCTGGGCGTCACGCATCGCGTCGCCCCC-ATCATACAAACCCAACCGGTTGTCATGGTGATGGGG-CGGAGATTGGTCTCCCGTACTTGTTTCGGTTGGCCCAAAAAAGGAGTCCCCTTCAGCGGACACACGACTAGTGGTGGTTTAACAGACCCTTGTCTTTATCGTGTGTTATGAGCTGCT-AGGAAAG-CCTCAT-AAAGACCCCATCGTATCGTTTTAGGACGGTGCTTCGACCGCGACCGGAAATCTCTTTCTACCGGGAATTCA-AAAAGTTTTTTT-GTACGACAAACAAATAAGTCCTAAAATATTGGAATAATCGGAATGGATTTGATTCAAAAAATTGGCTCAAAAATTTGTTAATATAAAATTCACAATTGACAGTCCCTATTCTAATCAATATGAAATAGACCAGGTTTCAGTCTTATAAGATGTCTAAAAAAA---GAATAAAGAAAAAA-TACAAGGTTTTTTATTTCTTTTTTTTTTTTT----------GTAGTATATTTTCACTAAGATTTTTGTGGTGGGGAGTCTTATTTTCCCCATCGACCTTTACAATAATGAAAAATTTTTCTCTTTCTCGGGAAGGGTAGATATCCTATTTTTAGTTTTTAGTTCAAATTAATGGATTGTTGAAACTAATGGATTCCACATTAAAAAA-TTTTAGATAACTTTATGACTTCTTAATTTATAATTTTAT--------------TAATTACTATATTTAATGAATTTACCATATATCTCCAATTTTGAGCCCAATCAATAAAAGAACTTCATTTGTGTCAATGTAGAAATAATGTGTCAATTTGGAGTAATCCAAAATATGGTTATTTTGGATTCATTGAGGAAATTTATTTTTTCTTTG---AAATTTATAAAATCAGATAAACGAGAAATAATGAAGTATCAATAAAAGTAAAAAAGAAAAACAGTTTTTTTATTCTATCGAGAGAATTATCTACTTGAAAAAGTTGCATTTTAGAATAGAATAAACTACGTCAAAGCCCTAAGATAAATAAATGGGACACCCC-TAAAA-TAAATGAAATTAATGAA--------------------TCTTCAAATTAACTTTTGAA--------------------CTCCTTTTCTTATAAAAATGAATCTTTACTAAAAAACTTTTT-GATTGAATTGACTTGTTCAATCTCGACTAT
PH_90                TTGTCGAACCCTGCAAGGCAGAACGACCTGTGAACATGTAAA-TACAACCGGGTGATGTGGAGTCGGGCCTTGGTCCTTATACCCATCCCCTACCGGTGTGTGTTTGTGGTGCCTCTTTTGGGG--TGCCATAGATG-CATGCTGGACCATAACAAAACCCCGGCACGGCATGTGCCAAGGAAAACAAAAA-TGAGAAGGACTCAAACCGTGTTGCCCTGTTTGCGGTGTGCATGCGGTTTGTGGACTCTTTGTAATTACAAACGACTCTCGGCAACGGATATCTCGGCTCACGCATCGATGAAGAACGTAGCAAAATGCGATACTTGGTGTGAATTGCAGAATCCCGTGAACCATCGAGTTTTTGAACGCAAGTTGCGCCCGAAGCCATTCGGTCGAGGGCACGCCTGCCTGGGCGTCACGCATCGCGTCGCCCCC-ATCATACAAACCCAACCGGTTGTCATGGTGATGGGG-CGGAGATTGGTCTCCCGTACTTGTTTCGGTTGGCCCAAAAAAGGAGTCCCCTTCAGCGGACACACGACTAGTGGTGGTTTAACAGACCCTTGTCTTTATCGTGTGTTATGAGCTGCT-AGGAAAG-CCTCAT-AAAGACCCCATCGTATCGTTTTAGGACGGTGCTTCGACCGCGACCGGAAATCTCTTTCTACCGGGAATTCA-AAAAGTTTTTTT-GTACGACAAACAAATAAGTCCTAAAATATTGGAATAATCGGAATGGATTTGATTCAAAAAATTGGCTCAAAAATTTGTTAATATAAAATTCACAATTGACAGTCCCTATTCTAATCAATATGAAATAGACCAGGTTTCAGTCTTATAAGATGTCTAAAAAAA---GAATAAAGAAAAAA-TACAAGGTTTTTTATTTCTTTTTTTTTTTT-----------GTAGTATATTTTCACTAAGATTTTTGTGGTGGGGAGTCTTTTTTTCCCCATCGACCTTTACAATAATGAAAAATTTTTCTCTTTCTCGGGAAGGGTAGATATCCTATTTTTAGTTTTTAGTTCAAATTAATGGATTGTTGAAACTAATGGATTCCACATTAAAAAA-TTTTAGATAACTTTATGACTTCTTAATTTATAATTTTAT--------------TAATTACTATATTTAATGAATTTACCATATATCTCCAATTTTGAGCCCAATCAATAAAAGAACTTCATTTGTGTCAATGTAGAAATAATGTGTCAATTTGGAGTAATCCAAAATATGGTTATTTTGGATTCATTGAGGAAATTTATTTTTTCTTTG---AAATTTATAAAATCAGATAAACGAGAAATAATGAAGTATCAATAAAAGTAAAAAAGAAAAACAGTTTTTTTATTCTATCGAGAGAATTATCTACTTGAAAAAGTTGCATTTTAGAATAGAATAAACTACGTCAAAGCCCTAAGATAAATAAATGGGACACCCC-TAAAA-TAAATGAAATTAATGAA--------------------TCTTCAAATTAACTTTTGAA--------------------CTCCTTTTCTTATAAAAATGAATCTTTACTAAAAAACTTTTT-GATTGAATTGACTTGTTCAATCTCGACGAT
PH_88               TTGTCGAACCCTGCAAGGCAGAACGACCTGTGAACATGTAAA-TACAACCGGGTGATGTGGAGTCGGGCCTTGGTCCTTATACCCATCCCCTACCGGTGTGTGTTTGTGGTGCCTCTTTTGGGG--TGCCATAGATG-CATGCTGGACCATAACAAAACCCCGGCACGGCATGTGCCAAGGAAAACAAAAA-TGAGAAGGACTCAAACCGTGTTGCCCTGTTTGCGGTGTGCATGCGGTTTGTGGACTCTTTGTAATTACAAACGACTCTCGGCAACGGATATCTCGGCTCACGCATCGATGAAGAACGTAGCAAAATGCGATACTTGGTGTGAATTGCAGAATCCCGTGAACCATCGAGTTTTTGAACGCAAGTTGCGCCCGAAGCCATTCGGTCGAGGGCACGCCTGCCTGGGCGTCACGCATCGCGTCGCCCCC-ATCATACAAACCCAACCGGTTGTCATGGTGATGGGG-CGGAGATTGGTCTCCCGTACTTGTTTCGGTTGGCCCAAAAAAGGAGTCCCCTTCAGCGGACACACGACTAGTGGTGGTTTAACAGACCCTTGTCTTTATCGTGTGTTATGAGCTGCT-AGGAAAG-CCTCAT-AAAGACCCCATCGTATCGTTTTAGGACGGTGCTTCGACCGCGACCGGAAATCTCTTTCTACCGGGAATTCA-AAAAGTTTTTTT-GTACGACAAACAAATAAGTCCTAAAATATTGGAATAATCGGAATGGATTTGATTCAAAAAATTGGCTCAAAAATTTGTTAATATAAAATTCACAATTGACAGTCCCTATTCTAATCAATATGAAATAGACCAGGTTTCAGTCTTATAAGATGTCTAAAAAAA---GAATAAAGAAAAAA-TACAAGGTTTTTTATTTCTTTTTTTTTTTTTT-----------AGTATATTTTCACTAAGATTTTTGTGGTGGGGAGTCTTATTTTCCCCATCGACCTTTACAATAATGAAAAATTTTTCTCTTTCTCGGGAAGGGTAGATATCCTATTTTTAGTTTTTAGTTCAAATTAATGGATTGTTGAAACTAATGGATTCCACATTAAAAAA-TTTTAGATAACTTTATGACTTCTTAATTTATAATTTTAT--------------TAATTACTATATTTAATGAATTTACCATATATCTCCAATTTTGAGCCCAATCAATAAAAGAACTTCATTTGTGTCAATGTAGAAATAATGTGTCAATTTGGAGTAATCCAAAATATGGTTATTTTGGATTCATTGAGGAAATTTATTTTTTCTTTG---AAATTTATAAAATCAGATAAACGAGAAATAATGAAGTATCAATAAAAGTAAAAAAGAAAAACAGTTTTTTTATTCTATCGAGAGAATTATCTACTTGAAAAAGTTGCATTTTAGAATAGAATAAACTACGTCAAAGCCCTAAGATAAATAAATGGGACACCCC-TAAAA-TAAATGAAATTAATGAA--------------------TCTTCAAATTAACTTTTGAA--------------------CTCCTTTTCTTATAAAAATGAATCTTTACTAAAAAACTTTTT-GATTGAATTGACTTGTTCAATCTCGACGAT
PH_87               TTGTCGAACCCTGCAAGGCAGAACGACCTGTGAACATGTAAA-TACAACCGGGTGATGTGGAGTCGGGCCTTGGTCCTTATACCCATCCCCTACCGGTGTGTGTTTGTGGTGCCTCTTTTGGGG--TGCCATAGATG-CATGCTGGACCATAACAAAACCCCGGCACGGCATGTGCCAAGGAAAACAAAAA-TGAGAAGGACTCAAACCGTGTTGCCCTGTTTGCGGTGTGCATGCGGTTTGTGGACTCTTTGTAATTACAAACGACTCTCGGCAACGGATATCTCGGCTCACGCATCGATGAAGAACGTAGCAAAATGCGATACTTGGTGTGAATTGCAGAATCCCGTGAACCATCGAGTTTTTGAACGCAAGTTGCGCCCGAAGCCATTCGGTCGAGGGCACGCCTGCCTGGGCGTCACGCATCGCGTCGCCCCC-ATCATACAAACCCAACCGGTTGTCATGGTGATGGGG-CGGAGATTGGTCTCCCGTACTTGTTTCGGTTGGCCCAAAAAAGGAGTCCCCTTCAGCGGACACACGACTAGTGGTGGTTTAACAGACCCTTGTCTTTATCGTGTGTTATGAGCTGCT-AGGAAAG-CCTCAT-AAAGACCCCATCGTATCGTTTTAGGACGGTGCTTCGACCGCGACCGGAAATCTCTTTCTACCGGGAATTCA-AAAAGTTTTTTT-GTACGACAAACAAATAAGTCCTAAAATATTGGAATAATCGGAATGGATTTGATTCAAAAAATTGGCTCAAAAATTTGTTAATATAAAATTCACAATTGACAGTCCCTATTCTAATCAATATGAAATAGACCAGGTTTCAGTCTTATAAGATGTCTAAAAAAA---GAATAAAGAAAAAA-TACAAGGTTTTTTATTTCTTTTTTTTTTTTTT-----------AGTATATTTTCACTAAGATTTTTGTGGTGGGGAGTCTTATTTTCCCCATCGACCTTTACAATAATGAAAAATTTTTCTCTTTCTCGGGAAGGGTAGATATCCTATTTTTAGTTTTTAGTTCAAATTAATGGATTGTTGAAACTAATGGATTCCACATTAAAAAA-TTTTAGATAACTTTATGACTTCTTAATTTATAATTTTAT--------------TAATTACTATATTTAATGAATTTACCATATATCTCCAATTTTGAGCCCAATCAATAAAAGAACTTCATTTGTGTCAATGTAGAAATAATGTGTCAATTTGGAGTAATCCAAAATATGGTTATTTTGGATTCATTGAGGAAATTTATTTTTTCTTTG---AAATTTATAAAATCAGATAAACGAGAAATAATGAAGTATCAATAAAAGTAAAAAAGAAAAACAGTTTTTTTATTCTATCGAGAGAATTATCTACTTGAAAAAGTTGCATTTTAGAATAGAATAAACTACGTCAAAGCCCTAAGATAAATAAATGGGACACCCC-TAAAA-TAAATGAAATTAATGAA--------------------TCTTCAAATTAACTTTTGAA--------------------CTCCTTTTCTTATAAAAATGAATCTTTACTAAAAAACTTTTT-GATTGAATTGACTTGTTCAATCTCGACGAT
PH_96                TTGTCGAACCCTGCAAGGCAGAACGACCTGTGAACATGTAAA-TACAACCGGGTGATGTGGAGTCGGGCCTTGGTCCTTATACCCATCCCCTACCGGTGTGTGTTTGTGGTGCCTCTTTTGGGG--TGCCATAGATG-CATGCTGGACCATAACAAAACCCCGGCACGGCATGTGCCAAGGAAAACAAAAA-TGAGAAGGACTCAAACCGTGTTGCCCTGTTTGCGGTGTGCATGCGGTTTGTGGACTCTTTGTAATTACAAACGACTCTCGGCAACGGATATCTCGGCTCACGCATCGATGAAGAACGTAGCAAAATGCGATACTTGGTGTGAATTGCAGAATCCCGTGAACCATCGAGTTTTTGAACGCAAGTTGCGCCCGAAGCCATTCGGTCGAGGGCACGCCTGCCTGGGCGTCACGCATCGCGTCGCYCCC-ATCATACAAACCCAACCGGTTGTCATGGTGATGGGG-CGGAGATTGGTCTCCCGTACTTGTTTCGGTTGGCCCAAAAAAGGAGTCCCCTTCAGCGGACACACGACTAGTGGTGGTTTAACAGACCCTTGTCTTTATCGTGTGTTATGAGCTGCT-AGGAAAG-CCTCAT-AAAGACCCCATCGTATCGTTTTAGGACGGTGCTTCGACCGCGACCGGAAATCTCTTTCTACCGGGAATTCA-AAAAGTTTTTTT-GTACGACAAACAAATAAGTCCTAAAATATTGGAATAATCGGAATGGATTTGATTCAAAAAATTGGCTCAAAAATTTGTTAATATAAAATTCACAATTGACAGTCCCTATTCTAATCAATATGAAATAGACCAGGTTTCAGTCTTATAAGATGTCTAAAAAAA---GAATAAAGAAAAAA-TACAAGGTTTTTTATTTCTTTTTTTTTTTTTT-----------AGTATATTTTCACTAAGATTTTTGTGGTGGGGAGTCTTATTTTCCCCATCGACCTTTACAATAATGAAAAATTTTTCTCTTTCTCGGGAAGGGTAGATATCCTATTTTTAGTTTTTAGTTCAAATTAATGGATTGTTGAAACTAATGGATTCCACATTAAAAAA-TTTTAGATAACTTTATGACTTCTTAATTTATAATTTTAT--------------TAATTACTATATTTAATGAATTTACCATATATCTCCAATTTTGAGCCCAATCAATAAAAGAACTTCATTTGTGTCAATGTAGAAATAATGTGTCAATTTGGAGTAATCCAAAATATGGTTATTTTGGATTCATTGAGGAAATTTATTTTTTCTTTG---AAATTTATAAAATCAGATAAACGAGAAATAATGAAGTATCAATAAAAGTAAAAAAGAAAAACAGTTTTTTTATTCTATCGAGAGAATTATCTACTTGAAAAAGTTGCATTTTAGAATAGAATAAACTACGTCAAAGCCCTAAGATAAATAAATGGGACACCCC-TAAAA-TAAATGAAATTAATGAA--------------------TCTTCAAATTAACTTTTGAA--------------------CTCCTTTTCTTATAAAAATGAATCTTTACTAAAAAACTTTTT-GATTGAATTGACTTGTTCAATCTCGACGAT
PH_94                TTGTCGAACCCTGCAAGGCAGAACGACCTGTGAACATGTAAA-TACAACCGGGTGATGTGGAGTMGGGCCTTGGTCCTTATACCCATCCCCTACCGGTGTGTGTTTGTGGTGCCTCTTTTGGGG--TGCCATAGATG-CATGCTGGACCATAACAAAACCCCGGCACGGCATGTGCCAAGGAAAACAAAAA-TGAGAAGGACTCAAACCGTGTTGCCCTGTTTGCGGTGTGCATGCGGTTTGTGGACTCTTTGTAATTACAAACGACTCTCGGCAACGGATATCTCGGCTCACGCATCGATGAAGAACGTAGCAAAATGCGATACTTGGTGTGAATTGCAGAATCCCGTGAACCATCGAGTTTTTGAACGCAAGTTGCGCCCGAAGCCATTCGGTCGAGGGCACGCCTGCCTGGGCGTCACGCATCGCGTCGCCCCC-ATCATACAAACCCAACCGGTTGTCATGGTGATGGGG-CGGAGATTGGTCTCCCGTACTTGTTTCGGTTGGCCCAAAAAAGGAGTCCCCTTCAGCGGACACACGACTAGTGGTGGTTTAACAGACCCTTGTCTTTATCGTGTGTTATGAGCTGCT-AGGAAAG-CCTCAT-AAAGACCCCATCGTATCGTTTTAGGACGGTGCTTCGACCGCGACCGGAAATCTCTTTCTACCGGGAATTCA-AAAAGTTTTTTT-GTACGACAAACAAATAAGTCCTAAAATATTGGAATAATCGGAATGGATTTGATTCAAAAAATTGGCTCAAAAATTTGTTAATATAAAATTCACAATTGACAGTCCCTATTCTAATCAATATGAAATAGACCAGGTTTCAGTCTTATAAGATGTCTAAAAAAA---GAATAAAGAAAAAA-TACAAGGTTTTTTATTTCTTTTTTTTTTTTTT-----------AGTATATTTTCACTAAGATTTTTGTGGTGGGGAGTCTTATTTTCCCCATCGACCTTTACAATAATGAAAAATTTTTCTCTTTCTCGGGAAGGGTAGATATCCTATTTTTAGTTTTTAGTTCAAATTAATGGATTGTTGAAACTAATGGATTCCACATTAAAAAA-TTTTAGATAACTTTATGACTTCTTAATTTATAATTTTAT--------------TAATTACTATATTTAATGAATTTACCATATATCTCCAATTTTGAGCCCAATCAATAAAAGAACTTCATTTGTGTCAATGTAGAAATAATGTGTCAATTTGGAGTAATCCAAAATATGGTTATTTTGGATTCATTGAGGAAATTTATTTTTTCTTTG---AAATTTATAAAATCAGATAAACGAGAAATAATGAAGTATCAATAAAAGTAAAAAAGAAAAACAGTTTTTTTATTCTATCGAGAGAATTATCTACTTGAAAAAGTTGCATTTTAGAATAGAATAAACTACGTCAAAGCCCTAAGATAAATAAATGGGACACCCC-TAAAA-TAAATGAAATTAATGAA--------------------TCTTCAAATTAACTTTTGAA--------------------CTCCTTTTCTTATAAAAATGAATCTTTACTAAAAAACTTTTT-GATTGAATTGACTTGTTCAATCTCGACGAT
PH_80a               TTGTCGAACCCTGCAAGGCAGAACGACCTGTGAACATGTAAA-TACAACCGGGTGATGTGGAGTCGGGCCTTGGTCCTTATACCCATCCCCTACCGGTGTGTGTTTGTGGTGCCTCTTTTGGGG--TGCCATAGATG-CATGCTGGACCATAACAAAACCCCGGCACGGCATGTGCCAAGGAAAACAAAAA-TGAGAAGGACTCAAACCGTGTTGCCCTGTTTGCGGTGTGCATGCGGTTTGTGGACTCTTTGTAATTACAAACGACTCTCGGCAACGGATATCTCGGCTCACGCATCGATGAAGAACGTAGCAAAATGCGATACTTGGTGTGAATTGCAGAATCCCGTGAACCATCGAGTTTTTGAACGCAAGTTGCGCCCGAAGCCATTCGGTCGAGGGCACGCCTGCCTGGGCGTCACGCATCGCGTCGCCCCC-ATCATACAAACCCAACCGGTTGTCATGGTGATGGGG-CGGAGATTGGTCTCCCGTACTTGTTTCGGTTGGCCCAAAAAAGGAGTCCCCTTCAGCGGACACACGACTAGTGGTGGTTTAACAGACCCTTGTCTTTATCGTGTGTTATGAGCTGCT-AGGAAAG-CCTCAT-AAAGACCCCATCGTATCGTTTTAGGACGGTGCTTCGACCGCGACCGGAAATCTCTTTCTACCGGGAATTCA-AAAAGTTTTTTT-GTACGACAAACAAATAAGTCCTAAAATATTGGAATAATCGGAATGGATTTGATTCAAAAAATTGGCTCAAAAATTTGTTAATATAAAATTCACAATTGACAGTCCCTATTCTAATCAATATGAAATAGACCAGGTTTCAGTCTTATAAGATGTCTAAAAAAA---GAATAAAGAAAAAA-TACAAGGTTTTTTATTTCTTTTTTTTTTTTTT-----------AGTATATTTTCACTAAGATTTTTGTGGTGGGGAGTCTTATTTTCCCCATCGACCTTTACAATAATGAAAAATTTTTCTCTTTCTCGGGAAGGGTAGATATCCTATTTTTAGTTTTTAGTTCAAATTAATGGATTGTTGAAACTAATGGATTCCACATTAAAAAA-TTTTAGATAACTTTATGACTTCTTAATTTATAATTTTAT--------------TAATTACTATATTTAATGAATTTACCATATATCTCCAATTTTGAGCCCAATCAATAAAAGAACTTCATTTGTGTCAATGTAGAAATAATGTGTCAATTTGGAGTAATCCAAAATATGGTTATTTTGGATTCATTGAGGAAATTTATTTTTTCTTTG---AAATTTATAAAATCAGATAAACGAGAAATAATGAAGTATCAATAAAAGTAAAAAAGAAAAACAGTTTTTTTATTCTATCGAGAGAATTATCTACTTGAAAAAGTTGCATTTTAGAATAGAATAAACTACGTCAAAGCCCTAAGATAAATAAATGGGACACCCC-TAAAA-TAAATGAAATTAATGAA--------------------TCTTCAAATTAACTTTTGAA--------------------CTCCTTTTCTTATAAAAATGAATCTTTACTAAAAAACTTTTT-GATTGAATTGACTTGTTCAATCTCGACGAT
PH_77               TTGTCGAACCCTGCAAGGCAGAACGACCTGTGAACATGTAAA-TACAACCGGGTGATGTGGAGTCGGGCCTTGGTCCTTATACCCATCCCCTACCGGTGTGTGTTTGTGGTGCCTCTTTTGGGG--TGCCATAGATG-CATGCTGGACCATAACAAAACCCCGGCACGGCATGTGCCAAGGAAAACAAAAA-TGAGAAGGACTCAAACCGTGTTGCCCTGTTTGCGGTGTGCATGCGGTTTGTGGACTCTTTGTAATTACAAACGACTCTCGGCAACGGATATCTCGGCTCACGCATCGATGAAGAACGTAGCAAAATGCGATACTTGGTGTGAATTGCAGAATCCCGTGAACCATCGAGTTTTTGAACGCAAGTTGCGCCCGAAGCCATTCGGTCGAGGGCACGCCTGCCTGGGCGTCACGCATCGCGTCGCCCCC-ATCATACAAACCCAACCGGTTGTCATGGTGATGGGG-CGGAGATTGGTCTCCCGTACTTGTTTCGGTTGGCCCAAAAAAGGAGTCCCCTTCAGCGGACACACGACTAGTGGTGGTTTAACAGACCCTTGTCTTTATCGTGTGTTATGAGCTGCT-AGGAAAG-CCTCAT-AAAGACCCCATCGTATCGTTTTAGGACGGTGCTTCGACCGCGACCGGAAATCTCTTTCTACCGGGAATTCA-AAAAGTTTTTTT-GTACGACAAACAAATAAGTCCTAAAATATTGGAATAATCGGAATGGATTTGATTCAAAAAATTGGCTCAAAAATTTGTTAATATAAAATTCACAATTGACAGTCCCTATTCTAATCAATATGAAATAGACCAGGTTTCAGTCTTATAAGATGTCTAAAAAAA---GAATAAAGAAAAAA-TACAAGGTTTTTTATTTCTTTTTTTTTTTT-----------GTAGTATATTTTCACTAAGATTTTTGTGGTGGGGAGTCTTATTTTCCCCATCGACCTTTACAATAATGAAAAATTTTTCTCTTTCTCGGGAAGGGTAGATATCCTATTTTTAGTTTTTAGTTCAAATTAATGGATTGTTGAAACTAATGGATTCCACATTAAAAAA-TTTTAGATAACTTTATGACTTCTTAATTTATAATTTTAT--------------TAATTACTATATTTAATGAATTTACCATATATCTCCAATTTTGAGCCCAATCAATAAAAGAACTTCATTTGTGTCAATGTAGAAATAATGTGTCAATTTGGAGTAATCCAAAATATGGTTATTTTGGATTCATTGAGGAAATTTATTTTTTCTTTG---AAATTTATAAAATCAGATAAACGAGAAATAATGAAGTATCAATAAAAGTAAAAAAGAAAAACAGTTTTTTTATTCTATCGAGAGAATTATCTACTTGAAAAAGTTGCATTTTAGAATAGAATAAACTACGTCAAAGCCCTAAGATAAATAAATGGGACACCCC-TAAAA-TAAATGAAATTAATGAA--------------------TCTTCAAATTAACTTTTGAA--------------------CTCCTTTTCTTATAAAAATGAATCTTTACTAAAAAACTTTTT-GATTGAATTGACTTGTTCAATCTCGACGAT
PH_85                TTGTCGAACCCTGCAAGGCAGAACGACCTGTGAACATGTAAA-TACAACCGGGTGATGTGGAGTCGGGCCTTGGTCCTTATACCCATCCCCTACCGGTGTGTGTTTGTGGTGCCTCTTTTGGGG--TGCCATAGATG-CATGCTGGACCATAACAAAACCCCGGCACGGCATGTGCCAAGGAAAACAAAAA-TGAGAAGGACTCAAACCGTGTTGCCCTGTTTGCGGTGTGCATGCGGTTTGTGGACTCTTTGTAATTACAAACGACTCTCGGCAACGGATATCTCGGCTCACGCATCGATGAAGAACGTAGCAAAATGCGATACTTGGTGTGAATTGCAGAATCCCGTGAACCATCGAGTTTTTGAACGCAAGTTGCGCCCGAAGCCATTCGGTCGAGGGCACGCCTGCCTGGGCGTCACGCATCGCGTCGCCCCC-ATCATACAAACCCAACCGGTTGTCATGGTGATGGGG-CGGAGATTGGTCTCCCGTACTTGTTTCGGTTGGCCCAAAAAAGGAGTCCCCTTCAGCGGACACACGACTAGTGGTGGTTTAACAGACCCTTGTCTTTATCGTGTGTTATGAGCTGCT-AGGAAAG-CCTCAT-AAAGACCCCATCGTATCGTTTTAGGACGGTGCTTCGACCGCGACCGGAAATCTCTTTCTACCGGGAATTCA-AAAAGTTTTTTT-GTACGACAAACAAATAAGTCCTAAAATATTGGAATAATCGGAATGGATTTGATTCAAAAAATTGGCTCAAAAATTTGTTAATATAAAATTCACAATTGACAGTCCCTATTCTAATCAATATGAAATAGACCAGGTTTCAGTCTTATAAGATGTCTAAAAAAA---GAATAAAGAAAAAA-TACAAGGTTTTTTATTTCTTTTTTTTTTTTTT-----------AGTATATTTTCACTAAGATTTTTGTGGTGGGGAGTCTTATTTTCCCCATCGACCTTTACAATAATGAAAAATTTTTCTCTTTCTCGGGAAGGGTAGATATCCTATTTTTAGTTTTTAGTTCAAATTAATGGATTGTTGAAACTAATGGATTCCACATTAAAAAA-TTTTAGATAACTTTATGACTTCTTAATTTATAATTTTAT--------------TAATTACTATATTTAATGAATTTACCATATATCTCCAATTTTGAGCCCAATCAATAAAAGAACTTCATTTGTGTCAATGTAGAAATAATGTGTCAATTTGGAGTAATCCAAAATATGGTTATTTTGGATTCATTGAGGAAATTTATTTTTTCTTTG---AAATTTATAAAATCAGATAAACGAGAAATAATGAAGTATCAATAAAAGTAAAAAAGAAAAACAGTTTTTTTATTCTATCGAGAGAATTATCTACTTGAAAAAGTTGCATTTTAGAATAGAATAAACTACGTCAAAGCCCTAAGATAAATAAATGGGACACCCC-TAAAA-TAAATGAAATTAATGAA--------------------TCTTCAAATTAACTTTTGAA--------------------CTCCTTTTCTTATAAAAATGAATCTTTACTAAAAAACTTTTT-GATTGAATTGACTTGTTCAATCTCGACGAT
PH_118               TTGTCGAACCCTGCAAGRCAGAACGACCTGTGAACATGTAAA-TACAACCGGGTGATGTGGAGTCGGGCCTTGGTCCTTATACCCATCCCCTACCGGTGTGTGTTTGTGGTGCCTCTTTTGGGG--TGCCATAGATG-CATGCTGGACCATAACAAAACCCCGGCACGGCATGTGCCAAGGAAAACAAAAA-TGAGAAGGACTCAAACCGTGTTGCCCTGTTTGCGGTGTGCATGCGGTTTGTGGACTCTTTGTAATTACAAACGACTCTCGGCAACGGATATCTCGGCTCACGCATCGATGAAGAACGTAGCAAAATGCGATACTTGGTGTGAATTGCAGAATCCCGTGAACCATCGAGTTTTTGAACGCAAGTTGCGCCCGAAGCCATTCGGTCGAGGGCACGCCTGCCTGGGCGTCACGCATCGCGTCGCCCCC-ATCATACAAACCCAACCGGTTGTCATGGTGATGGGG-CGGAGATTGGTCTCCCGTACTTGTTTCGGTTGGCCCAAAAAAGGAGTCCCCTTCAGCGGACACACGACTAGTGGTGGTTTAACAGACCCTTGTCTTTATCGTGTGTTATGAGCTGCT-AGGAAAG-CCTCAT-AAAGACCCCATCGTATCGTTTTAGGACGGTGCTTCGACCGCGACCGGAAATCTCTTTCTACCGGGAATTCA-AAAAGTTTTTTT-GTACGACAAACAAATAAGTCCTAAAATATTGGAATAATCGGAATGGATTTGATTCAAAAAATTGGCTCAAAAATTTGTTAATATAAAATTCATAATTGACAGTCCCTATTCTAACCAATATGAAATAGACCAGGTTTCAGTCTTATAAGATGTCTAAAAAAA---GAATAAAGAAAAAA-TACAAGGTTTTTTATTTCTTTTTTTTTTTT-------CTTTGTAGTATATTTTCACTAAGATTTTTGTGGTGGGGAGTCTTATTTTCCCCATCGACCTTTACAATAATGAAAAATTTTTCTCTTTCTCGGGAAGGGTAGATATCCTATTTTTAGTTTTTAGTTCAAATTAATGGATTGTTGAAACTAATGGATTCCACATTAAAAAA-TTTTAGATAACTTTATGACTTCTTAATTTATAATTTTAT--------------TAATTACTATATTTAATGAATTTACCATATATCTCCAATTTTGAGCCCAATCAATAAAAGAACTTCATTTGTGTCAATGTAGAAATAATGTGTCAATTTGGAGTAATCCAAAATATGGTTATTTTGGATTCATTGAGGAAATTTATTTTTTCTTTG---AAATTTATGAAATCAGATAAACGAGAAATAATGAAGTATCAATAAAAGTAAAAAAAAAA--CAGTTTTTTTATTCTATCGAGAGAATTATCTACTTGAAAAAGTTGCATTTTAGAATAGAATAAACTACGTCAAAGCCCTAAGATAAATAAATGGGACACCCC-TAAAA-TAAATGAAATTAATGAA--------------------TCTTGAAATTAACTTTTGAA--------------------CTCCTTTTTTTATAAAAATGAATCTTTACTAAAAAACTTTTT-GATTGAATTGACTTGTTCAATCTCGACGAT
PH_103a              TTGTCGAACCCTGCAAGGCAGAACGACCTGTGAACATGTAAA-TACAACCGGGTGATGTGGAGTCGGGCCTTGGTCCTTATACCCATCCCCTACCGGTGTGTGTTTGTGGTGCCTCTTTTGGGG--TGCCATAGATG-CATGCTGGACCATAACAAAACCCCGGCACGGCATGTGCCAAGGAAAACAAAAA-TGAGAAGGACTCAAACCGTGTTGCCCTGTTTGCGGTGTGCATGCGGTTTGTGGACTCTTTGTAATTACAAACGACTCTCGGCAACGGATATCTCGGCTCACGCATCGATGAAGAACGTAGCAAAATGCGATACTTGGTGTGAATTGCAGAATCCCGTGAACCATCGAGTTTTTGAACGCAAGTTGCGCCCGAAGCCATTCGGTCGAGGGCACGCCTGCCTGGGCGTCACGCATCGCGTCGCCCCC-ATCATACAAACCCAACCGGTTGTCATGGTGATGGGG-CGGAGATTGGTCTCCCGTACTTGTTTCGGTTGGCCCAAAAAAGGAGTCCCCTTCAGCGGACACACGACTAGTGGTGGTTTAACAGACCCTTGTCTTTATCGTGTGTTATGAGCTGCT-AGGAAAG-CCTCAT-AAAGACCCCATCGTATCGTTTTAGGACGGTGCTTCGACCGCGACCGGAAATCTCTTTCTACCGGGAATTCA-AAAAGTTTTTTT-GTACGACAAACAAATAAGTCCTAAAATATTGGAATAATCGGAATGGATTTGATTCAAAAAATTGGCTCAAAAATTTGTTAATATAAAATTCACAATTGACAGTCCCTATTCTAATCAATATGAAATAGACCAGGTTTCAGTCTTATAAGATGTCTAAAAAAA---GAATAAAGAAAAAA-TACAAGGTTTTTTATTTCTTTTTTTTTTTTTT-----------AGTATATTTTCACTAAGATTTTTGTGGTGGGGAGTCTTATTTTCCCCATCGACCTTTACAATAATGAAAAATTTTTCTCTTTCTCGGGAAGGGTAGATATCCTATTTTTAGTTTTTAGTTCAAATTAATGGATTGTTGAAACTAATGGATTCCACATTAAAAAA-TTTTAGATAACTTTATGACTTCTTAATTTATAATTTTAT--------------TAATTACTATATTTAATGAATTTACCATATATCTCCAATTTTGAGCCCAATCAATAAAAGAACTTCATTTGTGTCAATGTAGAAATAATGTGTCAATTTGGAGTAATCCAAAATATGGTTATTTTGGATTCATTGAGGAAATTTATTTTTTCTTTG---AAATTTATAAAATCAGATAAACGAGAAATAATGAAGTATCAATAAAAGTAAAAAAGAAAAACAGTTTTTTTATTCTATCGAGAGAATTATCTACTTGAAAAAGTTGCATTTTAGAATAGAATAAACTACGTCAAAGCCCTAAGATAAATAAATGGGACACCCC-TAAAA-TAAATGAAATTAATGAA--------------------TCTTCAAATTAACTTTTGAA--------------------CTCCTTTTCTTATAAAAATGAATCTTTACTAAAAAACTTTTT-GATTGAATTGACTTGTTCAATCTCGACGAT
PH_103b              TTGTCGAACCCTGCAAGGCAGAACGACCTGTGAACATGTAAA-TACAACCGGGTGATGTGGAGTCGGGCCTTGGTCCTTATACCCATCCCCTACCGGTGTGTGTTTGTGGTGCCTCTTTTGGGG--TGCCATAGATG-CATGCTGGACCATAACAAAACCCCGGCACGGCATGTGCCAAGGAAAACAAAAA-TGAGAAGGACTCAAACCGTGTTGCCCTGTTTGCGGTGTGCATGCGGTTTGTGGACTCTTTGTAATTACAAACGACTCTCGGCAACGGATATCTCGGCTCACGCATCGATGAAGAACGTAGCAAAATGCGATACTTGGTGTGAATTGCAGAATCCCGTGAACCATCGAGTTTTTGAACGCAAGTTGCGCCCGAAGCCATTYGGTCGAGGGCACGCCTGCCTGGGCGTCACGCATCGCGTCGCCCCC-ATCATACAAACCCAACCGGTTGTCATGGTGATGGGG-CGGAGATTGGTCTCCCGTACTTGTTTCGGTTGGCCCAAAAAAGGAGTCCCCTTCAGCGGACACACGACTAGTGGTGGTTTAACAGACCCTTGTCTTTATCGTGTGTTATGAGCTGCT-AGGAAAG-CCTCAT-AAAGACCCCATCGTATCGTTTTAGGACGGTGCTTCGACCGCGACCGGAAATCTCTTTCTACCGGGAATTCA-AAAAGTTTTTTT-GTACGACAAACAAATAAGTCCTAAAATATTGGAATAATCGGAATGGATTTGATTCAAAAAATTGGCTCAAAAATTTGTTAATATAAAATTCACAATTGACAGTCCCTATTCTAATCAATATGAAATAGACCAGGTTTCAGTCTTATAAGATGTCTAAAAAAA---GAATAAAGAAAAAA-TACAAGGTTTTTTATTTCTTTTTTTTTTTT-----------GTAGTATATTTTCACTAAGATTTTTGTGGTGGGGAGTCTTATTTTCCCCATCGACCTTTACAATAATGAAAAATTTTTCTCTTTCTCGGGAAGGGTAGATATCCTATTTTTAGTTTTTAGTTCAAATTAATGGATTGTTGAAACTAATGGATTCCACATTAAAAAA-TTTTAGATAACTTTATGACTTCTTAATTTATAATTTTAT--------------TAATTACTATATTTAATGAATTTACCATATATCTCCAATTTTGAGCCCAATCAATAAAAGAACTTCATTTGTGTCAATGTAGAAATAATGTGTCAATTTGGAGTAATCCAAAATATGGTTATTTTGGATTCATTGAGGAAATTTATTTTTTCTTTG---AAATTTATAAAATCAGATAAACGAGAAATAATGAAGTATCAATAAAAGTAAAAAAGAAAAACAGTTTTTTTATTCTATCGAGAGAATTATCTACTTGAAAAAGTTGCATTTTAGAATAGAATAAACTACGTCAAAGCCCTAAGATAAATAAATGGGACACCCC-TAAAA-TAAATGAAATTAATGAA--------------------TCTTCAAATTAACTTTTGAA--------------------CTCCTTTTCTTATAAAAATGAATCTTTACTAAAAAACTTTTT-GATTGAATTGACTTGTTCAATCTCGACGAT
PH_101               TTGTCGAACCCTGCAAGGCAGAACGACCTGTGAACATGTAAA-TACAACCGGGTGATGTGGAGTCGGGCCTTGGTCCTTATACCCATCCCCTACCGGTGTGTGTTTGTGGTGCCTCTTTTGGGG--TGCCATAGATG-CATGCTGGACCATAACAAAACCCCGGCACGGCATGTGCCAAGGAAAACAAAAA-TGAGAAGGACTCAAACCGTGTTGCCCTGTTTGCGGTGTGCATGCGGTTTGTGGACTCTTTGTAATTACAAACGACTCTCGGCAACGGATATCTCGGCTCACGCATCGATGAAGAACGTAGCAAAATGCGATACTTGGTGTGAATTGCAGAATCCCGTGAACCATCGAGTTTTTGAACGCAAGTTGCGCCCGAAGCCATTCGGTCGAGGGCACGCCTGCCTGGGCGTCACGCATCGCGTCGCCCCC-ATCATACAAACCCAACCGGTTGTCATGGTGATGGGG-CGGAGATTGGTCTCCCGTACTTGTTTCGGTTGGCCCAAAAAAGGAGTCCCCTTCAGCGGACACACGACTAGTGGTGGTTTAACAGACCCTTGTCTTTATCGTGTGTTATGAGCTGCT-AGGAAAG-CCTCAT-AAAGACCCCATCGTATCGTTTTAGGACGGTGCTTCGACCGCGACCGGAAATCTCTTTCTACCGGGAATTCA-AAAAGTTTTTTT-GTACGACAAACAAATAAGTCCTAAAATATTGGAATAATCGGAATGGATTTGATTCAAAAAATTGGCTCAAAAATTTGTTAATATAAAATTCACAATTGACAGTCCCTATTCTAATCAATATGAAATAGACCAGGTTTCAGTCTTATAAGATGTCTAAAAAAA---GAATAAAGAAAAAA-TACAAGGTTTTTTATTTCTTTTTTTTTTTTTT-----------AGTATATTTTCACTAAGATTTTTGTGGTGGGGAGTCTTATTTTCCCCATCGACCTTTACAATAATGAAAAATTTTTCTCTTTCTCGGGAAGGGTAGATATCCTATTTTTAGTTTTTAGTTCAAATTAATGGATTGTTGAAACTAATGGATTCCACATTAAAAAA-TTTTAGATAACTTTATGACTTCTTAATTTATAATTTTAT--------------TAATTACTATATTTAATGAATTTACCATATATCTCCAATTTTGAGCCCAATCAATAAAAGAACTTCATTTGTGTCAATGTAGAAATAATGTGTCAATTTGGAGTAATCCAAAATATGGTTATTTTGGATTCATTGAGGAAATTTATTTTTTCTTTG---AAATTTATAAAATCAGATAAACGAGAAATAATGAAGTATCAATAAAAGTAAAAAAGAAAAACAGTTTTTTTATTCTATCGAGAGAATTATCTACTTGAAAAAGTTGCATTTTAGAATAGAATAAACTACGTCAAAGCCCTAAGATAAATAAATGGGACACCCC-TAAAA-TAAATGAAATTAATGAA--------------------TCTTCAAATTAACTTTTGAA--------------------CTCCTTTTCTTATAAAAATGAATCTTTACTAAAAAACTTTTT-GATTGAATTGACTTGTTCAATCTCGACGAT
PH_105                TTGTCGAACCCTGCAAGGCAGAACGACCTGTGAACATGTAAA-TACAACCGGGTGATGTGGAGTCGGGCCTTGGTCCTTATACCCATCCCCTACCGGTGTGTGTTTGTGGTGCCTCTTTTGGGG--TGCCATAGATG-CATGCTGGACCATAACAAAACCMCGGCACGGCATGTGCCAAGGAAAACAAAAA-TGAGAAGGACTCAAACCGTGTTGCCYTGTTTGCGGTGTGCATGCGGTTTGTGGACTCTTTGTAATTACAAACGACTCTCGGCAACGGATATCTCGGCTCACGCATCGATGAAGAACGTAGCAAAATGCGATACTTGGTGTGAATTGCAGAATCCCGTGAACCATCGAGTTTTTGAACGCAAGTTGCGCCCGAAGCCATTCGGTCGAGGGCACGCCTGCCTGGGCGTCACGCATCGCGTCGCCCCC-ATCATACAAACCCAACCGGTTGTCATGGTGATGGGG-CGGAGATTGGTCTCCCGTACTTGTTTCGGTTGGCCCAAAAAAGGAGTCCCCTTCAGCGGACACACGACTAGTGGTGGTTTAACAGACCCTTGTCTTTATCGTGTGTTATGAGCTGCT-AGGAAAG-CCTCAT-AAAGACCCCATCGTATCGTTTTAGGACGGTGCTTCGACCGCGACCGGAAATCTCTTTCTACCGGGAATTCA-AAAAGTTTTTTT-GTACGACAAACAAATAAGTCCTAAAATATTGGAATAATCGGAATGGATTTGATTCAAAAAATTGGCTCAAAAATTTGTTAATATAAAATTCACAATTGACAGTCCCTATTCTAATCAATATGAAATAGACCAGGTTTCAGTCTTATAAGATGTCTAAAAAAA---GAATAAAGAAAAAA-TACAAGGTTTTTTATTTCTTTTTTTTTTT------------GTAGTATATTTTCACTAAGATTTTTGTGGTGGGGAGTCTTATTTTCCCCATCGACCTTTACAATAATGAAAAATTTTTCTCTTTCTCGGGAAGGGTAGATATCCTATTTTTAGTTTTTAGTTCAAATTAATGGATTGTTGAAACTAATGGATTCCACATTAAAAAA-TTTTAGATAACTTTATGACTTCTTAATTTATAATTTGAT--------------TAATTACTATATTTAATGAATTTACCATATATCTCCAATTTTGAGCCCAATCAATAAAAGAACTTCATTTGTGTCAATGTAGAAATAATGTGTCAATTTGGAGTAATCCAAAATATGGTTATTTTGGATTCATTGAGGAAATTTATTTTTTCTTTG---AAATTTATAAAATCAGATAAACGAGAAATAATGAAGTATCAATAAAAGTAAAAAAGAAAAACAGTTTTTTTATTCTATCGAGAGAATTATCTACTTGAAAAAGTTGCATTTTAGAATAGAATAAACTACGTCAAAGCCCTAAGATAAATAAATGGGACACCCC-TAAAA-TAAATGAAATTAATGAA--------------------TCTTCAAATTAACTTTTGAA--------------------CTCCTTTTTTTATAAAAATGAATCTTTACTAAAAAACTTTTT-GATTGAATTGACTTGTTCAATCTCGACGAT
PH_102                TTGTCGAACCCTGCAAGGCAGAACGACCTGTGAACATGTAAA-TACAACCGGGTGATGTGGAGTCGGGCCTTGGTCCTTATACCCATCCCCTACCGGTGTGTGTTTGTAGTGCCTCTTTTGGGG--TGCCATAGATG-CATGCTGGACCATAACAAAACCCCGGCACGGCATGTGCCAAGGAAAACAAAAA-TGAGAAGGACTCAAACCGTGTTGCCCTGTTTGCGGTGTGCATGCGGTTTGTGGACTCTTTGTAATTACAAACGACTCTCGGCAACGGATATCTCGGCTCACGCATCGATGAAGAACGTAGCAAAATGCGATACTTGGTGTGAATTGCAGAATCCCGTGAACCATCGAGTTTTTGAACGCAAGTTGCGCCCGAAGCCATTCGGTCGAGGGCACGCCTGCCTGGGCGTCACGCATCGCGTCGCCCCC-ATCATACAAACCCAACCGGTTGTCATGGTGATGGGG-CGGAGATTGGTCTCCCGTACTTGTTTCGGTTGGCCCAAAAAAGGAGTCCCCTTCAGCGGACACACGACTAGTGGTGGTTTAACAGACCCTTGTCTTTATCGTGTGTTATGAGCTGCT-AGGAAAG-CCTCAT-AAAGACCCCATCGTATCGTTTTAGGACGGTGCTTCGACCGCGACCGGAAATCTCTTTCTACCGGGAATTCA-AAAAGTTTTTTT-GTACGACAAACAAATAAGTCCTAAAATATTGGAATAATCGGAATGGATTTGATTCAAAAAATTGGCTCAAAAATTTGTTAATATAAAATTCACAATTGACAGTCCCTATTCTAATCAATATGAAATAGACCAGGTTTCAGTCTTATAAGATGTCTAAAAAAA---GAATAAAGAAAAAA-TACAAGGTTTTTTATTTCTTTTTTTTTTTT-----------GTAGTATATTTTCACTAAGATTTTTGTGGTGGGGAGTCTTATTTTCCCCATCGACCTTTACAATAATGAAAAATTTTTCTCTTTCTCGGGAAGGGTAGATATCCTATTTTTAGTTTTTAGTTCAAATTAATGGATTGTTGAAACTAATGGATTCCACATTAAAAAA-TTTTAGATAACTTTATGACTTCTTAATTTATAATTTTAT--------------TAATTACTATATTTAATGAATTTACCATATATCTCCAATTTTGAGCCCAATCAATAAAAGAACTTCATTTGTGTCAATGTAGAAATAATGTGTCAATTTGGAGTAATCCAAAATATGGTTATTTTGGATTCATTGAGGAAATTTATTTTTTCTTTG---AAATTTATAAAATCAGATAAACGAGAAATAATGAAGTATCAATAAAAGTAAAAAAGAAAAACAGTTTTTTTATTCTATCGAGAGAATTATCTACTTGAAAAAGTTGCATTTTAGAATAGAATAAACTACGTCAAAGCCCTAAGATAAATAAATGGGACACCCC-TAAAA-TAAATGAAATTAATGAA--------------------TCTTCAAATTAACTTTTGAA--------------------CTCCTTTTCTTATAAAAATGAATCTTTACTAAAAAACTTTTT-GATTGAATTGACTTGTTCAATCTCGACGAT
PH_109              TTGTCGAACCCTGCAAGGCAGAACGACCTGTGAACATGTAAA-TACAACCGGGTGATGTGGAGTCGGGCCTTGGTCCTTATACCCATCCCCTACCGGTGTGTGTTTGTGGTGCCTCTTTTGGGG--TGCCATAGATG-CATGCTGGACCATAACAAAACCCCGGCACGGCATGTGCCAAGGAAAACAAAAA-TGAGAAGGACTCAAACCGTGTTGCCCTGTTTGCGGTGTGCATGCGGTTTGTGGACTCTTTGTAATTACAAACGACTCTCGGCAACGGATATCTCGGCTCACGCATCGATGAAGAACGTAGCAAAATGCGATACTTGGTGTGAATTGCAGAATCCCGTGAACCATCGAGTTTTTGAACGCAAGTTGCGCCCGAAGCCATTCGGTCGAGGGCACGCCTGCCTGGGCGTCACGCATCGCGTCGCCCCC-ATCATACAAACCCAACCGGTTGTCATGGTGATGGGG-CGGAGATTGGTCTCCCGTACTTGTTTCGGTTGGCCCAAAAAAGGAGTCCCCTTCAGCGGACACACGACTAGTGGTGGTTTAACAGACCCTTGTCTTTATCGTGTGTTATGAGCTGCT-AGGAAAG-CCTCAT-AAAGACCCCATCGTATCGTTTTAGGACGGTGCTTCGACCGCGACCGGAAATCTCTTTCTACCGGGAATTCA-AAAAGTTTTTTT-GTACGACAAACAAATAAGTCCTAAAATATTGGAATAATCGGAATGGATTTGATTCAAAAAATTGGCTCAAAAATTTGTTAATATAAAATTCACAATTGACAGTCCCTATTCTAATCAATATGAAATAGACCAGGTTTCAGTCTTATAAGATGTCTAAAAAAA---GAATAAAGAAAAAA-TACAAGGTTTTTTATTTCTTTTTTTTTTTT-----------GTAGTATATTTTCACTAAGATTTTTGTGGTGGGGAGTCTTATTTTCCCCATCGACCTTTACAATAATGAAAAATTTTTCTCTTTCTCGGGAAGGGTAGATATCCTATTTTTAGTTTTTAGTTCAAATTAATGGATTGTTGAAACTAATGGATTCCACATTAAAAAA-TTTTAGATAACTTTATGACTTCTTAATTTATAATTTTAT--------------TAATTACTATATTTAATGAATTTACCATATATCTCCAATTTTGAGCCCAATCAATAAAAGAACTTCATTTGTGTCAATGTAGAAATAATGTGTCAATTTGGAGTAATCCAAAATATGGTTATTTTGGATTCATTGAGGAAATTTATTTTTTCTTTG---AAATTTATAAAATCAGATAAACGAGAAATAATGAAGTATCAATAAAAGTAAAAAAGAAAAACAGTTTTTTTATTCTATCGAGAGAATTATCTACTTGAAAAAGTTGCATTTTAGAATAGAATAAACTACGTCAAAGCCCTAAGATAAATAAATGGGACACCCC-TAAAA-TAAATGAAATTAATGAA--------------------TCTTCAAATTAACTTTTGAA--------------------CTCCTTTTTTTATAAAAATGAATCTTTACTAAAAAACTTTTT-GATTGAATTGACTTGTTCAATCTCGACGAT
PH_100b               TTGTCGAACCCTGCAAGGCAGAACGACCTGTGAACATGTAAA-TACAACCGGGTGATGTGGAGTCGGGCCTTGGTCCTTATACCCATCCCCTACCGGTGTGTGTTTGTGGTGCCTCTTTTGGGG--TGCCATAGATG-CATGCTGGACCATAACAAAACCCCGGCACGGCATGTGCCAAGGAAAACAAAAA-TGAGAAGGACTCAAACCGTGTTGCCCTGTTTGCGGTGTGCATGCGGTTTGTGGACTCTTTGTAATTACAAACGACTCTCGGCAACGGATATCTCGGCTCACGCATCGATGAAGAACGTAGCAAAATGCGATACTTGGTGTGAATTGCAGAATCCCGTGAACCATCGAGTTTTTGAACGCAAGTTGCGCCCGAAGCCATTCGGTCGAGGGCACGCCTGCCTGGGCGTCACGCATCGCGTCGCCCCC-ATCATACAAACCCAACCGGTTGTCATGGTGATGGGG-CGGAGATTGGTCTCCCGTACTTGTTTCGGTTGGCCCAAAAAAGGAGTCCCCTTCAGCGGACACACGACTAGTGGTGGTTTAACAGACCCTTGTCTTTATCGTGTGTTATGAGCTGCT-AGGAAAG-CCTCAT-AAAGACCCCATCGTATCGTTTTAGGACGGTGCTTCGACCGCGACCGGAAATCTCTTTCTACCGGGAATTCA-AAAAGTTTTTTT-GTACGACAAACAAATAAGTCCTAAAATATTGGAATAATCGGAATGGATTTGATTCAAAAAATTGGCTCAAAAATTTGTTAATATAAAATTCACAATTGACAGTCCCTATTCTAATCAATATGAAATAGACCAGGTTTCAGTCTTATAAGATGTCTAAAAAAA---GAATAAAGAAAAAA-TACAAGGTTTTTTATTTCTTTTTTTTTTT------------GTAGTATATTTTCACTAAGATTTTTGTGGTGGGGAGTCTTATTTTCCCCATCGACCTTTACAATAATGAAAAATTTTTCTCTTTCTCGGGAAGGGTAGATATCCTATTTTTAGTTTTTAGTTCAAATTAATGGATTGTTGAAACTAATGGATTCCACATTAAAAAA-TTTTAGATAACTTTATGACTTCTTAATTTATAATTTGAT--------------TAATTACTATATTTAATGAATTTACCATATATCTCCAATTTTGAGCCCAATCAATAAAAGAACTTCATTTGTGTCAATGTAGAAATAATGTGTCAATTTGGAGTAATCCAAAATATGGTTATTTTGGATTCATTGAGGAAATTTATTTTTTCTTTG---AAATTTATAAAATCAGATAAACGAGAAATAATGAAGTATCAATAAAAGTAAAAAAGAAAAACAGTTTTTTTATTCTATCGAGAGAATTATCTACTTGAAAAAGTTGCATTTTAGAATAGAATAAACTACGTCAAAGCCCTAAGATAAATAAATGGGACACCCC-TAAAA-TAAATGAAATTAATGAA--------------------TCTTCAAATTAACTTTTGAA--------------------CTCCTTTTTTTATAAAAATGAATCTTTACTAAAAAACTTTTT-GATTGAATTGACTTGTTCAATCTCGACGAT
PH_100a                TTGTCGAACCCTGCAAGGCAGAACGACCTGTGAACATGTAAA-TACAACCGGGTGATGTGGAGTCGGGCCTTGGTCCTTATACCCATCCCCTACCGGTGTGTGTTTGTGGTGCCTCTTTTGGGG--TGCCATAGATG-CATGCTGGACCATAACAAAACCCCGGCACGGCATGTGCCAAGGAAAACAAAAA-TGAGAAGGACTCAAACCGTGTTGCCCTGTTTGCGGTGTGCATGCGGTTTGTGGACTCTTTGTAATTACAAACGACTCTCGGCAACGGATATCTCGGCTCACGCATCGATGAAGAACGTAGCAAAATGCGATACTTGGTGTGAATTGCAGAATCCCGTGAACCATCGAGTTTTTGAACGCAAGTTGCGCCCGAAGCCATTCGGTCGAGGGCACGCCTGCCTGGGCGTCACGCATCGYGTCGCCCCC-ATCATACAAACCCAACCGGTTGTCATGGTGATGGGG-CGGAGATTGGTCTCCCGTACTTGTTTCGGTTGGCCCAAAAAAGGAGTCCCCTTCAGCGGACACACGACTAGTGGTGGTTTAACAGACCCTTGTCTTTATCGTGTGTTATGAGCTGCT-AGGAAAG-CCTCAT-AAAGACCCCATCGTATCGTTTTAGGACGGTGCTTCGACCGCGACCGGAAATCTCTTTCTACCGGGAATTCA-AAAAGTTTTTTT-GTACGACAAACAAATAAGTCCTAAAATATTGGAATAATCGGAATGGATTTGATTCAAAAAATTGGCTCAAAAATTTGTTAATATAAAATTCACAATTGACAGTCCCTATTCTAATCAATATGAAATAGACCAGGTTTCAGTCTTATAAGATGTCTAAAAAAA---GAATAAAGAAAAAA-TACAAGGTTTTTTATTTCTTTTTTTTTTTT-----------GTAGTATATTTTCACTAAGATTTTTGTGGTGGGGAGTCTTATTTTCCCCATCGACCTTTACAATAATGAAAAATTTTTCTCTTTCTCGGGAAGGGTAGATATCCTATTTTTAGTTTTTAGTTCAAATTAATGGATTGTTGAAACTAATGGATTCCACATTAAAAAA-TTTTAGATAACTTTATGACTTCTTAATTTATAATTTTAT--------------TAATTACTATATTTAATGAATTTACCATATATCTCCAATTTTGAGCCCAATCAATAAAAGAACTTCATTTGTGTCAATGTAGAAATAATGTGTCAATTTGGAGTAATCCAAAATATGGTTATTTTGGATTCATTGAGGAAATTTATTTTTTCTTTG---AAATTTATAAAATCAGATAAACGAGAAATAATGAAGTATCAATAAAAGTAAAAAAGAAAAACAGTTTTTTTATTCTATCGAGAGAATTATCTACTTGAAAAAGTTGCATTTTAGAATAGAATAAACTACGTCAAAGCCCTAAGATAAATAAATGGGACACCCC-TAAAA-TAAATGAAATTAATGAA--------------------TCTTCAAATTAACTTTTGAA--------------------CTCCTTTTCTTATAAAAATGAATCTTTACTAAAAAACTTTTT-GATTGAATTGACTTGTTCAATCTCGACGAT
PH_117               TTGTCGAACCCTGCAAGGCAGAACGACCTGTGAACATGTAAA-TACAACCGGGTGATGTGGAGTCGGGCCTTGGTCCTTATACCCATCCCCTACCGGTGTGTGTTTGTGGTGCCTCTTTTGGGG--TGCCATAGATG-CATGCTGGACCATAACAAAACCCCGGCACGGCATGTGCCAAGGAAAACAAAAA-TGAGAAGGACTCAAACCGTGTTGCCCTGTTTGCGGTGTGCATGCGGTTTGTGGACTCTTTGTAATTACAAACGACTCTCGGCAACGGATATCTCGGCTCACGCATCGATGAAGAACGTAGCAAAATGCGATACTTGGTGTGAATTGCAGAATCCCGTGAACCATCGAGTTTTTGAACGCAAGTTGCGCCCGAAGCCATTCGGTCGAGGGCACGCCTGCCTGGGCGTCACGCATCGCGTCGCCCCC-ATCATACAAACCCAACCGGTTGTCATGGTGATGGGG-CGGAGATTGGTCTCCCGTACTTGTTTCGGTTGGCCCAAAAAAGGAGTCCCCTTCAGCGGACACACGACTAGTGGTGGTTTAACAGACCCTTGTCTTTATCGTGTGTTATGAGCTGCT-AGGAAAG-CCTCAT-AAAGACCCCATCGTATCGTTTTAGGACGGTGCTTCGACCGCGACCGGAAATCTCTTTCTACCGGGAATTCA-AAAAGTTTTTTT-GTACGACAAACAAATAAGTCCTAAAATATTGGAATAATCGGAATGGATTTGATTCAAAAAATTGGCTCAAAAATTTGTTAATATAAAATTCACAATTGACAGTCCCTATTCTAATCAATATGAAATAGACCAGGTTTCAGTCTTATAAGATGTCTAAAAAAA---GAATAAAGAAAAAA-TACAAGGtTTTTTATTTCTTTTTTTTTTTTTTT----CTTTGTAGTATATTTTCACTAAGATTTTTGTGGTGGGGAGTCTTATTTTCCCCATCGACCTTTACAATAATGAAAAATTTTTCTCTTTCTCGGGAAGGGTAGATATCCTATTTTTAGTTTTTAGTTCAAATTAATGGATTGTTGAAACTAATGGATTCCACATTAAAAAA-TTTTAGATAACTTTA-------------------------------------------------TTTAATGAATTTACCATATATCTCCAATTTTGAGCCCAATCAATAAAAGAACTTCATTTGTGTCAATGTAGAAATAATGTGTCAATTTGGAGTAATCCAAAATATGGTTATTTTGGATTCATTGAGGAAATTTATTTTTTCTTTG---AAATTTATGAAATCAGATAAACGAGAAATAATGAAGTATCAATAAAAGTAAAAAAGAAAAACAGTTTTTTTATTCTATCGAGAGAATTATCTACTTGAAAAAGTTGCATTTTAGAATAGAATAAACTACGTCAAAGCCCTAAGATAAATAAATGGGACACCCC-TAAAA-TAAATGAAATTAATGAA--------------------TCTTCAAATTAACTTTTGAA--------------------CTCCTTTTTTTATAAAAATGAATCTTTACTAAAAAACTTTTT-GATTGAATTGACTTGTTCAATCTCGACGAT
PH_60               TTGTCGAACCCTGCAAGGCAGAACGACCTGTGAACATGTAAA-TACAACCGGGTGATGTGGAGTCGGGCCTTGGTCCTTATACCCATCCCCTACCGGTGTGTGTTTGTGGTGCCTCTTTTGGGG--TGCCATAGATG-CATGCTGGACCATAACAAAACCCCGGCACGGCATGTGCCAAGGAAAACAAAAA-TGAGAAGGACTCAAACCGTGTTGCCCTGTTTGCGGTGTGCATGCGGTTTGTGGACTCTTTGTAATTACAAACGACTCTCGGCAACGGATATCTCGGCTCACGCATCGATGAAGAACGTAGCAAAATGCGATACTTGGTGTGAATTGCAGAATCCCGTGAACCATCGAGTTTTTGAACGCAAGTTGCGCCCGAAGCCATTCGGTCGAGGGCACGCCTGCCTGGGCGTCACGCATCGCGTCGCCCCC-ATCATACAAACCCAACCGGTTGTCATGGTGATGGGG-CGGAGATTGGTCTCCCGTGCTTGTTTCGGTTGGCCCAAAAAAGGAGTCCCCTTCAGCGGACACACGACTAGTGGTGGTTTAACAGACCCTTGTCTTTATCGTGTGTTATGAGCTGCT-AGGAAAG-CCTCAT-AAAGACCCCATCGTATCGTTTTAGGACGGTGCTTCGACCGCGACCGGAAATCTCTTTCTACCGGGAATTCA-AAAAGTTTTTTT-GTACGACAAACAAATAAGTCCTAAAATATTGGAATAATCGGAATGGATTTGATTCAAAAAATTGGCTCAAAAATTTGTTAATATAAAATTCACAATTGACAGTCCCTATTCTAATCAATATGAAATAGACCAGGTTTCAGTCTTATAAGATGTCTAAAAAAA---GAATAAAGAAAAAA-TACAAGGTTTTTTATTTCTTTTTTTTTTTTTT-----------AGTATATTTTCACTAAGATTTTTGTGGTGGGGAGTCTTATTTTCCCCATCGACCTTTACAATAATGAAAAATTTTTCTCTTTCTCGGGAAGGGTAGATATCCTATTTTTAGTTTTTAGTTCAAATTAATGGATTGTTGAAACTAATGGATTCCACATTAAAAAA-TTTTAGATAACTTTATGACTTCTTAATTTATAATTTTAT--------------TAATTACTATATTTAATGAATTTACCATATATCTCCAATTTTGAGCCCAATCAATAAAAGAACTTCATTTGTGTCAATGTAGAAATAATGTGTCAATTTGGAGTAATCCAAAATATGGTTATTTTGGATTCATTGAGGAAATTTATTTTTTCTTTG---AAATTTATAAAATCAGATAAACGAGAAATAATGAAGTATCAATAAAAGTAAAAAAGAAAAACAGTTTTTTTATTCTATCGAGAGAATTATCTACTTGAAAAAGTTGCATTTTAGAATAGAATAAACTACGTCAAAGCCCTAAGATAAATAAATGGGACACCCC-TAAAA-TAAATGAAATTAATGAA--------------------TCTTCAAATTAACTTTTGAA--------------------CTCCTTTTCTTATAAAAATGAATCTTTACTAAAAAACTTTTT-GATTGAATTGACTTGTTCAATCTCGACGAT
PH_73               TTGTCGAACCCTGCAAGGCAGAACGACCTGTGAACATGTAAA-TACAACCGGGTGATGTGGAGTCGGGCCTTGGTCCTTATACCCATCCCCTACCGGTGTGTGTTTGTGGTGCCTCTTTTGGGG--TGCCATAGATG-CATGCTGGACCATAACAAAACCCCGGCACGGCATGTGCCAAGGAAAACAAAAA-TGAGAAGGACTCAAACCGTGTTGCCCTGTTTGCGGTGTGCATGCGGTTTGTGGACTCTTTGTAATTACAAACGACTCTCGGCAACGGATATCTCGGCTCACGCATCGATGAAGAACGTAGCAAAATGCGATACTTGGTGTGAATTGCAGAATCCCGTGAACCATCGAGTTTTTGAACGCAAGTTGCGCCCGAAGCCATTCGGTCGAGGGCACGCCTGCCTGGGCGTCACGCATCGCGTCGCCCCC-ATCATACAAACCCAACCGGTTGTCATGGTGATGGGG-CGGAGATTGGTCTCCCGTACTTGTTTCGGTTGGCCCAAAAAAGGAGTCCCCTTCAGCGGACACACGACTAGTGGTGGTTTAACAGACCCTTGTCTTTATCGTGTGTTATGAGCTGCT-AGGAAAG-CCTCAT-AAAGACCCCATCGTATCGTTTTAGGACGGTGCTTCGACCGCGACCGGAAATCTCTTTCTACCGGGAATTCA-AAAAGTTTTTTT-GTACGACAAACAAATAAGTCCTAAAATATTGGAATAATCGGAATGGATTTGATTCAAAAAATTGGCTCAAAAATTTGTTAATATAAAATTCACAATTGACAGTCCCTATTCTAATCAATATGAAATAGACCAGGTTTCAGTCTTATAAGATGTCTAAAAAAA---GAATAAAGAAAAAA-TACAAGGTTTTTTATTTCTTTTTTTTTTT------------GTAGTATATTTTCACTAAGATTTTTGTGGTGGGGAGTCTTATTTTCCCCATCGACCTTTACAATAATGAAAAATTTTTCTCTTTCTCGGGAAGGGTAGATATCCTATTTTTAGTTTTTAGTTCAAATTAATGGATTGTTGAAACTAATGGATTCCACATTAAAAAA-TTTTAGATAACTTTATGACTTCTTAATTTATAATTTGAT--------------TAATTACTATATTTAATGAATTTACCATATATCTCCAATTTTGAGCCCAATCAATAAAAGAACTTCATTTGTGTCAATGTAGAAATAATGTGTCAATTTGGAGTAATCCAAAATATGGTTATTTTGGATTCATTGAGGAAATTTATTTTTTCTTTG---AAATTTATAAAATCAGATAAACGAGAAATAATGAAGTATCAATAAAAGTAAAAAAGAAAAACAGTTTTTTTATTCTATCGAGAGAATTATCTACTTGAAAAAGTTGCATTTTAGAATAGAATAAACTACGTCAAAGCCCTAAGATAAATAAATGGGACACCCC-TAAAA-TAAATGAAATTAATGAA--------------------TCTTCAAATTAACTTTTGAA--------------------CTCCTTTTTTTATAAAAATGAATCTTTACTAAAAAACTTTTT-GATTGAATTGACTTGTTCAATCTCGACGAT
PH_112               TTGTCGAACCCTGCAAGGCAGAACGACCTGTGAACATGTAAA-TACAACCGGGTGATGTGGAGTCGGGCCTTGGTCCTTATACCCATCCCCTACCGGTGTGTGTTTGTGGTGCCTCTTTTGGGG--TGCCATAGATG-CATGCTGGACCATAACAAAACCCCGGCACGGCATGTGCCAAGGAAAACAAAAA-TGAGAAGGACTCAAACCGTGTTGCCCTGTTTGCGGTGTGCATGCGGTTTGTGGACTCTTTGTAATTACAAACGACTCTCGGCAACGGATATCTCGGCTCACGCATCGATGAAGAACGTAGCAAAATGCGATACTTGGTGTGAATTGCAGAATCCCGTGAACCATCGAGTTTTTGAACGCAAGTTGCGCCCGAAGCCATTCGGTCGAGGGCACGCCTGCCTGGGCGTCACGCATCGCGTCGCCCCC-ATCATACAAACCCAACCGGTTGTCATGGTGATGGGG-CRGAGATTGGTCTCCCGTACTTGTTTCGGTTGGCCCAAAAAAGGAGTCCCCTTCAGCGGACACACGACTAGTGGTGGTTTAACAGACCCTTGTCTTTATCGTGTGTTATGAGCTGCT-AGGAAAG-CCTCAT-AAAGACCCCATCGTATCGTTTTAGGACGGTGCTTCGACCGCGACCGGAAATCTCTTTCTACCGGGAATTCA-AAAAGTTTTTTT-GTACGACAAACAAATAAGTCCTAAAATATTGGAATAATCGGAATGGATTTGATTCAAAAAATTGGCTCAAAAATTTGTTAATATAAAATTCACAATTGACAGTCCCTATTCTAATCAATATGAAATAGACCAGGTTTCAGTCTTATAAGATGTCTAAAAAAA---GAATAAAGAAAAAA-TACAAGGTTTTTTATTTCTTTTTTTTTTTT-----------GTAGTATATTTTCACTAAGATTTTTGTGGTGGGGAGTCTTATTTTCCCCATCGACCTTTACAATAATGAAAAATTTTTCTCTTTCTCGGGAAGGGTAGATATCCTATTTTTAGTTTTTAGTTCAAATTAATGGATTGTTGAAACTAATGGATTCCACATTAAAAAA-TTTTAGATAACTTTATGACTTCTTAATTTATAATTTTAT--------------TAATTACTATATTTAATGAATTTACCATATATCTCCAATTTTGAGCCCAATCAATAAAAGAACTTCATTTGTGTCAATGTAGAAATAATGTGTCAATTTGGAGTAATCCAAAATATGGTTATTTTGGATTCATTGAGGAAATTTATTTTTTCTTTG---AAATTTATAAAATCAGATAAACGAGAAATAATGAAGTATCAATAAAAGTAAAAAAGAAAAACAGTTTTTTTATTCTATCGAGAGAATTATCTACTTGAAAAAGTTGCATTTTAGAATAGAATAAACTACGTCAAAGCCCTAAGATAAATAAATGGGACACCCC-TAAAA-TAAATGAAATTAATGAA--------------------TCTTCAAATTAACTTTTGAA--------------------CTCCTTTTCTTATAAAAATGAATCTTTACTAAAAAACTTTTT-GATTGAATTGACTTGTTCAATCTCGACGAT
PH_111               TTGTCGAACCCTGCAAGGCAGAACGACCTGTGAACATGTAAA-TACAACCGGGTGATGTGGAGTCGGGCCTTGGTCCTTATACCCATCCCCTACCGGTGTGTGTTTGTGGTGCCTCTTTTGGGG--TGCCATAGATG-CATGCTGGACCATAACAAAACCCCGGCACGGCATGTGCCAAGGAAAACAAAAA-TGAGAAGGACTCAAACCGTGTTGCCCTGTTTGCGGTGTGCATGCGGTTTGTGGACTCNNTGTAATTACAAACGACTCTCGGCAACGGATATCTCGGCTCACGCATCGATGAAGAACGTAGCAAAATGCGATACTTGGTGTGAATTGCAGAATCCCGTGAACCATCGAGTTTTTGAACGCAAGTTGCGCCCGAAGCCATTCGGTCGAGGGCACGCCTGCCTGGGCGTCACGCATCGCGTCGCCCCC-ATCATACAAACCCAACCGGTTGTCATGGTGATGGGG-CGGAGATTGGTCTCCCGTACTTGTTTCGGTTGGCCCAAAAAAGGAGTCCCCTTCAGCGGACACACGACTAGTGGTGGTTTAACAGACCCTTGTCTTTATCGTGTGTTATGAGCTGCT-AGGAAAG-CCTCAT-AAAGACCCCATCGTATCGTTTTAGGACGGTGCTTCGACCGCGACCGGAAATCTCTTTCTACCGGGAATTCA-AAAAGTTTTTTT-GTACGACAAACAAATAAGTCCTAAAATATTGGAATAATCGGAATGGATTTGATTCAAAAAATTGGCTCAAAAATTTGTTAATATAAAATTCACAATTGACAGTCCCTATTCTAATCAATATGAAATAGACCAGGTTTCAGTCTTATAAGATGTCTAAAAAAA---GAATAAAGAAAAAA-TACAAGGTTTTTTATTTCTTTTTTTTTTT------------GTAGTATATTTTCACTAAGATTTTTGTGGTGGGGAGTCTTATTTTCCCCATCGACCTTTACAATAATGAAAAATTTTTCTCTTTCTCGGGAAGGGTAGATATCCTATTTTTAGTTTTTAGTTCAAATTAATGGATTGTTGAAACTAATGGATTCCACATTAAAAAA-TTTTAGATAACTTTATGACTTCTTAATTTATAATTTTAT--------------TAATTACTATATTTAATGAATTTACCATATATCTCCAATTTTGAGCCCAATCAATAAAAGAACTTCATTTGTGTCAATGTAGAAATAATGTGTCAATTTGGAGTAATCCAAAATATGGTTATTTTGGATTCATTGAGGAAATTTATTTTTTCTTTG---AAATTTATAAAATCAGATAAACGAGAAATAATGAAGTATCAATAAAAGTAAAAAAGAAAAACAGTTTTTTTATTCTATCGAGAGAATTATCTACTTGAAAAAGTTGCATTTTAGAATAGAATAAACTACGTCAAAGCCCTAAGATAAATAAATGGGACACCCC-TAAAA-TAAATGAAATTAATGAA--------------------TCTTCAAATTAACTTTTGAA--------------------CTCCTTTTCTTATAAAAATGAATCTTTACTAAAAAACTTTTT-GATTGAATTGACTTGTTCAATCTCGACGAT
PH_91               TTGTCGAACCCTGCAAGGCAGAACGACCTGTGAACATGTAAA-TACAACCGGGTGATGTGGAGTCGGGCCTTGGTCCTTATACCCATCCCCTACCGGCGTGTGTTTGTGGTGCCTCTTTTGGGG--TGCCATAGATG-CATGCTGGACCATAACAAAACCCCGGCACGGCATGTGCCAAGGAAAACAAAAA-TGAGAAGGACTCAAACCGTGTTGCCCTGTTTGCGGTGTGCATGCGGTTCGTGGACTCTTTGTAATTACAAACGACTCTCGGCAACGGATATCTCGGCTCACGCATCGATGAAGAACGTAGCAAAATGCGATACTTGGTGTGAATTGCARAATCCCGTGAACCATCGAGTTTTTGAACGCAAGTTGCGCCCGAAGCCATTCGGTCGAGGGCACGCCTGCCTGGGCGTCACGCATCGCGTCGCCCCC-ATCATACAAACCCAACCGGTTGTCATGGTGATGGGG-CGGAGATTGGTCTCCCGTACTTGTTCCGGTTGGCCCAAAAAAGGAGTCCCCTTCAGCGGACACACGACTAGTGGTGGTTTAACAGACCCTTGTCTTTATCGTGTGTTATGAGCTGCT-AGGGAAG-CCTCAT-CAAGACCCCATCGTATCGTTTTAGGACGGTGCTTCGACCGCGACCGGAAATCTCTTTCTACCGGGAATTCA-AAAAGTTTTTTT-GTACGACAAACAAATAAGTCCTAAAATATTGGAATAATCGGAATGGATTTGATTCAAAAAATTGGCTCAAAAATTTGTTAATATAAAATTCACAATTGACAGTCCCTATTCTAATCAATATGAAATAGACCAGGTTTCAGTCTTATAAGATGTCTAAAAAAA---GAATAAAGAAAAAA-TACAAGGTTTTTTATTTCTTTTTTTTTTTT-----------GTAGTATATTTTCACTAAGATTTTTGTGGTGGGGAGTCTTATTTTCCCCATCGACCTTTACAATAATGAAAAATTTTTCTCTTTCTCGGGAAGGGTAGATATCCTATTTTTAGTTTTTAGTTCAAATTAATGGATTGTTGAAACTAATGGATTCCACATTAAAAAA-TTTTAGATAACTTTATGACTTCTTAATTTATAATTTTAT--------------TAATTACTATATTTAATGAATTTACCATATATCTCCAATTTTGAGCCCAATCAATAAAAGAACTTCATTTGTGTCAATGTAGAAATAATGTGTCAATTTGGAGTAATCCAAAATATGGTTATTTTGGATTCATTGAGGAAATTTATTTTTTCTTTG---AAATTTATAAAATCAGATAAACGAGAAATAATGAAGTATCAATAAAAGTAAAAAAGAAAAACAGTTTTTTTATTCTATCGAGAGAATTATCTACTTGAAAAAGTTGCATTTTAGAATAGAATAAACTACGTCAAAGCCCTAAGATAAATAAATGGGACACCCC-TAAAA-TAAATGAAATTAATGAA--------------------TCTTCAAATTAACTTTTGAA--------------------CTCCTTTTCTTATAAAAATGAATCTTTACTAAAAAACTTTTT-GATTGAATTGACTTGTTCAATCTCGACGAT
PH_92                TTGTCGAACCCTGCAAGGCAGAACGACCTGTGAACATGTAAA-TACAACCGGGTGATGTGGAGTCGGGCCTTGGTCCTTATACCCATCCCCTACCGGCGTGTGTTTGTGGTGCCTCTTTTGGGG--TGCCATAGATG-CATGCTGGACCATAACAAAACCCCGGCACGGCATGTGCCAAGGAAAACAAAAA-TGAGAAGGACTCAAACCGTGTTGCCCTGTTTGCGGTGTGCATGCGGTTCGTGGACTCTTTGTAATTACAAACGACTCTCGGCAACGGATATCTCGGCTCACGCATCGATGAAGAACGTAGCAAAATGCGATACTTGGTGTGAATTGCAGAATCCCGTGAACCATCGAGTTTTTGAACGCAAGTTGCGCCCGAAGCCATTCGGTCGAGGGCACGCCTGCCTGGGCGTCACGCATCGCGTCGCCCCC-ATCATACAAACCCAACCGGTTGTCATGGTGATGGGG-CGGAGATTGGTCTCCCGTACTTGTTCCGGTTGGCCCAAAAAAGGAGTCCCCTTCAGCGGACACACGACTAGTGGTGGTTTAACAGACCCTTGTCTTTATCGTGTGTTATGAGCTGCT-AGGGAAG-CCTCAT-CAAGACCCCATCGTATCGTTTTAGGACGGTGCTTCGACCGCGACCGGAAATCTCTTTCTACCGGGAATTCA-AAAAGTTTTTTT-GTACGACAAACAAATAAGTCCTAAAATATTGGAATAATCGGAATGGATTTGATTCAAAAAATTGGCTCAAAAATTTGTTAATATAAAATTCACAATTGACAGTCCCTATTCTAATCAATATGAAATAGACCAGGTTTCAGTCTTATAAGATGTCTAAAAAAA---GAATAAAGAAAAAA-TACAAGGTTTTTTATTTCTTTTTTTTTTTT-----------GTAGTATATTTTCACTAAGATTTTTGTGGTGGGGAGTCTTATTTTCCCCATCGACCTTTACAATAATGAAAAATTTTTCTCTTTCTCGGGAAGGGTAGATATCCTATTTTTAGTTTTTAGTTCAAATTAATGGATTGTTGAAACTAATGGATTCCACATTAAAAAA-TTTTAGATAACTTTATGACTTCTTAATTTATAATTTTAT--------------TAATTACTATATTTAATGAATTTACCATATATCTCCAATTTTGAGCCCAATCAATAAAAGAACTTCATTTGTGTCAATGTAGAAATAATGTGTCAATTTGGAGTAATCCAAAATATGGTTATTTTGGATTCATTGAGGAAATTTATTTTTTCTTTG---AAATTTATAAAATCAGATAAACGAGAAATAATGAAGTATCAATAAAAGTAAAAAAGAAAAACAGTTTTTTTATTCTATCGAGAGAATTATCTACTTGAAAAAGTTGCATTTTAGAATAGAATAAACTACGTCAAAGCCCTAAGATAAATAAATGGGACACCCC-TAAAA-TAAATGAAATTAATGAA--------------------TCTTCAAATTAACTTTTGAA--------------------CTCCTTTTCTTATAAAAATGAATCTTTACTAAAAAACTTTTT-GATTGAATTGACTTGTTCAATCTCGACGAT
PH_89                TTGTCGAACCCTGCAAGGCAGAACGACCTGTGAACATGTAAA-TACAACCGGGTGAtGTGGAGTCGGGCCTTGGTCCTTATACCCATCCCCTACCGGCGTGTGTTTGTGGTGCCTCTTTTGGGG--TGCCATAGATG-CATGCTGGACCATAACAAAACCCCGGCACGGCATGTGCCAAGGAAAACAAAA--TGAGAAGGACTCAAACCGTGTTGCCCTGTTTGCGGTGTGCATGCGGTTCGTGGACTCTTTGTAATTACAAACGACTCTCGGCAACGGATATCTCGGCTCACGCATCGATGAAGAACGTAGCAAAATGCGATACTTGGTGTGAATTGCAGAATCCCGTGAACCATCGAGTTTTTGAACGCAAGTTGCGCCCGAAGCCATTCGGTCGAGGGCACGCCTGCCTGGGCGTCACGCATCGCGTCGCCCCC-ATCATACAAACCCAACCGGTTGTCATGGTGATGGGG-CGGAGATTGGTCTCCCGTACTTGTTCCGGTTGGCCCAAAAAAGGAGTCCCCTTCAGCGGACACACGACTAGTGGTGGTTTAACAGACCCTTGTCTTTATCGTGTGTTATGAGCTGCT-AGGGAAG-CCTCAT-CAAGACCCCATCGTATCGTTTTAGGACGGTGCTTCGACCGCGACCGGAAATCTCTTTCTACCGGGAATTCA-AAAAGTTTTTT--GTACGACAAACAAATAAGTCCTAAAATATTGGAATAATCGGAATGGATTTGATTCAAAAAATTGGCTCAAAAATTTGTTAATATAAAATTCACAATTGACAGTCCCTATTCTAATCAATATGAAATAGACCAGGTTTCAGTCTTATAAGATGTCTAAAAAAA---GAATAAAGAAAAAA-TACAAGGTTTTTTATTTCTTTTTTTTTTTT-----------GTAGTATATTTTCACTAAGATTTTTGTGGTGGGGAGTCTTATTTTCCCCATCGACCTTTACAATAATGAAAAATTTTTCTCTTTCTCGGGAAGGGTAGATATCCTATTTTTAGTTTTTAGTTCAAATTAATGGATTGTTGAAACTAATGGATTCCACATTAAAAAA-TTTTAGATAACTTTATGACTTCTTAATTTATAATTTTAT--------------TAATTACTATATTTAATGAATTTACCATATATCTCCAATTTTGAGCCCAATCAATAAAAGAACTTCATTTGTGTCAATGTAGAAATAATGTGTCAATTTGGAGTAATCCAAAATATGGTTATTTTGGATTCATTGAGGAAATTTATTTTTTCTTTG---AAATTTATAAAATCAGATAAACGAGAAATAATGAAGTATCAATAAAAGTAAAAAAGAAAAACAGTTTTTTTATTCTATCGAGAGAATTATCTACTTGAAAAAGTTGCATTTTAGAATAGAATAAACTACGTCAAAGCCCTAAGATAAATAAATGGGACACCCC-TAAAA-TAAATGAAATTAATGAA--------------------TCTTCAAATTAACTTTTGAA--------------------CTCCTTTTCTTATAAAAATGAATCTTTACTAAAAAACTTTTT-GATTGAATTGACTTGTTCAATCTCGACGAT
PH_120a                TTGTCGAACCCTGCAAGGCAGAACGACCTGTGAACATGTAAA-TACAACCGGGTGATGTGGAGTCGGGCCTTGGTCCTTATACCCATCCCCTACCGGCGTGTGTTTGTGGTGCCTCTTTTGGGG--TGCCATAGATG-CATGCTGGACCATAACAAAACCCCGGCACGGCATGTGCCAAGGAAAACAAAAA-TGAGAAGGACTCAAAYCGTGTTGCCCTGTTTGCGGTGTGCATGCGGTTCGtGGACTCTTTGTAATTACAAACGACTCTCGGCAACGGATATCTCGGCTCACGCATCGATGAAGAACGTAGCAAAATGCGATACTTGGTGTGAATTGCAGAATCCCGTGAACCATCGAGTTTTTGAACGCAAGTTGCGCCCGAAGCCATTCGGTCGAGGGCACGCCTGCCTGGGCGTCACGCATCGCGTCGCCCCC-ATCATACAAACCCAACCGGTTGTCATGGTGATGGGG-CGGAGATTGGTCTCCCGTACTTGTTCCGGTTGGCCCAAAAAAGGAGTCCCCTTCAGCGGACACACGACTAGTGGTGGTTTAACAGACCCTTGTCTTTATCGTGTGTTATGAGCTGCT-AGGGAAG-CCTCAT-CAAGACCCCATCGTATCGTTTTAGGACGGTGCTTCGACCGCGACCGGAAATCTCTTTCTACCGGGAATTCA-AAAAGTTTTTTT-GTACGACAAACAAATAAGTCCTAAAATATTGGAATAATCGGAATGGATTTGATTCAAAAAATTGGCTCAAAAATTTGTTAATATAAAATTCACAATTGACAGTCCCTATTCTAATCAATATGAAATAGACCAGGTTTCAGTCTTATAAGATGTCTAAAAAAA---GAATAAAGAAAAAA-TACAAGGTTTTTTATTTCTTTTTTTTTTT------------GTAGTATATTTTCACTAAGATTTTTGTGGTGGGGAGTCTTATTTTCCCCATCGACCTTTACAATAATGAAAAATTTTTCTCTTTCTCGGGAAGGGTAGATATCCTATTTTTAGTTTTTAGTTCAAATTAATGGATTGTTGAAACTAATGGATTCCACATTAAAAAA-TTTTAGATAACTTTATGACTTCTTAATTTATAATTTTAT--------------TAATTACTATATTTAATGAATTTACCATATATCTCCAATTTTGAGCCCAATCAATAAAAGAACTTCATTTGTGTCAATGTAGAAATAATGTGTCAATTTGGAGTAATCCAAAATATGGTTATTTTGGATTCATTGAGGAAATTTATTTTTTCTTTG---AAATTTATAAAATCAGATAAACGAGAAATAATGAAGTATCAATAAAAGTAAAAAAGAAAAACAGTTTTTTTATTCTATCGAGAGAATTATCTACTTGAAAAAGTTGCATTTTAGAATAGAATAAACTACGTCAAAGCCCTAAGATAAATAAATGGGACACCCC-TAAAA-TAAATGAAATTAATGAA--------------------TCTTCAAATTAACTTTTGAA--------------------CTCCTTTTTTTATAAAAATGAATCTTTACTAAAAAACTTTTT-GATTGAATTGACTTGTTCAATCTCGACGAT
PH_33               TTGTCGAACCCTGCAAGGCAGAACGACCTGTGAACATGTAAA-TACAACCGGGTGATGTGGAGTCGGGCCTTGGTCCTTATACCCATCCCCTACCGGCGTGTGTTTGTGGTGCCTCTTTTGGGG--TGCCATAGATG-CATGCTGGACCATAACAAAACCCCGGCACGGCATGTGCCAAGGAAAACAAAAA-TGAGAAGGACTCAAACCGTGTTGCCCTGTTTGCGGTGTGCATGCGGTTCGTGGACTCTTTGTAATTACAAACGACTCTCGGCAACGGATATCTYGGCTCACGCATCGATGAAGAACGTAGCAAAATGCGATACTTGGTGTGAATTGCAGAATCCCGTGAACCATCGAGTTTTTGAACGCAAGTTGCGCCCGAAGCCATTCGGTCGAGGGCACGCCTGCCTGGGCGTCACGCATCGCGTCGCCYCC-ATCATACAAACCCAACCGGTTGTCATGGTGATGGGG-CGGAGATTGGTCTCCCGTACTTGTTCCGGTTGGCCCAAAAAAGGAGTCCCCTTCAGCGGACACACGACTAGTGGTGGTTTAACAGACCCTTGTCTTTATCGTGTGTTATGAGCTGCT-AGGGAAG-CCTCAT-CAAGACCCCATCGTATCGTTTTAGGACGGTGCTTCGACCGCGACCGGAAATCTCTTTCTACCGGGAATTCA-AAAAGTTTTTTT-GTACGACAAACAAATAAGTCCTAAAATATTGGAATAATCGGAATGGATTTGATTCAAAAAATTGGCTCAAAAATTTGTTAATATAAAATTCACAATTGACAGTCCCTATTCTAATCAATATGAAATAGACCAGGTTTCAGTCTTATAAGATGTCTAAAAAAA---GAATAAAGAAAAAA-TACAAGGTTTTTTATTTCTTTTTTTTTT-------------GTAGTATATTTTCACTAAGATTTTTGTGGTGGGGAGTCTTATTTTCCCCATCGACCTTTACAATAATGAAAAATTTTTCTCTTTCTCGGGAAGGGTAGATATCCTATTTTTAGTTTTTAGTTCAAATTAATGGATTGTTGAAACTAATGGATTCCACATTAAAAAA-TTTTAGATAACTTTCTGACTTCTTAATTTATAATTTTAT--------------TAATTACTATATTTAATGAATTTACCATATATCTCCAATTTTGAGCCCAATCAATAAAAGAACTTCATTTGTGTCAATGTAGAAATAATGTGTCAATTTGGAGTAATCCAAAATATGGTTATTTTGGATTCATTGAGGAAATTTATTTTTTCTTTG---AAATTTATAAAATCAGATAAACGAGAAATAATGAAGTATCAATAAAAGTAAAAAAGAAAAACAGTTTTTTTATTCTATCGAGAGAATTATCTACTTGAAAAAGTTGCATTTTAGAATAGAATAAACTACGTCAAAGCCCTAAGATAAATAAATGGGACACCCC-TAAAA-TAAATGAAATTAATGAA--------------------TCTTCAAATTAACTTTTGAA--------------------CTCCTTTTCTTATAAAAATGAATCTTTACTAAAAAACTTTTT-GATTGAATTGACTTGTTCAATCTCGACGAT
PH_65                TTGTCGAACCCTGCAAGGCAGAACGACCTGTGAACATGTAAA-TACAACCGGGTGATGTGGAGTCGGGCCTTGGTCCTTATACCCATCCCCTACCGGCGTGTGTTTGTGGTGCCTCTTTTGGGG--TGCCATAGATG-CATGCTGGACCATAACAAAACCCCGGCACGGCATGTGCCAAGGAAAACAAAAA-TGAGAAGGACTCAAACCGTGTTGCCCTGTTTGCGGTGTGCATGCGGTTCGTGGACTCTTTGTAATTACAAACGACTCTCGGCAACGGATATCTCGGCTCACGCATCGATGAAGAACGTAGCAAAATGCGATACTTGGTGTGAATTGCAGAATCCCGTGAACCATCGAGTTTTTGAACGCAAGTTGCGCCCGAAGCCATTCGGTCGAGGGCACGCCTGCCTGGGCGTCACGCATCGCGTCGCCCCC-ATCATACAAACCCAACCGGTTGTCATGGTGATGGGG-CGGAGATTGGTCTCCCGTACTTGTTCCGGTTGGCCCAAAAAAGGAGTCCCCTTCAGCGGACACACGACTAGTGGTGGTTTAACAGACCCTTGTCTTTATCGTGTGTTATGAGCTGCT-AGGGAAG-CCTCAT-CAAGACCCCATMGTATCGTTTTAGGACGGTGCTTCGACCGCGACCGGAAATCTCTTTCTACCGGGAATTCA-AAAAGTTTTTTT-GTACGACAAACAAATAAGTCCTAAAATATTGGAATAATCGGAATGGATTTGATTCAAAAAATTGGCTCAAAAATTTGTTAATATAAAATTCATAATTGACAGTCCCTATTCTAACCAATATGAAATAGACCAGGTTTCAGTCTTATAAGATGTCTAAAAAAA---GAATAAAGAAAAAA-TACAAGGTTTTTTATTTCTTTTTTTTTTTT-------CTTTGTAGTATATTTTCACTAAGATTTTTGTGGTGGGGAGTCTTATTTTCCCCATCGACCTTTACAATAATGAAAAATTTTTCTCTTTCTCGGGAAGGGTAGATATCCTATTTTTAGTTTTTAGTTCAAATTAATGGATTGTTGAAACTAATGGATTCCACATTAAAAAA-TTTTAGATAACTTTATGACTTCTTAATTTATAATTTTAT--------------TAATTACTATATTTAATGAATTTACCATATATCTCCAATTTTGAGCCCAATCAATAAAAGAACTTCATTTGTGTCAATGTAGAAATAATGTGTCAATTTGGAGTAATCCAAAATATGGTTATTTTGGATTCATTGAGGAAATTTATTTTTTCTTTG---AAATTTATGAAATCAGATAAACGAGAAATAATGAAGTATCAATAAAAGTAAAAAAAAAA--CAGTTTTTTTATTCTATCGAGAGAATTATCTACTTGAAAAAGTTGCATTTTAGAATAGAATAAACTACGTCAAAGCCCTAAGATAAATAAATGGGACACCCC-TAAAA-TAAATGAAATTAATGAA--------------------TCTTGAAATTAACTTTTGAA--------------------CTCCTTTTTTTATAAAAATGAATCTTTACTAAAAAACTTTTT-GATTGAATTGACTTGTTCAATCTCGACGAT
PH_67                TTGTCGAACCCTGCAAGGCAGAACGACCTGTGAACATGTAAA-TACAACCGGGTGATGTGGAGTCGGGCCTTGGTCCTTATACCCATCCCCTACCGGCGTGTGTTTGTGGTGCCTCTTTTGGGG--TGCCATAGATG-CATGCTGGACCATAACAAAACCCCGGCACGGCATGTGCCAAGGAAAACAAAAA-TGAGAAGGACTCAAACCGTGTTGCCCTGTTTGCGGTGTGCATGCGGTTCGTGGACTCTTTGTAATTACAAACGACTCTCGGCAACGGATATCTCGGCTCACGCATCGATGAAGAACGTAGCAAAATGCGATACTTGGTGTGAATTGCAGAATCCCGTGAACCATCGAGTTTTTGAACGCAAGTTGCGCCCGAAGCCATTCGGTCGAGGGCACGCCTGCCTGGGCGTCACGCATCGCGTCGCCCCC-ATCATACAAACCCAACCGGTTGTCATGGTGATGGGG-CGGAGATTGGTCTCCCGTACTTGTTCCGGTTGGCCCAAAAAAGGAGTCCCCTTCAGCGGACACACGACTAGTGGTGGTTTAACAGACCCTTGTCTTTATCGTGTGTTATGAGCTGCT-AGGGAAG-CCTCAT-CAAGACCCCATCGTATCGTTTTAGGACGGTGCTTCGACCGCGACCGGAAATCTCTTTCTACCGGGAATTCA-AAAAGTTTTTTT-GTACGACAAACAAATAAGTCCTAAAATATTGGAATAATCGGAATGGATTTGATTCAAAAAATTGGCTCAAAAATTTGTTAATATAAAATTCATAATTGACAGTCCCTATTCTAACCAATATGAAATAGACCAGGTTTCAGTCTTATAAGATGTCTAAAAAAA---GAATAAAGAAAAAA-TACAAGGTTTTTTATTTCTTTTTTTTTTTT-------CTTTGTAGTATATTTTCACTAAGATTTTTGTGGTGGGGAGTCTTATTTTCCCCATCGACCTTTACAATAATGAAAAATTTTTCTCTTTCTCGGGAAGGGTAGATATCCTATTTTTAGTTTTTAGTTCAAATTAATGGATTGTTGAAACTAATGGATTCCACATTAAAAAA-TTTTAGATAACTTTATGACTTCTTAATTTATAATTTTAT--------------TAATTACTATATTTAATGAATTTACCATATATCTCCAATTTTGAGCCCAATCAATAAAAGAACTTCATTTGTGTCAATGTAGAAATAATGTGTCAATTTGGAGTAATCCAAAATATGGTTATTTTGGATTCATTGAGGAAATTTATTTTTTCTTTG---AAATTTATGAAATCAGATAAACGAGAAATAATGAAGTATCAATAAAAGTAAAAAAAAAA--CAGTTTTTTTATTCTATCGAGAGAATTATCTACTTGAAAAAGTTGCATTTTAGAATAGAATAAACTACGTCAAAGCCCTAAGATAAATAAATGGGACACCCC-TAAAA-TAAATGAAATTAATGAA--------------------TCTTGAAATTAACTTTTGAA--------------------CTCCTTTTTTTATAAAAATGAATCTTTACTAAAAAACTTTTT-GATTGAATTGACTTGTTCAATCTCGACGAT
PH_69                TTGTCGAACCCTGCAAGGCAGAACGACCTGTGAACATGTAAA-TACAACCGGGTGATGTGGAGTCGGGCCTTGGTCCTTATACCCATCCCCTACCGGCGTGTGTTTGTGGTGCCTCTTTTGGGG--TGCCATAGATG-CATGCTGGACCATAACAAAACCCCGGCACGGCATGTGCCAAGGAAAACAAAAA-TGAGAAGGACTCAAACCGTGTTGCCCTGTTTGCGGTGTGCATGCGGTTCGTGGACTCTTTGTAATTACAAACGACTCTCGGCAACGGATATCTCGGCTCACGCATCGATGAAGAACGTAGCAAAATGCGATACTTGGTGTGAATTGCAGAATCCCGTGAACCATCGAGTTTTTGAACGCAAGTTGCGCCCGAAGCCATTCGGTCGAGGGCACGCCTGCCTGGGCGTCACGCATCGCGTCGCCCCC-ATCATACAAACCCAACCGGTTGTCATGGTGATGGGG-CGGAGATTGGTCTCCCGTACTTGTTCCGGTTGGCCCAAAAAAGGAGTCCCCTTCAGCGGACACACGACTAGTGGTGGTTTAACAGACCCTTGTCTTTATCGTGTGTTATGAGCTGCT-AGGGAAG-CCTCAT-CAAGACCCCATCGTATCGTTTTAGGACGGTGCTTCGACCGCGACCGGAAATCTCTTTCTACCGGGAATTCA-AAAAGTTTTTT--GTACGACAAACAAATAAGTCCTAAAATATTGGAATAATCGGAATGGATTTGATTCAAAAAATTGGCTCAAAAATTTGTTAATATAAAATTCACAATTGACAGtCCCTATTCTAATCAATATGAAATAGACCAGGtTTCAgTCTTATAAGATGTCTAAAAAAA---GAATAAAGAAAAAA-TACAAGGTTTTTTATTTCTTTTTTTTTTTTTTTTTTT------AGTATATTTTCACTAAGATTTTTGTGGTGGGGAGTCTTATTTTCCCCATCGACCTTTACAATAATGAAAAATTTTTCTCTTTCTCGGGAAGGGTAGATATCCTATTTTTAGTTTTTAGTTCAAATTAATGGATTGTTGAAACTAATGGATTCCACATTAAAAAA-TTTTAGATAACTTTATGACTTCTTAATTTATAATTTTAT--------------TAATTACTATATTTAATGAATTTACCATATATCTCCAATTTTGAGCCCAATCAATAAAAGAACTTCATTTGTGTCAATGTAGAAATAATGTGTCAATTTGGAGTAATCCAAAATATGGTTATTTTGGATTCATTGAGGAAATTTATTTTTTCTTTG---AAATTTATGAAATCAGATAAACGAGAAATAATGAAGTATCAATAAAAGTAAAAAAGAAAAACAGTTTTTTTATTCTATCGAGAGAATTATCTACTTGAAAAAGTTGCATTTTAGAATAGAATAAACTACGTCAAAGCCCTAAGATAAATAAATGGGACACCCC-TAAAA-TAAATGAAATTAATGAA--------------------TCTTCAAATTAACTTTTGAA--------------------CTCCTTTTTTTATAAAAATGAATCTTTACTAAAAAACTTTTT-GATTGAATTGACTTGTTCAATCTCGACGAT
PH_37              TTGTCGAACCCTGCAAGGCAGAACGACCTGTGAACATGTAAA-TACAACCGGGTGATGTGGAGTCGGGCCTTGGTCCTTATACCCATCCCCTACCGGCGTGTGTTTGTGGTGCCTCTTTTGGGG--TGCCATAGATG-CATGCTGGACCATAACAAAACCCCGGCACGGCATGTGCCAAGGAAAACAAAAA-TGAGAAGGACTCAAACCGTGTTGCCCTGTTTGCGGTGTGCATGCGGTTCGTGTACTCTTTGTAATTACAAACGACTCTCGGCAACGGATATCTCGGCTCACGCATCGATGAAGAACGTAGCAAAATGCGATACTTGGTGTGAATTGCAGAATCCCGTGAACCATCGAGTTTTTGAACGCAAGTTGCGCCCGAAGCCATTCGGTCGAGGGCACGCCTGCCTGGGCGTCACGCATCGCGTCGCCCCC-ATCATACAAACCCAACCGGTTGTCATGGTGATGGGG-CGGAGATTGGTCTCCCGTACTTGTTCCGGTTGGCCCAAAAAAGGAGTCCCCTTCAGCGGACACACGACTAGTGGTGGTTTAACAGACCCTTGTCTTTATCGTGTGTTATGAGCTGCT-AGGGAAG-CCTCAT-CAAGACCCCATCGTATCGTTTTAGGACGGTGCTTCGACCGCGACCGGAAATCTCTTTCTACCGGGAATTCA-AAAAGTTTTTTT-GTACGACAAACAAATAAGTCCTAAAATATTGGAATAATCGGAATGGATTTGATTCAAAAAATTGGCTCAAAAATTTGTTAATATAAAATTCATAATTGACAGTCCCTATTCTAACCAATATGAAATAGACCAGGTTTCAGTCTTATAAGATGTCTAAAAAAA---GAATAAAGAAAAAA-TACAAGGTTTTTTATTTCTTTTTTTTTTTT-------CTTTGTAGTATATTTTCACTAAGATTTTTGTGGTGGGGAGTCTTATTTTCCCCATCGACCTTTACAATAATGAAAAATTTTTCTCTTTCTCGGGAAGGGTAGATATCCTATTTTTAGTTTTTAGTTCAAATTAATGGATTGTTGAAACTAATGGATTCCACATTAAAAAA-TTTTAGATAACTTTATGACTTCTTAATTTATAATTTTAT--------------TAATTACTATATTTAATGAATTTACCATATATCTCCAATTTTGAGCCCAATCAATAAAAGAACTTCATTTGTGTCAATGTAGAAATAATGTGTCAATTTGGAGTAATCCAAAATATGGTTATTTTGGATTCATTGAGGAAATTTATTTTTTCTTTG---AAATTTATGAAATCAGATAAACGAGAAATAATGAAGTATCAATAAAAGTAAAAAAAAAA--CAGTTTTTTTATTCTATCGAGAGAATTATCTACTTGAAAAAGTTGCATTTTAGAATAGAATAAACTACGTCAAAGCCCTAAGATAAATAAATGGGACACCCC-TAAAA-TAAATGAAATTAATGAA--------------------TCTTGAAATTAACTTTTGAA--------------------CTCCTTTTTTTATAAAAATGAATCTTTACTAAAAAACTTTTT-GATTGAATTGACTTGTTCAATCTCGACGAT
PH_68a               TTGTCGAACCCTGCAAGGCAGAACGACCTGTGAACATGTAAA-TACAACCGGGTGATGTGGAGTCGGGCCTTGGTCCTTATACCCATCCCCTACCGGCGTGTGTTTGTGGTGCCTCTTTTGGGG--TGCCATAGATG-CATGCTGGACCATAACAAAACCCCGGCACGGCATGTGCCAAGGAAAACAAAAA-TGAGAAGGACTCAAACCGTGTTGCCCTGTTTGCGGTGTGCATGCGGTTCGTGGACTCTTTGTAATTACAAACGACTCTCGGCAACGGATATCTCGGCTCACGCATCGATGAAGAACGTAGCAAAATGCGATACTTGGTGTGAATTGCAGAATCCCGTGAACCATCGAGTTTTTGAACGCAAGTTGCGCCCRAAGCCATTCGGTCGAGGGCACGCCTGCCTGGGCGTCACGCATCGCGTCGCCCCC-ATCATACAAACCCAACCGGTTGTCATGGTGATGGGG-CGGAGATTGGTCTCCCGTACTTGTTCCGGTTGGCCCAAAAAAGGAGTCCCCTTCAGCGGACACACGACTAGTGGTGGTTTAACAGACCCTTGTCTTTATCGTGTGTTATGAGCTGCT-AGGGAAG-CCTCAT-CAAGACCCCATCGTATCGTTTTAGGACGGTGCTTCGACCGCGACCGGAAATCTCTTTCTACCGGGAATTCA-AAAAGTTTTTTT-GTACGACAAACAAATAAGTCCTAAAATATTGGAATAATCGGAATGGATTTGATTCAAAAAATTGGCTCAAAAATTTGTTAATATAAAATTCATAATTGACAGTCCCTATTCTAACCAATATGAAATAGACCAGGTTTCAGTCTTATAAGATGTCTAAAAAAA---GAATAAAGAAAAAA-TACAAGGTTTTTTATTTCTTTTTTTTTTTT-------CTTTGTAGTATATTTTCACTAAGATTTTTGTGGTGGGGAGTCTTATTTTCCCCATCGACCTTTACAATAATGAAAAATTTTTCTCTTTCTCGGGAAGGGTAGATATCCTATTTTTAGTTTTTAGTTCAAATTAATGGATTGTTGAAACTAATGGATTCCACATTAAAAAA-TTTTAGATAACTTTATGACTTCTTAATTTATAATTTTAT--------------TAATTACTATATTTAATGAATTTACCATATATCTCCAATTTTGAGCCCAATCAATAAAAGAACTTCATTTGTGTCAATGTAGAAATAATGTGTCAATTTGGAGTAATCCAAAATATGGTTATTTTGGATTCATTGAGGAAATTTATTTTTTCTTT----AAATTTATGAAATCAGATAAACGAGAAATAATGAAGTATCAATAAAAGTAAAAAAAAAA--CAGTTTTTTTATTCTATCGAGAGAATTATCTACTTGAAAAAGTTGCATTTTAGAATAGAATAAACTACGTCAAAGCCCTAAGATAAATAAATGGGACACCCC-TAAAA-TAAATGAAATTAATGAA--------------------TCTTGAAATTAACTTTTGAA--------------------CTCCTTTTTTTATAAAAAtGAATCTTTACTAAAAAACTTTTT-GATTGAATTGACTTGTTCAATCTCGACGAT
PH_32                TTGTCGAACCCTGCAAGGCAGAACGACCTGTGAACATGTAAA-TACAACCGGGTGATGTGGAGTCGGGCCTTGGTCCTTATACCCATCCCCTACCGGCGTGTGTTTGTGGTGCCTCTTTTGGGG--TGCCATAGATG-CATGCTGGACCATAACAAAACCCCGGCACGGCATGTGCCAAGGAAAACAAAAA-TGAGAAGGACTCAAACCGTGTTGCCCTGTTTGCGGTGTGCATGCGGTTCGTGGACTCTTTGTAATTACAAACGACTCTCGGCAACGGATATCTCGGCTCACGCATCGATGAAGAACGTAGCAAAATGCGATACTTGGTGTGAATTGCAGAATCCCGTGAACCATCGAGTTTTTGAACGCAAGTTGCGCCCGAAGCCATTCGGTCGAGGGCACGCCTGCCTGGGCGTCACGCATCGCGTCGCCCCC-ATCATACAAACCCAACCGGTTGTCATGGTGATGGGG-CGGAGATTGGTCTCCCGTACTTGTTCCGGTTGGCCCAAAAAGGGAGTCCCCTTCAGCGGACACACGACTAGTGGTGGTTTAACAGACCCTTGTCTTTATCGTGTGTTATGAGCTGCT-AGGGAAG-CCTCAT-CAAGACCCCATCGTATCGTTTTAGGACGGTGCTTCGACCGCGACCGGAAATCTCTTTCTACCGGGAATTCA-AAAAGTTTTTTT-GTACGACAAACAAATAAGTCCTAAAATATTGGAATAATCGGAATGGATTTGATTCAAAAAATTGGCTCAAAAATTTGTTAATATAAAATTCACAATTGACAGTCCCTATTCTAATCAATATGAAATAGACCAGGTTTCAGTCTTATAAGATGTCTAAAAAAA---GAATAAAGAAAAAA-TACAAGGTTTTTTATTTCTTTTTTTTTTT-------------TAGTATATTTTCACTAAGATTTTTGTGGTGGGGAGTCTTATTTTCCCCATCGACCTTTACAATAATGAAAAATTTTTCTCTTTCTCGGGAAGGGTAGATATCCTATTTTTAGTTTTTAGTTCAAATTAATGGATTGTTGAAACTAATGGATTCCACATTAAAAAA-TTTTAGATAACTTTATGACTTCTTAATTTATAATTTTAT--------------TAATTACTATATTTAATGAATTTACCATATATCTCCAATTTTGAGCCCAATCAATAAAAGAACTTCATTTGTGTCAATGTAGAAATAATGTGTCAATTTGGAGTAATCCAAAATATGGTTATTTTGGATTCATTGAGGAAATTTATTTTTTCTTTG---AAATTTATAAAATCAGATAAACGAGAAATAATGAAGTATCAATAAAAGTAAAAAAGAAAAACAGTTTTTTTATTCTATCGAGAGAATTATCTACTTGAAAAAGTTGCATTTTAGAATAGAATAAACTACGTCAAAGCCCTAAGATAAATAAATGGGACACCCC-TAAAA-TAAATGAAATTAATGAA--------------------TCTTCAAATTAACTTTTGAA--------------------CTCCTTTTTTTATAAAAATGAATCTTTACTAAAAAACTTTTT-GATTGAATTGACTTGTTCAATCTCGACGAT
PH_35               TTGTCGAACCCTGCAAGGCAGAACGACCTGTGAACATGTAAA-TACAACCGGGTGATGTGGAGTCGGGCCTTGGTCCTTATACCCATCCCCTACCGGCGTGTGTTTGTGGTGCCTCTTTTGGGG--TGCCATAGATG-CATGCTGGACCATAACAAAACCCCGGCACGGCATGTGCCAAGGAAAACAAAAA-TGAGAAGGACTCAAACCGTGTTGCCCTGTTTGCGGTGTGCATGCGGTTTGTGGACTCTTTGTAATTACAAACGACTCTCGGCAACGGATATCTCGGCTCACGCATCGATGAAGAACGTAGCAAAATGCGATACTTGGTGTGAATTGCAGAATCCCGTGAACCATCGAGTTTTTGAACGCAAGTTGCGCCCGAAGCCATTCGGTCGAGGGCACGCCTGCCTGGGCGTCACGCATCGCGTCGCCCCC-ATCATACAAACCCAACCGGTTGTCATGGTGATGGGG-CGGAGATTGGTCTCCCGTACTTGTTCCGGTTGGCCCAAAAAGGGAGTCCCCTTCAGCGGACACACGACTAGTGGTGGTTTAACAGACCCTTGTCTTTATCGTGTGTTATGAGCTGCT-AGGGAAG-CCTCAT-CAAGACCCCATTGTATCGTTTTAGGACGGTGCTTCGACCGCGACCGGAAATCTCTTTCTACCGGGAATTCA-AAAAGTTTTTTT-GTACGACAAACAAATAAGTCCTAAAATATTGGAATAATCGGAATGGATTTGATTCAAAAAATTGGCTCAAAAATTTGTTAATATAAAATTCACAATTGACAGTCCCTATTCTAATCAATATGAAATAGACCAGGTTTCAGTCTTATAAGATGTCTAAAAAAA---GAATAAAGAAAAAA-TACAAGGTTTTTTATTTCTTTTTTTTTT-------------GTAGTATATTTTCACTAAGATTTTTGTGGTGGGGAGTCTTATTTTCCCCATCGACCTTTACAATAATGAAAAATTTTTCTCTTTCTCGGGAAGGGTAGATATCCTATTTTTAGTTTTTAGTTCAAATTAATGGATTGTTGAAACTAATGGATTCCACATTAAAAAA-TTTTAGATAACTTTATGACTTCTTAATTTATAATTTTAT--------------TAATTACTATATTTAATGAATTTACCATATATCTCCAATTTTGAGCCCAATCAATAAAAGAACTTCATTTGTGTCAATGTAGAAATAATGTGTCAATTTGGAGTAATCCAAAATATGGTTATTTTGGATTCATTGAGGAAATTTATTTTTTCTTTG---AAATTTATAAAATCAGATAAACGAGAAATAATGAAGTATCAATAAAAGTAAAAAAGAAAAACAGTTTTTTTATTCTATCGAGAGAATTATCTACTTGAAAAAGTTGCATTTTAGAATAGAATAAACTACGTCAAAGCCCTAAGATAAATAAATGGGACACCCC-TAAAA-TAAATGAAATTAATGAA--------------------TCTTCAAATTAACTTTTGAA--------------------CTCCTTTTCTTATAAAAATGAATCTTTACTAAAAAACTTTTT-GATTGAATTGACTTGTTCAATCTCGACGAT
PH_113               TTGTCGAACCCTGCAAGGCAGAACGACCTGTGAACATGTAAA-TACAACCGGGTGATGTGGAGTCGGGCCTTGGTCCTTATACCCATCCCCTACCGGCGTGTGTTTGTGGTGCCTCTTTTGGGG--TGCCATAGATG-CATGCTGGACCATAACAAAACCCCGGCACGGCATGTGCCAAGGAAAACAAAAA-TGAGAAGGACTCAAACCGTGTTGCCCTGTTTGCGGTGTGCATGCGGTTCGTGGACTCTTTGTAATTACAAACGACTCTCGGCAACGGATATCTCGGCTCACGCATCGATGAAGAACGTAGCAAAATGCGATACTTGGTGTGAATTGCAGAATCCCGTGAACCATCGAGTTTTTGAACGCAAGTTGCGCCCGAAGCCATTCGGTCGAGGGCACGCCTGCCTGGGCGTCACGCATCGCGTCGCCCCC-ATCATACAAACCCAACCGGTTGTCATGGTGATGGGG-CGGAGATTGGTCTCCCGTACTTGTTCYGGTTGGCCCAAAAAAGGAGTCCCCTTCAGCGGACACACGACTAGTGGTGGTTTAACAGACCCTTGTCTTTATCGTGTGTTATGATCTGCT-AGGGAAG-CCTCAT-CAAGACCCCATCGTATCGTTTTAGGACGGTGCTTCGACCGCGACCGGAAATCTCTTTCTACCGGGAATTCA-AAAAGTTTTTT--GTACGACAAACAAATAAGTCCTAAAATATTGGAATAATCGGAATGGATTTGATTCAAAAAATTGGCTCAAAAATTTGTTAATATAAAATTCACAATTGACAGTCCCTATTCTAATCAATATGAAATAGACCAGGTTTCAGTCTTATAAGATGTCTAAAAAAA---GAATAAAGAAAAAA-TACAAGGTTTTTTATTTCTTTTTTTTTTTTTT-----CTTTGTAGTATATTTTCACTAAGATTTTTGTGGTGGGGAGTCTTATTTTCCCCATCGACCTTTACAATAATGAAAAATTTTTCTCTTTCTCGGGAAGGGTAGATATCCTATTTTTAGTTTTTAGTTCAAATTAATGGATTGTTGAAACTAATGGATTCCACATTAAAAAA-TTTTAGATAACTTTATGACTTCTTAATTTATAATTTTAT--------------TAATTACTATATTTAATGAATTTACCATATATCTCCAATTTTGAGCCCAATCAATAAAAGAACTTCATTTGTGTCAATGTAGAAATAATGTGTCAATTTGGAGTAATCCAAAATATGGTTATTTTGGATTCATTGAGGAAATTTATTTTTTCTTTG---AAATTTATGAAATCAGATAAACGAGAAATAATGAAGTATCAATAAAAGTAAAAAAGAAAAACAGTTTTTTTATTCTATCGAGAGAATTATCTACTTGAAAAAGTTGCATTTTAGAATAGAATAAACTACGTCAAAGTCCTAAGATAAATAAATGGGACACCCC-TAAAA-TAAATGAAATTAATGAA--------------------TCTTCAAATTAACTTTTGAA--------------------CTCCTTTTTTTATAAAAATGAATCTTTACTAAAAAACTTTTT-GATTGAATTGACTTGTTCAATCTCGACGAT
PH_114               TTGTCGAACCCTGCAAGGCAGAACGACCTGTGAACATGTAAA-TACAACCGGGTGATGTGGAGTCRGGCCTTGGTCCTTATACCCATCCCCTACCGGCGTGTGTTTGTGGTGCCTCTTTTGGGG--TGCCATAGATG-CATGCTGGACCATAACAAAACCCCGGCACGGCATGTGCCAAGGAAAACAAAAA-TGAGAAGGACTCAAACCGTGTTGCCCTGTTTGCGGTGTGCATGCGGTTCGTGGACTCTTTGTAATTACAAACGACTCTCGGCAACGGATATCTCGGCTCACGCATCGATGAAGAACGTAGCAAAATGCGATACTTGGTGTGAATTGCAGAATCCCGTGAACCATCGAGTTTTTGAACGCAAGTTGCGCCCGAAGCCATTCGGTCGAGGGCACGCCTGCCTGGGCGTCACGCATCGCGTCGCCCCC-ATCATACAAACCCAACCGGTTGTCATGGTGATGGGG-CGGAGATTGGTCTCCCGTACTTGTTCCGGTTGGCCCAAAAAAGGAGTCCCCTTCAGCGGACACACGACTAGTGGTGGTTTAACAGACCCTTGTCTTTATCGTGTGTTATGATCTGCT-AGGGAAG-CCTCAT-CAAGACCCCATCGTATCGTTTTAGGACGGTGCTTCGACCGCGACCGGAAATCTCTTTCTACCGGGAATTCA-AAAAGTTTTTTT-GTACGACAAACAAATAAGTCCTAAAATATTGGAATAATCGGAATGGATTTGATTCAAAAAATTGGCTCAAAAATTTGTTAATATAAAATTCATAATTGACAGTCCCTATTCTAACCAATATGAAATAGACCAGGTTTCAGTCTTATAAGATGTCTAAAAAAA---GAATAAAGAAAAAA-TACAAGGTTTTTTATTTCTTTTTTTTTTTT-------CTTTGTAGTATATTTTCACTAAGATTTTTGTGGTGGGGAGTCTTATTTTCCCCATCGACCTTTACAATAATGAAAAATTTTTCTCTTTCTCGGGAAGGGTAGATATCCTATTTTTAGTTTTTAGTTCAAATTAATGGATTGTTGAAACTAATGGATTCCACATTAAAAAA-TTTTAGATAACTTTATGACTTCTTAATTTATAATTTTAT--------------TAATTACTATATTTAATGAATTTACCATATATCTCCAATTTTGAGCCCAATCAATAAAAGAACTTCATTTGTGTCAATGTAGAAATAATGTGTCAATTTGGAGTAATCCAAAATATGGTTATTTTGGATTCATTGAGGAAATTTATTTTTTCTTTG---AAATTTATGAAATCAGATAAACGAGAAATAATGAAGTATCAATAAAAGTAAAAAAAAAA--CAGTTTTTTTATTCTATCGAGAGAATTATCTACTTGAAAAAGTTGCATTTTAGAATAGAATAAACTACGTCAAAGCCCTAAGATAAATAAATGGGACACCCC-TAAAA-TAAATGAAATTAATGAA--------------------TCTTGAAATTAACTTTTGAA--------------------CTCCTTTTTTTATAAAAATGAATCTTTACTAAAAAACTTTTT-GATTGAATTGACTTGTTCAATCTCGACGAT
PH_59               TTGTCGAACCCTGCAAGGCAGAACGACCTGTGAACATGTAAA-TACAACCGGGTGATGTGGAGTCGGGCCTTGGTCCTTATACCCATCCCCTACCGGCGTGTGTTTGTGGTGCCTCTTTTGGGG--TGCCATAGATG-CATGCTGGACCATAACAAAACCCCGGCACGGCATGTGCCAAGGAAAACAAAAA-TGAGAAGGCCTCAAACCGTGTTGCCCTGTTTGCGGTGTGCATGCGGTTCGTGGACTCTTTGTAATTACAAACGACTCTCGGCAACGGATATCTCGGCTCACGCATCGATGAAGAACGTAGCAAAATGCGATACTTGGTGTGAATTGCAGAATCCCGTGAACCATCGAGTTTTTGAACGCAAGTTGCGCCCGAAGCCATTCGGTCGAGGGCACGCCTGCCTGGGCGTCACGCATCGCGTCGCCCCC-ATCATACAAACCCAACCGGTTGTCATGGTGATGGGG-CGGAGATTGGTCTCCCGTACTTGTTCCGGTTGGCCCAAAAACGGAGTCCCCTTCAGCGGACACACGACTAGTGGTGGTTTAACAGACCCTTGTCTTTATCGTGTGTTATGAGCTGCT-AGGGAAG-CCTCAT-CAAGACCCCATCGTATCGTTTTAGGACGGTGCTTCGACCGCGACCGGAAATCTCTTTCTACCGGGAATTCA-AAAAGTTTTTTT-GTACGACAAACAAATAAGTCCTAAAATATTGGAATAATCGGAATGGATTTGATTCAAAAAATTGGCTCAAAAATTTGTTAATATAAAATTCACAATTGACAGTCCCTATTCTAATCAATATGAAATAGACCAGGTTTCAGTCTTATAAGATGTCTAAAAAAA---GAATAAAGAAAAAA-TACAAGGTTTTTTATTTCTTTTTTTTTTTTT----------GTAGTATATTTTCACTAAGATTTTTGTGGTGGGGAGTCTTATTTTCCCCATCGACCTTTACAATAATGAAAAATTTTTCTCTTTCTCGGGAAGGGTAGATATCCTATTTTTAGTTTTTAGTTCAAATTAATGGATTGTTGAAACTAATGGATTCCACATTAAAAAA-TTTTAGATAACTTTATGACTTCTTAATTTATAATTTTAT--------------TAATTACTATATTTAATGAATTTACCATATATCTCCAATTTTGAGCCCAATCAATAAAAGAACTTCATTTGTGTCAATGTAGAAATAATGTGTCAATTTGGAGTAATCCAAAATATGGTTATTTTGGATTCATTGAGGAAATTTATTTTTTCTTTG---AAATTTATAAAATCAGATAAACGAGAAATAATGAAGTATCAATAAAAGTAAAAAAGAAAAACAGTTTTTTTATTCTATCGAGAGAATTATCTACTTGAAAAAGTTGCATTTTAGAATAGAATAAACTACGTCAAAGCCCTAAGATAAATAAATGGGACACCCC-TAAAA-TAAATGAAATTAATGAA--------------------TTTTCAAATTAACTTTTGAA--------------------CTCCTTTTTTTATAAAAATGAATCTTTACTAAAAAACTTTTT-GATTGAATTGACTTGTTCAATCTCGACGAT
PH_51a               TTGTCGAACCCTGCAAGGCAGAACGACCTGTGAACATGTAAA-TACAACCGGGTGATGTGGAGTCGGGCCTTGGTCCTTATACCCATCCCCTACCGGCGTGTGTTTGTGGTGCCTCTTTTGGGG--TGCCATAGATG-CATGCTGGACCATAACAAAACCCCGGCACGGCATGTGCCAAGGAAAACAAAAA-TGAGAAGGACTCAAACCGTGTTGCCCTGTTTGCGGTGTGCATGCGGTTCGTGGACTCTTTGTAATTACAAACGACTCTCGGCAACGGATATCTCGGCTCACGCATCGATGAAGAACGTAGCAAAATGCGATACTTGGTGTGAATTGCAGAATCCCGTGAACCATCGAGTTTTTGAACGCAAGTTGCGCCCGAAGCCATTCGGTCGAGGGCACGCCTGCCTGGGCGTCACGCATCGCGTCGCCCCC-ATCATACAAACCCAACCGGTTGTCATGGTGATGGGG-CGGAGATTGGTCTCCCGTACTTGTTCCGGTTGGCCCAAAAAGGGAGTCCCCTTCAGCGGACACACGACTAGTGGTGGTTTAACAGACCCTTGTCTTTATCGTGTGTTATGAGCTGCT-AGGGAAG-CCTCAT-CAAGACCCCATCGTATCGTTTTAGGACGGTGCTTCGACCGCGACCGGAAATCTCTTTCTACCGGGAATTCA-AAAAGTTTTTT--GTACGACAAACAAATAAGTCCTAAAATATTGGAATAATCGGAATGGATTTGATTCAAAAAATTGGCTCAAAAATTTGTTAATATAAAATTCACAATTGACAGTCCCTATTCTAATCAATATGAAATAGACCAGGTTTCAGTCTTATAAGATGTCTAAAAAAA---GAATAAAGAAAAAA-TACAAGGTTTTTTATTTCTTTTTTTTTTTTT----------GTAGTATATTTTCACTAAGATTTTTGTGGTGGGGAGTCTTATTTTCCCCATCGACCTTTACAATAATGAAAAATTTTTCTCTTTCTCGGGAAGGGTAGATATCCTATTTTTAGTTTTTAGTTCAAATTAATGGATTGTTGAAACTAATGGATTCCACATTAAAAAA-TTTTAGATAACTTTATGACTTCTTAATTTATAATTTGAT--------------TAATTACTATATTTAATGAATTTACCATATATCTCCAATTTTGAGCCCAATCAATAAAAGAACTTCATTTGTGTCAATGTAGAAATAATGTGTCAATTTGGAGTAATCCAAAATATGGTTATTTTGGATTCATTGAGGAAATTTATTTTTTCTTTG---AAATTTATAAAATCAGATAAACGAGAAATAATGAAGTATCAATAAAAGTAAAAAAGAAAAACAGTTTTTTTATTCTATCGAGAGAATTATCTACTTGAAAAAGTTGCATTTTAGAATAGAATAAACTACGTCAAAGCCCTAAGATAAATAAATGGGACACCCC-TAAAA-TAAATGAAATTAATGAA--------------------TCTTCAAATTAACTTTTGAA--------------------CTCCTTTTTTTATAAAAATGAATCTTTACTAAAAAACTTTTT-GATTGAATTGACTTGTTCAATCTCGACGAT
PH_63                TTGTCGAACCCTGCAAGGCAGAACGACCTGTGAACATGTAAA-TACAACCGGGTGATGTGGAGTCGGGCCTTGGTCCTTATACCCATCCCCTACCGGCGTGTGTTTGTGGTGCCTCTTTTGGGG--TGCCATAGATG-CATGCTGGACCATAACAAAACCCCGGCACGGCATGTGCCAAGGAAAACAAAAA-TGAGAAGGACTCAAACCGTGTTGCCCTGTTTGCGGTGTGCATGCGGTTCGTGGACTCTTTGTAATTACAAACGACTCTCGGCAACGGATATCTCGGCTCACGCATCGATGAAGAACGTAGCAAAATGCGATACTTGGTGTGAATTGCAGAATCCCGTGAACCATCGAGTTTTTGAACGCAAGTTGCGCCCGAAGCCATTCGGTCGAGGGCACGCCTGCCTGGGCGTCACGCATCGCGTCGCCCCC-ATCATACAAACCCAACCGGTTGTCATGGTGATGGGG-CGGAGATTGGTCTCCCGTACTTGTTCCGGTTGGCCCAAAAACGGAGTCCCCTTCAGCGGACACACGACTAGTGGTGGTTTAACAGACCCTTGTCTTTATCGTGTGTTATGAGCTGCT-AGGGAAG-CCTCAT-CAAGACCCCATCGTATCGTTTTAGGACGGTGCTTCGACCGCGACCGGAAATCTCTTTCTACCGGGAATTCA-AAAAGTTTTTTT-GTACGACAAACAAATAAGTCCTAAAATATTGGAATAATCGGAATGGATTTGATTCAAAAAATTGGCTCAAAAATTTGTTAATATAAAATTCACAATTGACAGTCCCTATTCTAATCAATATGAAATAGACCAGGTTTCAGTCTTATAAGATGTCTAAAAAAA---GAATAAAGAAAAAA-TACAAGGTTTTTTATTTCTTTTTTTTTTTTT----------GTAGTATATTTTCACTAAGATTTTTGTGGTGGGGAGTCTTATTTTCCCCATCGACCTTTACAATAATGAAAAATTTTTCTCTTTCTCGGGAAGGGTAGATATCCTATTTTTAGTTTTTAGTTCAAATTAATGGATTGTTGAAACTAATGGATTCCACATTAAAAAA-TTTTAGATAACTTTATGACTTCTTAATTTATAATTTTAT--------------TAATTACTATATTTAATGAATTTACCATATATCTCCAATTTTGAGCCCAATCAATAAAAGAACTTCATTTGTGTCAATGTAGAAATAATGTGTCAATTTGGAGTAATCCAAAATATGGTTATTTTGGATTCATTGAGGAAATTTATTTTTTCTTTG---AAATTTATAAAATCAGATAAACGAGAAATAATGAAGTATCAATAAAAGTAAAAAAGAAAAACAGTTTTTTTATTCTATCGAGAGAATTATCTACTTGAAAAAGTTGCATTTTAGAATAGAATAAACTACGTCAAAGCCCTAAGATAAATAAATGGGACACCCC-TAAAA-TAAATGAAATTAATGAA--------------------TCTTCAAATTAACTTTTGAA--------------------CTCCTTTTTTTATAAAAATGAATCTTTACTAAAAAACTTTTT-GATTGAATTGACTTGTTCAATCTCGACGAT
PH_119                TTGTCGAACCCTGCAAGGCAGAACGACCTGTGAACATGTAAA-TACAACCGGGTGATGtGGAGTCGGGCCTTGGTCCTTATACCCATCACCTACCGGCGTGTGTTTGTGGTGCCTCTTTTGGGG--TGCCATAGATG-CATGCTGGACCATAACAAAACCCCGGCACGGCATGTGCCAAGGAAAAYAAAAA-TGAGAAGGACTCAAACCGTGTTGCCCTGTTTGCGGTGTGCATGCGGTTCGTGGACTCTTTGTAATTACAAACGACTCTCGGCAACGGATATCTCGGCTCACGCATCGATGAAGAACGTAGCAAAATGCGATACTTGGTGTGAATTGCAGAATCCCGTGAACCATCGAGTTTTTGAACGCAAGTTGCGCCCGAAGCCATTCGGTCGAGGGCACGCCTGCCTGGGCGTCACGCATCGCGTCGCCCCC-ATCATACAAACCCAACCGGTTGTCATGGTGATGGGG-CGGAGATTGGTCTCCCGTACTTGTTCCGGTTGGCCCAAAAAATGAGTCCCCTTCAGCGGACACACGACTAGTGGTGGTTTAACAGACCCTTGTCTTTATCGTGTGTTATGAGCTGCT-AGGGAAG-CCTCAT-CAAGACCCCATCGTATCGTTTTAGGACGGTGCTTCGACCGCGACCGGAAATCTCTTTCTACCGGGAATTCA-AAAAGTTTTTTT-GTACGACAAACAAATAAGTCCTAAAATATTGGAATAATCGGAATGGATTTGATTCAAAAAATTGGCTCAAAAATTTGTTAATATAAAATTCACAATTGACAGTCCCTATTCTAATCAATATGAAATAGACCAGGTTTCAGTCTTATAAGATGTCTAAAAAAA---GAATAAAGAAAAAA-TACAAGGTTTTTTATTTCTTTTTTTTTTTTT----------GTAGTATATTTTCACTAAGATTTTTGTGGTGGGGAGTCTTATTTTCCCCATCGACCTTTACAATAATGAAAAATTTTTCTCTTTCTCGGGAAGGGTAGATATCCTATTTTTAGTTTTTAGTTCAAATTAATGGATTGTTGAAACTAAtGGATTCCACATTAAAAAA-TTTTAGAtAACTTTATGACTTCTTAATTTATAATTTTAT--------------TAATTACTATATTTAATGAATTTACCATATATCTCCAATTTTGAGCCCAATCAATAAAAGAACTTCATTTGTGTCAATGTAGAAATAATGTGTCAATTTGGAGTAATCCAAAATATGGTTATTTTGGATTCATTGAGGAAATTTATTTTTTCTTTG---AAATTTATAAAATCAGATAAACGAGAAATAATGAAGTATCAATAAAAGTAAAAAAGAAAAACAGTTTTTTTATTCTATCGAGAGAATTATCTACTTGAAAAAGTTGCATTTTAgAATAGAATAAACTACGTCAAAGCCCTAAGATAAATAAATGGGACACCCC-TAAAA-TAAATGAAATTAATGAA--------------------TCTTCAAATTAACTTTTGAA--------------------CTCCTTTTTTTATAAAAATGAATCTTTACTAAAAA-CTTTTT-GATTGAATTGACTTGTTCAATCTCGACGAT
PH_47               TTGTCGAACCCTGCAAGGCAGAACGACCTGTGAACATGTAAA-TACAACCGGGTGATGTGGAGTYGGGCCTTGGTCCTTATACCCATCCCCTACCGGCGTGTGTTTGTGGTGCCTCTTTTGGGG--TGCCATAGATG-CATGCTGGACCATAACAAAACCCCGGCACGGCATGTGCCAAGGAAAACAAAAA-TGAGAAGGACTCAAACCGTGTTGCCCTGTTTGCGGTGTGCATGCGGTTCGTGGACTCTTTGTAATTACAAACGACTCTCGGCAACGGATATCTCGGCTCACGCATCGATGAAGAACGTAGCAAAATGCGATACTTGGTGTGAATTGCAGAATCCCGTGAACCATCGAGTTTTTGAACGCAAGTTGCGCCCGAAGCCATTCGGTCGAGGGCACGCCTGCCTGGGCGTCACGCATCGCGTCGCCCCC-ATCATACAAACCCAACCGGTTGTCATGGTGATGGGG-CGGAGATTGGTCTCCCGTACTTGTTCCGGTTGGCCCAAAAAAGGAGTCCCCTTCAGTGGACACACGACTAGTGGTGGTTTAACAGACCCTTGTCTTTATCGTGTGTTATGAGCTGCT-AGGGAAG-CCTCAT-CAAGACCCCATCGTATCGTTTTAGGACGGTGCTTCGACCGCGACCGGAAATCTCTTTCTACCGGGAATTCA-AAAAGTTTTTTT-GTACGACAAACAAATAAGTCCTAAAATATTGGAATAATCGGAATGGATTTGATTCAAAAAATTGGCTCAAAAATTTGTTAATATAAAATTCACAATTGACAGTCCCTATTCTAATCAATATGAAATAGACCAGGTTTCAGTCTTATAAGATGTCTAAAAAAA---GAATAAAGAAAAAA-TACAAGGTTTTTTATTTCTTTTTTTTTTTTT----------GTAGTATATTTTCACTAAGATTTTTGTGGTGGGGAGTCTTATTTTCCCCATCGACCTTTACAATAATGAAAAATTTTTCTCTTTCTCGGGAAGGGTAGATATCCTATTTTTAGTTTTTAGTTCAAATTAATGGATTGTTGAAACTAATGGATTCCACATTAAAAAA-TTTTAGATAACTTTATGACTTCTTAATTTATAATTTTAT--------------TAATTACTATATTTAATGAATTTACCATATATCTCCAATTTTGAGCCCAATCAATAAAAGAACTTCATTTGTGTCAATGTAGAAATAATGTGTCAATTTGGAGTAATCCAAAATATGGTTATTTTGGATTCATTGAGGAAATTTATTTTTTCTTTG---AAATTTATAAAATCAGATAAACGAGAAATAATGAAGTATCAATAAAAGTAAAAAAGAAAAACAGTTTTTTTATTCTATCGAGAGAATTATCTACTTGAAAAAGTTGCATTTTAGAATAGAATAAACTACGTCAAAGCCCTAAGATAAATAAATGGGACACCCC-TAAAA-TAAATGAAATTAATGAA--------------------TCTTCAAATTAACTTTTGAA--------------------CTCCTTTTTTTATAAAAATGAATCTTTACTAAAAAACTTTTT-GATTGAATTGACTTGTTCAATCTCGACGAT
PH_71               TTGTCGAACCCTGCAAGGCAGAACGACCTGTGAACATGTAAA-TACAACCGGGTGATGTGGAGTCGGGCCTTGGTCCTTATACCCATCCCCTACCGGCGTGTGTTTGTGGYGYCTCTTTTGGGG--TGCCATAGATG-CATGCTGGACCATAACAAAACCCCGGCACGGCATGTGCCAAGGAAAACAAAAA-TGAGAAGGACTCAAACCGTGTTGCCCTGTTTGCGGTGTGCATGCGGTTCGTGGACTCTTTGTAATTACAAACGACTCTCGGCAACGGATATCTCGGCTCACGCATCGATGAAGAACGTAGCAAAATGCGATACTTGGTGTGAATTGCAGAATCCCGTGAACCATCGAGTTTTTGAACGCAAGTTGCGCCCGAAGCCATTCGGTCGAGGGCACGCCTGCCTGGGCGTCACGCATCGCGTCGCCCCC-ATCATACAAACCCAACCGGTTGTCATGGTGATGGGG-CGGAGATTGGTCTCCCGTACTTGTTCCGGTTGGCCCAAAAAAGGAGTCCCCTTCAGTGGACACACGACTAGTGGTGGTTTAACAGACCCTTGTCTTTATCGTGTGTTATGAGCTGCT-AGGGAAG-CCTCAT-CAAGACCCCATCGTATCGTTTTAGGACGGTGCTTCGACCGCGACCGGAAATCTCTTTCTACCGGGAATTCA-AAAAGTTTTTTT-GTACGACAAACAAATAAGTCCTAAAATATTGGAATAATCGGAATGGATTTGATTCAAAAAATTGGCTCAAAAATTTGTTAATATAAAAtTCACAATTGACAGTCCCTATTCTAATCAATATGAAATAGACCAGGTTTCAGTCTTATAAGATGTCTAAAAAAA---GAATAAAGAAAAAA-TACAAGGTTTTTTATTTCTTTTTTTTTTTTTTTTT--CTTTGTAGTATATTTTCACTAAGATTTTTGTGGTGGGGAGTCTTATTTTCCCCATCGACCTTTACAATAATGAAAAATTTTTCTCTTTCTCGGGAAGGGTAGATATCCTATTTTTAGTTTTTAGTTCAAATTAATGGATTGTTGAAACTAATGGATTCCACATTAAAAAA-TTTTAGATAACTTTATGACTTCTTAATTTATAATTTTAT--------------TAATTACTATATTTAATGAATTTACCATATATCTCCAATTTTGAGCCCAATCAATAAAAGAACTTCATTTGTGTCAATGTAGAAATAATGTGTCAATTTGGAGTAATCCAAAATATGGTTATTTTGGATTCATTGAGGAAATTTATTTTTTCTTTG---AAATTTATGAAATCAGATAAACGAGAAATAATGAAGTATCAATAAAAGTAAAAAAGAAAAACAGTTTTTTTATTCTATCGAGAGAATTATCTACTTGAAAAAGTTGCATTTTAGAATAGAATAAACTACGTCAAAGCCCTAAGATAAATAAATGGGACACCCC-TAAAA-TAAATGAAATTAATGAA--------------------TCTTCAAATTAACTTTTGAA--------------------CTCCTTTTTTTATAAAAATGAATCTTTACTAAAAAACTTTTT-GATTGAATTGACTTGTTCAATCTCGACGAT
PH_64                TTGTCGAACCCTGCAAAGCAGAACGACCTGTGAACATGTAAA-TACAACCGGGTGATGTGGAGTCGGGCCTTGGTCCTTATCCCCATCCCCTCCCGGTGTGTGTTTGTGTTGCCTCTTTTGGGG--TGCCATAGATG-CATGCTGGACCATAACAAAACCCCGGCACGGCATGTGCCAAGGAAAACAAAAA-TGAGAAGGACTCGAACCKTGTTGCCCTGTTTGCAGTGTGCATGCGGTTCGTGGACTCTTTGTAATTACAAACGACTCTCGGCAACGGATATCTCGGCTCACGCATCGATGAAGAACGTAGCAAAATGCGATACTTGGTGTGAATTGCAGAATCCCGTGAACCATCGAGTTTTTGAACGCAAGTTGCGCCCGAAGCCATTCGGTCGAGGGCACGCCTGCCTGGGCGTCACGCATCGCGTCGCCCCC-ATCATACAAACCCAACCGGTTGTCATGGTGATGGGG-CGGAGATTGGTCTCCCGTACTTGTTTCGGTTGGCCCAAAAAACGAGTCYCCTTCAGTGGACACACGACTAGTGGTGGTTTAACAGACCCTTGTCTTTATCGTGTGTTATGAGCTGCT-AGGGAAGCCCTCAT-CAAGACCCCATCGTATCGTTTTAGGACGGTGCTTCGACCGCGACCGGAAATCTCTTTCTACCGGGAATTCA-AAAAGTTTTTTTTGTACGACAAACAAATAAGTCCTAAAATATTGGAATAATCGGAATGGATTTGATTCAAAAAATTGGCTCAAAAATTTGTTaATATAAAATTCACAATTGACAGTCCCTATTCTAATCAATATGAAATAGACCAGGTTTCAGTCTTATAAGATGTCTAAAAAAA---GAATAAAGAAAAAA-TACAAGGTTTTTTATTTCTTTTTTTTTTTTT------CTTTGTAGTATATTTTCACTAAGATTTTTGTGGTGGGGAGTCTTATTTTCCCCATCGACCTTTACAATAGTGAAAAATTTTTCTCTTTCTCGGGAAGGGTAGATATCCTATTTTTAGTTTTTAGTTCAAATTAATGGATTGTTGAAACTAATGGATTCCACATTAAAAAA-TTTTAGATAACTTTATGACTTCTTAATTTATAATTTTAT--------------TAATTACTATATTTAATGAATTTACCATATATCTCCAATTTTGAGCCCAATCAATAAAAGAACTTCATTTGTGTCAATGTAGAAATAATGTGTCAATTTGGAGTAATCCAAAATATGGTTATTTTGGATTCATTGAGGAAATTTATTTTTTcTTTG---AAATTTATGAAATCAGATAAACGAGAAATAATGAAGTATCAATAAAAGTAAAAAAAAAAAACAGTTTTTTTATTTTATCGAGAGAATTATCTACTTGAAAAAGTTACATTTTAGAATAGAATAAACTACGTCAAAGCCCTAAGATAAATAAATGGGACACCCC-TAAAA-TAAATGAAATTAATGAA--------------------TCTTCAAATTAACTTTTGAA--------------------CTCCTTTTTTTATAAAAATGAATCTTTACTAAAAAACTTTTT-GATTGAATTGACTTGTTCAATCTCGACGAT
PH_4                TTGTCGAACCCTGCAAAGCAGAACGACCTGTGAACATGTAAA-TACAACYGGGTGATGTGGAGTCGGGCCTTGGTCCTTATCCCCATCCCCTCCCGGTGTGTGTTTGTGTTGCCTCTTTTGGGG--TGCCATAGATG-CATGCTGGACCATAACAAAACCCCGGCACGGCATGTGCCAAGGAAAACAAAAA-TGAGAAGGACTCGAACCGTGTTGCCCTGTTTGCAGTGTGCATGCGKTTCGTGGACTCTTTGTAATTACAAACGACTCTCGGCAACGGATATCTCGGCTCACGCATCGATGAAGAACGTAGCAAAATGCGATACTTGGTGTGAATTGCAGAATCCCGTGAACCATCGAGTTTTTGAACGCAAGTTGCGCCCGAAGCCATTCGGTCGAGGGCACGCCTGCCTGGGCGTCACGCATCGCGTCGCCCCY-ATCATAMAAAMCCAACCGGTTGTCATGGTGATGGGG-CGGAGATTGGTCTCCCGTACTTGTTTCGGTTGGCCCAAAAAACGAGTCCCCTTCAGTGGACACACGACTAGTGGTGGTTTAACAGACCCTTGTCTTTATCGTGTGTTATGAGCTGCT-AGGGAAGCCCTCAT-CAAGACCCCATCGTATCGTTTTAGGACGGTGCTTCGACCGCGACCGGAAATCTCTTTCTACCGGGAATTCA-AAAAGTTTTTTT-GTACGACAAACAAATAAGTCCTAAAATATTGGAATAATCGGAATGGATTTGATTCAAAAAATTGGCTCAAAAATTTGTTAATATAAAATTCACAATTGACAGTCCCTATTCTAATCAATATGAAATAGACCAGGTTTCAGTCTTATAAGATGTCTAAAAAAA---GAATAAAGAAAAAA-TACAAGGTTTTTTATTTCTTTTTTTTTTTTTTTTT--CTTTGTAGTATATTTTCACTAAGATTTTTGTGGTGGGGAGTCTTATTTTCCCCATCGACCTTTACAATAATGAAAAATTTTTCTCTTTCTCGGGAAGGGTAGATATCCTATTTTTAGTTTTTAGTTCAAATTAATGGATTGTTGAAACTAATGGATTCCACATTAAAAAA-TTTTAGATAACTTTATGACTTCTTAATTTATAATTTTAT--------------TAATTACTATATTTAATGAATTTACCATATATCTCCAATTTTGAGCCCAATCAATAAAAGAACTTCATTTGTGTCAATGTAGAAATAATGTGTCAATTTGGAGTAATCCAAAATATGGTTATTTTGGATTCATTGAGGAAATTTATTTTTTCTTTG---AAATTTATGAAATCAGATAAACGAGAAATAATGAAGTATCAATAAAAGTAAAAAAGAAAAACAGTTTTTTTATTCTATCGAGAGAATTATCTACTTGAAAAAGTTGCATTTTAGAATAGAATAAACTACGTCAAAGCCCTAAGATAAATAAATGGGACACCCC-TAAAA-TAAATGAAATTAATGAA--------------------TCTTCAAATTAACTTTTGAA--------------------CTCCTTTTTTTATAAAAATGAATCTTTACTAAAAAACTTTTT-GATTGAATTGACTTGTTCAATCTCGACGAT
PH_3                 TTGTCGAACCCTGCAAAGCAGAACGACCTGTGAACATGTAAA-TACAACCGGGTGATGTGGAGTCGGGCCTTGGTCCTTATCCCCATCCCCTCYCGGTGTGTGTTTGTGTTGCCTCTTTTGGGG--TGCCATAGATG-CATGCTGRACCATAACAAAACCCCGGCACGGCATGTGCCAAGGAAAACAAAAA-TGAGAAGGACTCGAACYGTGTTGCCCTGTTTGCAGTGTGCATGCGKTTCGTGGACTCTTTGTAATTACAAACGACTCTCGGCAACGGATATCTCGGCTCACGCATCGATGAAGAACGTAGCAAAATGCGATACTTGGTGTGAATTGCAGAATCCCGTGAACCATCGAGTTTTTGAACGCAAGTTGCGCCCGAAGCCATTCGGTCGAGGGCACGCCTGCCTGGGCGTCACGCATCGCGTCGCCCCC-ATCATACAAACCCAACCGGTTGTCATGGTGATGGGG-CGGAGATTGGTCTCCCGTACTTGTTTCGGTTGGCCCAAAAAACGAGTCCCCTTCAGTGGACACACGACTAGTGGTGGTTTAACAGACCCTTGTCTTTATCGTGTGWTATGAGCTGCT-AGGGAAGCCCTCAT-CAAGACCCCATCGTATCGTTTTAGGACGGTGCTTCGACCGCGACCGGAAATCTCTTTCTACCGGGAATTCA-AAAAGTTTTTTT-GTACGACAAACAAATAAGTCCTAAAATATTGGAATAATCGGAATGGATTTGATTCAAAAAATTGGCTCAAAAATTTGTTAATATAAAATTCACAATTGACAGTCCCTATTCTAATCAATATGAAATAGACCAGGTTTCAGTCTTATAAGATGTCTAAAAAAA---GAATAAAGAAAAAA-TACAAGGTTTTTTATTTCTTTTTTTTTTTTTTTTT--CTTTGTAGTATATTTTCACTAAGATTTTTGTGGTGGGGAGTCTTATTTTCCCCATCGACCTTTACAATAATGAAAAATTTTTCTCTTTCTCGGGAAGGGTAGATATCCTATTTTTAGTTTTTAGTTCAAATTAATGGATTGTTGAAACTAATGGATTCCACATTAAAAAA-TTTTAGATAACTTTATGACTTCTTAATTTATAATTTTAT--------------TAATTACTATATTTAATGAATTTACCATATATCTCCAATTTTGAGCCCAATCAATAAAAGAACTTCATTTGTGTCAATGTAGAAATAATGTGTCAATTTGGAGTAATCCAAAATATGGTTATTTTGGATTCATTGAGGAAATTTATTTTTTCTTTG---AAATTTATGAAATCAGATAAACGAGAAATAATGAAGTATCAATAAAAGTAAAAAAGAAAAACAGTTTTTTTATTCTATCGAGAGAATTATCTACTTGAAAAAGTTGCATTTTAGAATAGAATAAACTACGTCAAAGCCCTAAGATAAATAAATGGGACACCCC-TAAAA-TAAATGAAATTAATGAA--------------------TCTTCAAATTAACTTTTGAA--------------------CTCCTTTTTTTATAAAAATGAATCTTTACTAAAAAACTTTTT-GATTGAATTGACTTGTTCAATCTCGACGAT
PH_7                TTGTCGAACCCTGCAAAGCAGAACGACCTGTGAACATGTAAA-TACAACCGGGTGATGTGGAGTCGGGCTTTGGTCCTTATCCCCATCCCCTCCCGGTGTGTGTTTGTGTTGCCTCTTTTGGGG--TGCCATAGATG-CATGCTGGACCATAACAAAACCCCGGCACGGCATGTGCCAAGGAAAACAAAAA-TGAGAARGACTCGAACCGTGTTGCCCTGTTTGCAGTGTGCATGCGGTTCGTGGACTCTTTGTAATTACAAACGACTCTCGGCAACGGATATCTCGGCTCACGCATCGATGAAGAACGTAGCAAAATGCGATACTTGGTGTGAATTGCAGAATCCCGTGAACCATCGAGTTTTTGAACGCAAGTTGCGCCCGAAGCCATTCGGTCGAGGGCACGCCTGCCTGGGCGTCACGCATCGCGTCGCCCCC-ATCATACAAACCCAACCGGTTGTCATGGTGATGGGG-CGGAGATTGGTCTCCCGTACTTGTTTCGGTTGGCCCAAAAAACGAGTCCCCTTCAGTGGACACACGACTAGTGGTGGTTTAACAGACCCTTGTCTTTATCGTGTGTTATGAGCTGCT-AGGGAAGCCCTCAT-CAAGACCCCATCGTATCGTTTTAGGACGGTGCTTCGACCGCGACCGGAAATCTCTTTCTACCGGGAATTCA-AAAAGTTTTTTT-GTACGACAAACAAATAAGTCCTAAAATATTGGAATAATCGGAATGGATTTGATTCAAAAAATTGGCTCAAAAATTTGTTAATATAAAATTCACAATTGACAGTCCCTATTCTAATCAATATGAAATAGACCAGGTTTCAGTCTTATAAGATGTCTAAAAAAA---GAATAAAGAAAAAA-TACAAGGTTTTTTATTTCTTTTTTTTTTTTT------CTTTGTAGTATATTTTCACTAAGATTTTTGTGGTGGGGAGTCTTATTTTCCCCATCGACCTTTACAATAGTGAAAAATTTTTCTCTTTCTCGGGAAGGGTAGATATCCTATTTTTAGTTTTTAGTTCAAATTAATGGATTGTTGAAACTAATGGATTCCACATTAAAAAA-TTTTAGATAACTTTATGACTTCTTAATTTATAATTTTAT--------------TAATTACTATATTTAATGAATTTACCATATATCTCCAATTTTGAGCCCAATCAATAAAAGAACTTCATTTGTGTCAATGTAGAAATAATGTGTCAATTTGGAGTAATCCAAAATATGGTTATTTTGGATTCATTGAGGAAATTTATTTTTTCTTTG---AAATTTATGAAATCAGATAAACGAGAAATTATGAAGTATCAATAAAAGTAAAAAAAAAAAACAGTTTTTTTATTTTATCGAGAGAATTATCTACTTGAAAAAGTTACATTTTAGAATAGAATAAACTACGTCAAAGCCCTAAGATAAATAAATGGGACACCCC-TAAAA-TAAATGAAATTAATGAA--------------------TCTTCAAATTAACTTTTGAA--------------------CTCCTTTTTTTATAAAAATGAATCTTTACTAAAAAACTTTTT-GATTGAATTGACTTGTTCAATCTCGACGAT
PH_9               TTGTCGAACCCTGCAAAGCAGAACGACCTGTGAACATGTAAA-TACAACYGGGTGATGTGGAGTCGGGCCTTGGTCCTTATCCCCATCCCCTCCCGGTGTGTGTTTGTGTTGCCTCTTTTGGGG--TGCCATAGATG-CATGCTGGACCATAACAAAACCCCGGCACGGCATGTGCCAAGGAAAACAAAAA-TGAGAAGGACTCGAACYGTGTTGCCCTGTTTGCAGTGTGCATGCGGTTCGTGGACTCTTTGTAATTACAAACGACTCTCGGCAACGGATATCTCGGCTCACGCATCGATGAAGAACGTAGCAAAATGCGATACTTGGTGTGAATTGCAGAATCCCGTGAACCATCGAGTTTTTGAACGCAAGTTGCGCCCGAAGCCATTCGGTCGAGGGCACGCCTGCCTGGGCGTCACGCATCGCGTCGCCCCC-ATCATAMAAACCCAACCGGTTGTCATGGTGATGGGG-CGGAGATTGGTCTCCCGTACTTGTTTCGGTTGGCCCAAAAAACGAGTCCCCTTCAGTGGACACACGACTAGTGGTGGTTTAACAGACCCTTGTCTTTATCGTGTGTTATGAGCTGCT-AGGGAAGCCCTCAT-CAAGACCCCATCGTATCGTTTTAGGACGGTGCTTCGACCGCGACCGGAAATCTCTTTCTACCGGGAATTCA-AAAAGTTTTTT--GTACGACAAACAAATAAGTCCTAAAATATTGGAATAATCGGAATGGATTTGATTCAAAAAATTGGCTCAAAAATTTGTTAATATAAAATTCACAATTGACAGTCCCTATTCTAATCAATATGAAATAGACCAGGTTTCAGTCTTATAAGATGTCTAAAAAAA---GAATAAAGAAAAAA-TACAAGGTTTTTTATTTCTTTTTTTTTTTTTTTT---CTTTGTAGTATATTTTCACTAAGATTTTTGTGGTGGGGAGTCTTATTTTCCCCATCGACCTTTACAATAATGAAAAATTTTTCTCTTTCTCGGGAAGGGTAGATATCCTATTTTTAGTTTTTAGTTCAAATTAATGGATTGTTGAAACTAATGGATTCCACATTAAAAAA-TTTTAGATAACTTTATGACTTCTTAATTTATAATTTTAT--------------TAATTACTATATTTAATGAATTTACCATATATCTCCAATTTTGAGCCCAATCAATAAAAGAACTTCATTTGTGTCAATGTAGAAATAATGTGTCAATTTGGAGTAATCCAAAATATGGTTATTTTGGATTCATTGAGGAAATTTATTTTTTCTTTG---AAATTTATGAAATCAGATAAACGAGAAATAATGAAGTATCAATAAAAGTAAAAAAGAAAAACAGTTTTTTTATTCTATCGAGAGAATTATCTACTTGAAAAAGTTGCATTTTAGAATAGAATAAACTACGTCAAAGCCCTAAGATAAATAAATGGGACACCCC-TAAA--TAAATGAAATTAATGAA--------------------TCTTCaAATTAACTTTTGAA--------------------CTCCTTTTTTTATAAAAATGAATCTTTACTAAAAAACTTTTT-GATTGAATTGACTTGTTCAATCTCGACGAT
PH_14              TTGTCGAACCCTGCAAAGCAGAACGACCTGTGAACATGTAAA-TACAACCGGGTGATGTGGAGTCGGGCCTTGGTCCTTATCCCCATCCCCTCCCGGTGTGTGTTTGTGTTGCCTCTTTTGGGG--TGCCATAGATG-CATGCTGGACCATAACAAAACCCCGGCACGGCATGTGCCAAGGAAAACAAAAA-TGAGAAGGACTCGAACCGTGTTGCCCTGTTTGCAGTGTGCATGCGGTTCGTGGACTCTTTGTAATTACAAACGACTCTCGGCAACGGATATCTCGGCTCACGCATCGATGAAGAACGTAGCAAAATGCGATACTTGGTGTGAATTGCAGAATCCCGTGAACCATCGAGTTTTTGAACGCAAGTTGCGCCCGAAGCCATTCGGTCGAGGGCACGCCTGCCTGGGCGTCACGCATCGCGTCGCCCCC-ATCATACAAACCCAACCGGTTGTCATGGTGATGGGG-CGGAGATTGGTCTCCCGTACTTGTTTCGGTTGGCCCAAAAAACGAGTCCCCTTCAGTGGACACACGACTAGTGGTGGTTTAACAGACCCTTGTCTTTATCGTGTGTTATGAGCTGCT-AGGGAAGCCCTCAT-CAAGACCCCATCGTATCGTTTTAGGACGGTGCTTCGACCGCGACCGGAAATCTCTTTCTACCGGGAATTCA-AAAAGTTTTTTT-GTACGACAAACAAATAAGTCCTAAAATATTGGAATAATCGGAATGGATTTGATTCAAAAAATTGGCTCAAAAATTTGTTAATATAAAATTCACAATTGACAGTCCCTATTCTAATCAATATGAAATAGACCAGGTTTCAGTCTTATAAGATGTCTAAAAAAA---GAATAAAGAAAAAA-TACAAGGTTTTTTATTTCTTTTTTTTTTTTT------CTTTGTAGTATATTTTCACTAAGATTTTTGTGGTGGGGAGTCTTATTTTCCCCATCGACCTTTACAATAGTGAAAAATTTTTCTCTTTCTCGGGAAGGGTAGATATCCTATTTTTAGTTTTTAGTTCAAATTAATGGATTGTTGAAACTAATGGATTCCACATTAAAAAA-TTTTAGATAACTTTATGACTTCTTAATTTATAATTTTAT--------------TAATTACTATATTTAATGAATTTACCATATATCTCCAATTTTGAGCCCAATCAATAAAAGAACTTCATTTGTGTCAATGTAGAAATAATGTGTCAATTTGGAGTAATCCAAAATATGGTTATTTTGGATTCATTGAGGAAATTTATTTTTTCTTTG---AAATTTATGAAATCAGATAAACGAGAAATAATGAAGTATCAATAAAAGTAAAAAAAAAAAACAGTTTTTTTATTTTATCGAGAGAATTATCTACTTGAAAAAGTTACATTTTAGAATAGAATAAACTACGTCAAAGCCCTAAGATAAATAAATGGGACACCCC-TAAAA-TAAATGAAATTAATGAA--------------------TCTTCAAATTAACTTTTGAA--------------------CTCCTTTTTTTATAAAAATGAATCTTTACTAAAAAACTTTTT-GATTGAATTGACTTGTTCAATCTCGACGAT
PH_53            TTGTCGAACCCTGCAAAGCAGAACGACCTGTGAACATGTAAA-TACAACCGGGTGATGTGGAGTCGGGCCTTGGTCCTTATCCCCATCCCCTCCCGGTGTGTGTTTGTGTTGCCTCTTTTGGGG--TGCCATAGATG-CATGCTGGACCATAACAAAACCCCGGCACGGCATGTGCCAAGGAAAACAAAAA-TGAGAAGGACTCGAACCGTGTTGCCCTGTTTGCAGTGTGCATGCGGTTCGTGGACTCTTTGTAATTACAAACGACTCTCGGCAACGGATATCTCGGCTCACGCATCGATGAAGAACGTAGCAAAATGCGATACTTGGTGTGAATTGCAGAATCCCGTGAACCATCGAGTTTTTGAACGCAAGTTGCGCCCGAAGCCATTCGGTCGAGGGCACGCCTGCCTGGGCGTCACGCATCGCGTCGCCCCC-ATCATACAAACCCAACCGGTTGTCATGGTGATGGGG-CGGAGATTGGTCTCCCGTACTTGTTTCGGTTGGCCCAAAAAACGAGTCCCCTTCAGTGGACACACGACTAGTGGTGGTTTAACAGACCCTTGTCTTTATCGTGTGTTATGAGCTGCT-AGGGAAGCCCTCAT-CAAGACCCCATCGTATCGTTTTAGGACGGTGCTTCGACCGCGACCGGAAATCTCTTTCTACCGGGAATTCA-AAAAGTTTTTTT-GTACGACAAACAAATAAGTCCTAAAATATTGGAATAATCGGAATGGATTTGATTCAAAAAATTGGCTCAAAAATTTGTTAATATAAAATTCACAATTGACAGTCCCTATTTTAATCAATATGAAATAGACCAGGTTTCAGTCTTATAAGATGTCTAAAAAAA---GAATAAAGAAAAAA-TACAAGGTTTTTTATTTCTTTTTTTTTTTTT------CTTTGTAGTATATTTTCACTAAGATTTTTGTGGTGGGGAGTCTTATTTTCCCCATCGACCTTTACAATAATGAAAAATTTTTCTCTTTCTCGGGAAGGGTAGATATCCTATTTTTAGTTTTTAGTTCAAATTAATGGATTGTTGAAACTAATGGATTCCACATTAAAAAA-TTTTAGATAACTTTATGACTTCTTAATTTATAATTTTAT--------------TAATTACTATATTTAATGAATTTACCTTATATCTCCAATTTTGAGCCCAATCAATAAAAGAACTTCATTTGTGTCAATGTAGAAATAATGTGTCAATTTGGAGTAATCCAAAATATGGTTATTTTGGATTCATTGAGGAAATTTATTTTTTCTTTG---AAATTTATGAAATCAGATAAACGAGAAATAATGAAGTATCAATAAAAGTAAAAAAGAAAAACAGTTTTTTTATTCTATCGAGAGAATTATCTACTTGAAAAAGTTGCATTTTAGAATAGAATAAACTACGTCAAAGCCCTAAGATAAATAAATGGGACACCCC-TAAAA-TAAATGAAATTAATGAA--------------------TCTTCAAATTCACTTTTGAA--------------------CTCCTTTTTTTATAAAAATGAATCTTTACTAAAAAACTTTTT-GATTGAATTGACTTGTTCAATCTCGACGAT
PH_42                TTGTCGAACCCTGCAAAGCAGAACGACCTGTGAACATGTAAA-TACAACCGGGTGATGTGGAGTCGGGCCTTGGTCCTTATCCCCATCCCCTCCCGGTGTGTGTTTGTGTTGCCTCTTTTGGGG--TGCCATAGATG-CATGCTGGACCATAACAAAACCCCGGCACGGCATGTGCCAAGGAAAACAAAAA-TGAGAAGGACTCGAACCGTGTTGCCCTGTTTGCAGTGTGCATGCGGTTCGTGGACTCTTTGTAATTACAAACGACTCTCGGCAACGGATATCTCGGCTCACGCATCGATGAAGAACGTAGCAAAATGCGATACTTGGTGTGAATTGCAGAATCCCGTGAACCATCGAGTTTTTGAACGCAAGTTGCGCCCGAAGCCATTCGGTCGAGGGCACGCCTGCCTGGGCGTCACGCATCGCGTCGCCCCC-ATCATACAAACCCAACCGGTTGTCATGGTGATGGGG-CGGAGATTGGTCTCCCGTACTTGTTTCGGTTGGCCCAAAAAACGAGTCCCCTTCAGTGGACACACGACTAGTGGTGGTTTAACAGACCCTTGTCTTTATCGTGTGTTATGAGCTGCT-AGGGAAGCCCTCAT-CAAGACCCCATCGTATCGTTTTAGGACGGTGCTTCGACCGCGACCGGAAATCTCTTTCTACCGGGAATTCA-AAAAGTTTTTTT-GTACGACAAACAAATAAGTCCTAAAATATTGGAATAATCGGAATGGATTTGATTCAAAAAATTGGCTCAAAAATTTGTTAATATAAAATTCACAATTGACAGTCCCTATTCTAATCAATATGAAATAGACCAGGtTTCAGTCTTATAAGATGTCTAAAAAAA---GAATAAAGAAAAAA-TACAAGGTTTTTTATTTCTTTTTTTTTTTTT------CTTTGTAGtATATTTTCACTAAGATTTTTGTGGTGGGGAGTCTTATTTTCCCCATCGACCTTTACAATAGTGAAAAATTTTTCTCTTTCTCGGGAAGGGTAGATATCCTATTTTTAGTTTTTAGTTCAAATTAATGGATTGTTGAAACTAATGGATTCCACATTAAAAAA-TTTTAGATAACTTTATGACTTCTTAATTTATAATTTTAT--------------TAATTACTATATTTAATGAATTTACCATATATCTCCAATTTTGAGCCCAATCAATAAAAGAACTTCATTTGTGTCAATGTAGAAATAATGTGTCAATTTGGAGTAATCCAAAATATGGTTATTTTGGATTCATTGAGGAAATTTATTTTTTCTTTG---AAATTTATGAAATCAGATAAACGAGAAATAATGAAGTATCAATAAAAGTAAAAAAAAAAAACAGTTTTTTTATTTTATCGAGAGAATTATCTACTTGAAAAAGTTACATTTTAGAATAGAATAAACTACGTCAAAGCCCTAAGATAAATAAATGGGACACCCC-TAAAA-TAAATGAAATTAATGAA--------------------TCTTCAAATTAACTTTTGAA--------------------CTCCTTTTTTTATAAAAATGAATCTTTACTAAAAAACTTTTT-GATTGAATTGACTTGTTCAATCTCGACGAT
PH_46               TTGTCGAACCCTGCAAAGCAGAACGACCTGTGAACATGTAAA-TACAACCGGGTGATGTGGAGTCGGGCCTTGGTCCTTATCCCCATCCCCTCCCGGTGTGTGTTTGTGTTGCCTCTTTTGGGG--TGCCATAGATG-CATGCTGGACCATAACAAAACCCCGGCACGGCATGTGCCAAGGAAAACAAAAA-TGAGAAGGACTCGAACCGTGTTGCCCTGTTTGCAGTGTGCATGCGGTTCGTGGACTCTTTGTAATTACAAACGACTCTCGGCAACGGATATCTCGGCTCACGCATCGATGAAGAACGTAGCAAAATGCGATACTTGGTGTGAATTGCAGAATCCCGTGAACCATCGAGTTTTTGAACGCAAGTTGCGCCCGAAGCCATTCGGTCGAGGGCACGCCTGCCTGGGCGTCACGCATCGCGTCGCCCCC-ATCATACAAACCCAACCGGTTGTCATGGTGATGGGG-CGGAGATTGGTCTCCCGTACTTGTTTCGGTTGGCCCAAAAAACGAGTCCCCTTCAGTGGACACACGACTAGTGGTGGTTTAACAGACCCTTGTCTTTATCGTGTGTTATGAGCTGCT-AGGGAAGCCCTCAT-CAAGACCCCATCGTATCGTTTTAGGACGGTGCTTCGACCGCGACCGGAAATCTCTTTCTACCGGGAATTCA-AAAAGTTTTTTT-GTACGACAAACAAATAAGTCCTAAAATATTGGAATAATCGGAATGGATTTGATTCAAAAAATTGGCTCAAAAATTTGTTAATATAAAATTCACAATTGACAGTCCCTATTTTAATCAATATGAAATAGACCAGGTTTCAGTCTTATAAGATGTCTAAAAAAA---GAATAAAGAAAAAA-TACAAGGTTTTTTATTTCTTTTTTTTTTTT-------CTTTGTAGTATATTTTCACTAAGATTTTTGTGGTGGGGAGTCTTATTTTCCCCATCGACCTTTACAATAATGAAAAATTTTTCTCTTTCTCGGGAAGGGTAGATATCCTATTTTTAGTTTTTAGTTCAAATTAATGGATTGTTGAAACTAATGGATTCCACATTAAAAAA-TTTTAGATAACTTTATGACTTCTTAATTTATAATTTTAT--------------TCATTACTATATTTAATGAATTTACCTTATATCTCCAATTTTGAGCCCAATCAATAAAAGAACTTCATTTGTGTCAATGTAGAAATAATGTGTCAATTTGGAGTAATCCAAAATATGGTTATTTTGGATTCATTGAGGAAATTTATTTTTTCTTTG---AAATTTATGAAATCAGATAAACGAGAAATAATGAAGTATCAATAAAAGTAAAAAAGAAAAACAGTTTTTTTATTCTATCGAGAGAATTATCTACTTGAAAAAGTTGCATTTTAGAATAGAATAAACTACGTCAAAGCCCTAAGATAAATAAATGGGACACCCC-TAAAA-TAAATGAAATTAATGAA--------------------TCTTCAAATTAACTTTTGAA--------------------CTCCTTTTTTTATAAAAATGAATCTTTACTAAAAAACTTTTT-GATTGAATTGACTTGTTCAATCTCGACGAT
PH_16                TTGTCGAACCCTGCAAAGCAGAACGACCTGTGAACATGTAAA-TACAACCGGGTGATGTGGAGTCGGGCCTTGGTCCTTATCCCCATCCCCTCCCGGTGTGTGTTTGTGTTGCCTCTTTTGGGG--TGCCATAGATG-CATGCTGGACCATAACAAAACCCCGGCACGGYATGTGCCAAGGAAAACAAAAA-TGAGAAGGACTCGAACCGTGTTGCYCTGTTTGCAGTGTGCATGCGGTTCGTGGACTCTTTGTAATTACAAACGACTCTCGGCAACGGATATCTCGGCTCACGCATCGATGAAGAACGTAGCAAAATGCGATACTTGGTGTGAATTGCAGAATCCCGTGAACCATCGAGTTTTTGAACGCAAGTTGCGCCCGAAGCCATTCGGTCGAGGGCACGCCTGCCTGGGCGTCACGCATCGCGTCGCCCCC-ATCATACAAACCCAACCGGTTGTCATGGTGATGGGG-CGGAGATTGGTCTCCCGTACTTGTTTCGGTTGGCCCAAAAAACGAGTCCCCTTCAGTGGACACACGACTAGTGGTGGTTTAACAGACCCTTGTCTTTATCGTGTGTTATGAGCTGCT-AGGGAAGCCCTCAT-CAAGACCCCATCGTATCGTTTTAGGACGGTGCTTCGACCGCGACCGGAAATCTCTTTCTACCGGGAATTCA-AAAAGTTTTTTT-GTACGACAAACAAATAAGTCCTAAAATATTGGAATAATCGGAATGGATTTGATTCAAAAAATTGGCTCAAAAATTTGTTAATATAAAATTCACAATTGACAGTCCCTATTCTAATCAATATGAAATAGACCAGGTTTCAGTCTTATAAGATGTCTAAAAAAA---GAATAAAGAAAAAA-TACAAGGTTTTTTATTTCTTTTTTTTTTTTT------CTTTGTAGTATATTTTCACTAAGATTTTTGTGGTGGGGAGTCTTATTTTCCCCATCGACCTTTACAATAGTGAAAAATTTTTCTCTTTCTCGGGAAGGGTAGATATCCTATTTTTAGTTTTTAGTTCAAATTAATGGATTGTTGAAACTAATGGATTCCACATTAAAAAA-TTTTAGATAACTTTATGACTTCTTAATTTATAATTTTAT--------------TAATTACTATATTTAATGAATTTACCATATATCTCCAATTTTGAGCCCAATCAATAAAAGAACTTCATTTGTGTCAATGTAGAAATAATGTGTCAATTTGGAGTAATCCAAAATATGGTTATTTTGGATTCATTGAGGAAATTTATTTTTTCTTTG---AAATTTATGAAATCAGATAAACGAGAAATAATGAAGTATCAATAAAAGTAAAAAAAAAAAACAGTTTTTTTATTTTATCGAGAGAATTATCTACTTGAAAAAGTTACATTTTAGAATAGAATAAACTACGTCAAAGCCCTAAGATAAATAAATGGGACACCCC-TAAAA-TAAATGAAATTAATGAA--------------------TCTTCAAATTAACTTTTGAA--------------------CTCCTTTTTTTATAAAAATGAATCTTTACTAAAAAACTTTTT-GATTGAATTGACTTGTTCAATCTCGACGAT
PH_12a                TTGTCGAACCCTGCAAAGCAGAACGACCTGTGAACATGTAAA-TACAACCGGGTGATGTGGAGTCGGGCCTTGGTCCTTATCCCCATCCCCTCCCGGTGTGTGTTTGTGTTGCCTCTTTTGGGG--TGCCATAGATG-CATGCTGGACCATAACAAAACCCCGGCACGGCATGTGCCAAGGAAAACAAAAA-TGAGAAGGACTCGAACCGTGTTGCCCTGTTTGCAGTGTGCATGCGGTTCGTGGACTCTTTGTAATTACAAACGACTCTCGGCAACGGATATCTCGGCTCACGCATCGATGAAGAACGTAGCAAAATGCGATACTTGGTGTGAATTGCAGAATCCCGTGAACCATCGAGTTTTTGAACGCAAGTTGCGCCCGAAGCCATTCGGTCGAGGGCACGCCTGCCTGGGCGTCACGCATCGCGTCGCCCCC-ATCATACAAACCCAACCGGTTGTCATGGTGATGGGG-CGGAGATTGGTCTCCCGTACTTGTTTCGGTTGGCCCAAAAAACGAGTCCCCTTCAGTGGACACACGACTAGTGGTGGTTTAACAGACCCTTGTCTTTATCGTGTGTTATGAGCTGCT-AGGGAAGCCCTCAT-CAAGACCCCATCGTATCGTTTTAGGACGGTGCTTCGACCGCGACCGGAAATCTCTTTCTACCGGGAATTCA-AAAAGTTTTTTT-GTACGACAAACAAATAAGTCCTAAAATATTGGAATAATCGGAATGGATTTGATTCAAAAAATTGGCTCAAAAATTTGTTAATATAAAATTCACAATTGACAGTCCCTATTCTAATCAATATGAAATAGACCAGGTTTCAGTCTTATAAGATGTCTAAAAAAA---GAATAAAGAAAAAA-TACAAGGTTTTTTATTTCTTTTTTTTTTTTT------CTTTGTAGTATATTTTCACTAAGATTTTTGTGGTGGGGAGTCTTATTTTCCCCATCGACCTTTACAATAGTGAAAAATTTTTCTCTTTCTcGGGAAGGGTAGATATCCTATTTTTAGTTTTTAGTTCAAATTAATGGATTGTTGAAACTAATGGATTCCACATTAAAAAA-TTTTAGATAACTTTATGACTTCTTAATTTATAATTTTAT--------------TAATTACTATATTTAATGAATTTACCATATATCTCCAATTTTGAGCCCAATCAATAAAAGAACTTCATTTGTGTCAATGTAGAAATAATGTGTCAATTTGGAGTAATCCAAAATATGGTTATTTTGGATTCATTGAGGAAATTTATTTTTTCTTTG---AAATTTATGAAATCAGATAAACGAGAAATAATGAAGTATCAATAAAAGTAAAAAAAAAAAACAGTTTTTTTATTTTATCGAGAGAATTATCTACTTGAAAAAGTTACATTTTAGAATAGAATAAACTACGTCAAAGCCCTAAGATAAATAAATGGGACACCCC-TAAAA-TAAATGAAATTAATGAA--------------------TCTTCAAATTAACTTTTGAA--------------------CTCCTTTTTTTATAAAAATGAATCTTTACTAAAAAACTTTTT-GATTGAATTGACTTGTTCAATCTCGACGAT
PH_12b              TTGTCGAACCCTGCAAAGCAGAACGACCTGTGAACATGTAAA-TACAACCGGGTGATGTGGAGTCGGGCCTTGGTCCTTATCCCCATCCCCTCCCGGTGTGTGTTTGTGTTGCCTCTTTTGGGG--TGCCATAGATG-CATGCTGGACCATAACAAAACCCCGGCACGGCATGTGCCAAGGAAAACAAAAA-TGAGAAGGACTCGAACCGTGTTGCCCTGTTTGCAGTGTGCATGCGGTTCGTGGACTCTTTGTAATTACAAACGACTCTCGGCAACGGATATCTCGGCTCACGCATCGATGAAGAACGTAGCAAAATGCGATACTTGGTGTGAATTGCAGAATCCCGTGAACCATCGAGTTTTTGAACGCAAGTTGCGCCCGAAGCCATTCGGTCGAGGGCACGCCTGCCTGGGCGTCACGCATCGCGTCGCCCCC-ATCATACAAACCCAACCGGTTGTCATGGTGATGGGG-CGGAGATTGGTCTCCCGTACTTGTTTCGGTTGGCCCAAAAAACGAGTCCCCTTCAGTGGACACACGACTAGTGGTGGTTTAACAGACCCTTGTCTTTATCGTGTGTTATGAGCTGCT-AGGGAAGCCCTCAT-CAAGACCCCATCGTATCGTTTTAGGACGGTGCTTCGACCGCGACCGGAAATCTCTTTCTACCGGGAATTCA-AAAAGTTTTTT--GTACGACAAACAAATAAGTCCTAAAATATTGGAATAATCGGAATGGATTTGATTCAAAAAATTGGCTCAAAAATTTGTTAATATAAAATTCACAATTGACAGTCCCTATTCTAATCAATATGAAATAGACCAGGTTTCAGTCTTATAAGATGTCTAAAAAAA---GAATAAAGAAAAAA-TACAAGGTTTTTTATTTCTTTTTTTTTTTTT------CTTTGTAGTATATTTTCACTAAGATTTTTGTGGTGGGGAGTCTTATTTTCCCCATCGACCTTTACAATAGTGAAAAATTTTTCTCTTTCTCGGGAAGGGTAGATATCCTATTTTTAGTTTTTAGTTCAAATTAATGGATTGTTGAAACTAATGGATTCCACATTAAAAAA-TTTTAGATAACTTTATGACTTCTTAATTTATAATTTTAT--------------TAATTACTATATTTAATGAATTTACCATATATCTCCAATTTTGAGCCCAATCAATAAAAGAACTTCATTTGTGTCAATGTAGAAATAATGTGTCAATTTGGAGTAATCCAAAATATGGTTATTTTGGATTCATTGAGGAAATTTATTTTTTCTTTG---AAATTTATGAAATCAGATAAACGAGAAATAATGAAGTATCAATAAAAGTAAAAAAAAAAAACAGTTTTTTTATTTTATCGAGAGAATTATCTACTTGAAAAAGTTACATTTTAGAATAGAATAAACTACGTCAAAGCCCTAAGATAAATAAATGGGACACCCC-TAAAA-TAAATGAAATTAATGAA--------------------TCTTCAAATTAACTTTTGAA--------------------CTCCTTTTTTTATAAAAAtGAATCTTTACTAAAAAACTTTTT-GATTGAATTGACTTGTTCAATCTCGACGAT
PH_45               TTGTCGAACCCTGCAAGGCAGAACGACCTGTGAACATGTAAA-TACAACCGGGTGATGTGGAGTCGGGCCTTGGTCCTTATCCCCATCCCCTCCCGGTGTGTGTTTGTGTTGCCTCTTTTGGGG--TGCCATAGATG-CATGCTGGACCATAACAAAACCCCGGCACGGCATGTGCCAAGGAAAACAAAAA-TGAGAAGGACTCGAACCGTGTTGCCCTGTTTGCAGTGTGCATGCGGTTCGTGGACTCTTTGTAATTACAAACGACTCTCGGCAACGGATATCTCGGCTCACGCATCGATGAAGAACGTAGCAAAATGCGATACTTGGTGTGAATTGCAGAATCCCGTGAACCATCGAGTTTTTGAACGCAAGTTGCGCCCGAAGCCATTCGGTCGAGGGCACGCCTGCCTGGGCGTCACGCATCGCGTCGCCCCC-ATCATTCAAACCCAACCGGTTGTCATGGTGATGGGG-CGGAGATTGGTCTCCCGTACTTGTTTCGGTTGGCCCAAAAAACGAGTCCCCTTCAGTGGACACACGACTAGTGGTGGTTTAACAGACCCTTGTCTTTATCGTGTGTTATGAGCTGCT-AGGGAAGCCCTCAT-CAAGACCCCATCGTATCGTTTTAGGACGGTGCTTCGACCGCGACCGGAAATCTCTTTCTACCGGGAATTCA-AAAAGTTTTTTT-GTACGACAAACAAATAAGTCCTAAAATATTGGAATAATCGGAATGGATTTGATTCAAAAAATTGGCTCAAAAATTTGTTAATATAAAATTCACAATTGACAGTCCCTATTTTAATCAATATGAAATAGACCAGGTTTCAGTCTTATAAGATGTCTAAAAAAA---GAATAAAGAAAAAA-TACAAGGTTTTTTATTTCTTTTTTTTTTTTTTTTT--CTTTGTAGTATATTTTCACTAAGATTTTTGTGGTGGGGAGTCTTATTTTCCCCATCGACCTTTACAATAATGAAAAATTTTTCTCTTTCTCGGGAAGGGTAGATATCCTATTTTTAGTTTTTAGTTCAAATTAATGGATTGTTGAAACTAATGGATTCCACATTAAAAAA-TTTTAGATAACTTTATGACTTCTTAATTTATAATTTTAT--------------TCATTACTATATTTAATGAATTTACCTTATATCTCCAATTTTGAGCCCAATCAATAAAAGAACTTCATTTGTGTCAATGTAGAAATAATGTGTCAATTTGGAGTAATCCAAAATATGGTTATTTTGGATTCATTGAGGAAATTTATTTTTTCTTTG---AAATTTATGAAATCAGATAAACGAGAAATAATGAAGTATCAATAAAAGTAAAAAAGAAAAACAGTTTTTTTATTCTATCGAGAGAATTATCTACTTGAAAAAGTTGCATTTTAGAATAGAATAAACTACGTCAAAGCCCTAAGATAAATAAATGGGACACCCC-TAAAA-TAAATGAAATTAATGAA--------------------TCTTCAAATTAACTTTTGAA--------------------CTCCTTTTTTTATAAAAATGAATCTTTACTAAAAAACTTTTT-GATTGAATTGACTTGTTCAATCTCGACGAT
PH_1                  TTGTCGAACCCTGCAAGGCAGAACGACCTGTGAACATGTAAA-TACAAYYGGGTGATGTGGAGTCGGGCCTTGGTCCTTATCCCCATCCCCTCCCGGTGTGTGTTTGTGTTGCCTCTTTTGGGG--TGCCATAGATG-CATGCTGGACCATAACAAAACCCCGGCACGGCATGTGCCAAGGAAAACAAAAA-TGAGAAGGACTCGAACCGTGTTGCCCTGTTTGCAGTGTGCATGCGGTTCGTGGACTCTTTGTAATTACAAACGACTCTCGGCAACGGATATCTCGGCTCACGCATCGATGAAGAACGTAGCAAAATGCGATACTTGGTGTGAATTGCAGAATCCCGTGAACCATCGAGTTTTTGAACGCAAGTTGCGCCCGAAGCCATTCGGTCGAGGGCACGCCTGCCTGGGCGTCACGCATCGCGTCGCCCCC-ATCATACAAACCCAACCGGTTGTCATGGTGATGGGG-CGGAGATTGGTCTCCCGTACTTGTTTCGGTTGGCCCAAAAAACGAGTCYCCTTCAGTGGACACACGACTAGTGGTGGTTTAACAGACCCTTGTCTTTATCGTGTGTTATGAGCTGCT-AGGGAAGCCCTCAT-CAAGACCCCATCGTATCGTTTTAGGACGGTGCTTCGACCGCGACCGGAAATCTCTTTCTACCGGGAATTCA-AAAAGTTTTTT--GTACGACAAACAAATAAGTCCTAAAATATTGGAATAATCGGAATGGATTTGATTCAAAAAATTGGCTCAAAAATTTGTTAATATAAAATTCACAATTGACAGTCCCTATTCTAATCAATATGAAATAGACCAGGTTTCAGTCTTATAAGATGTCTAAAAAAA---GAATAAAGAAAAAA-TACAAGGTTTTTTATTTCTTTTTTTTTTTTTTTTTT-----GTAGTATATTTTCACTAAGATTTTTGTGGTGGGGAGTCTTATTTTCCCCATCGACCTTTACAATAGTGAAAAATTTTTCTCTTTCTCGGGAAGGGTAGATATCCTATTTTTAGTTTTTAGTTCAAATTAATGGATTGTTGAAACTAATGGATTCCACATTAAAAAA-TTTTAGATAACTTTATGACTTCTTAATTTATAATTTTAT--------------TAATTACTATATTTAATGAATTTACCATATATCTCCAATTTTGAGCCCAATCAATAAAAGAACTTCATTTGTGTCAATGTAGAAATAATGTGTCAATTTGGAGTAATCCAAAATATGGTTATTTTGGATTCATTGAGGAAATTTATTTTTTCTTTG---AAATTTATGAAATCAGATAAACGAGAAATAATGAAGTATCAATAAAAGTAAAAAAAAAAAACAGTTTTTTTATTCTATCGAGAGAATTATCTACTTGAAAAAGTTGCATTTTAGAATAGAATAAACTACGTCAAAGCCCTAAGATAAATAAATGGGACACCCC-TAAAA-TAAATGAAATTAATGAA--------------------TCTTCAAATTAACTTTTGAA--------------------CTCCTTTTTTTATAAAAATGAATCTTTACTAAAAAACTTTTT-GATTGAATTGACTTGTTCAATCTCGACGAT
PH_2                 TTGTCGAACCCTGCAAGGCAGAACGACCTGTGAACATGTAAA-TACAACYGGGTGATGTGGAGTCGGGCCTTGGTCCTTATCCCCATCCCCTCCCGGTGTGTGTTTGTGTTGCCTCTTTTGGGG--TGCCATAGATG-CATGCTGGACCATAACAAAACCCCGGCACGGCATGTGCCAAGGAAAACAAAAA-TGAGAAGGACTCGAACCGTGTTGCCCTGTTTGCAGTGTGCATGCGGTTCGTGGACTCTTTGTAATTACAAACGACTCTCGGCAACGGATATCTCGGCTCACGCATCGATGAAGAACGTAGCAAAATGCGATACTTGGTGTGAATTGCAGAATCCCGTGAACCATCGAGTTTTTGAACGCAAGTTGCGCCCGAAGCCATTCGGTCGAGGGCACGCCTGCCTGGGCGTCACGCATCGCGTCGCCCCC-ATCATACAAACCCAACCGGTTGTCATGGTGATGGGG-CGGAGATTGGTCTCCCGTACTTGTTTCGGTTGGCCCAAAAAACGAGTCYCCTTCAGTGGACACACGACTAGTGGTGGTTTAACAGACCCTTGTCTTTATCGTGTGTTATGAGCTGCT-AGGGAAGCCCTCAT-CAAGACCCCATCGTATCGTTTTAGGACGGTGCTTCGACCGCGACCGGAAATCTCTTTCTACCGGGAATTCA-AAAAGTTTTTTT-GTACGACAAACAAATAAGTCCTAAAATATTGGAATAATCGGAATGGATTTGATTCAAAAAATTGGCTCAAAAATTTGTTAATATAAAATTCACAATTGACAGTCCCTATTCTAATCAATATGAAATAGACCAGGTTTCAGTCTTATAAGATGTCTAAAAAAA---GAATAAAGAAAAAA-TACAAGGTTTTTTATTTCTTTTTTTTTTTTTTTT---CTTTGTAGTATATTTTCACTAAGATTTTTGTGGTGGGGAGTCTTATTTTCCCCATCGACCTTTACAATAATGAAAAATTTTTCTCTTTCTCGGGAAGGGTAGATATCCTATTTTTAGTTTTTAGTTCAAATTAATGGATTGTTGAAACTAATGGATTCCACATTAAAAAA-TTTTAGATAACTTTATGACTTCTTAATTTATAATTTGAT--------------TAATTACTATATTTAATGAATTTACCATATATCTCCAATTTTGAGCCCAATCAATAAAAGAACTTCATTTGTGTCAATGTAGAAATAATGTGTCAATTTGGAGTAATCCAAAATATGGTTATTTTGGATTCATTGAGGAAATTTATTTTTTCTTTG---AAATTTATGAAATCAGATAAACGAGAAATAATGAAGTATCAATAAAAGTAAAAAAGAAAAACAGTTTTTTTATTCTATCGAGAGAATTATCTACTTGAAAAAGTTGCATTTTAGAATAGAATAAACTACGTCAAAGCCCTAAGATAAATAAATGGGACACCCC-TAAAA-TAAATGAAATTAATGAA--------------------TCTTCAAATTAACTTTTGAA--------------------CTCCTTTTTTTATAAAAATGAATCTTTACTAAAAAACTTTTTTTATTGAATTGACTTGTTCAATCTCGACGAT
PH_43a                TTGTCGAACCCTGCAAAGCAGAACGACCTGTGAACATGTAAA-TACAACSGGGTGATGTGGAGTCGGGCCTTGGTCCTTATCCCCATCCCCTCCCGGTGTGTGTTTGTGTTGCCTCTTTTGGGG--TGCCATAGATG-CATGCTGGACCATAACAAAACCCCGGCACGGCATGTGCCAAGGAAAACAAAAA-TGAGAAGGACTCGAACCGTGTTGCCCTGTTTGCAGTGTGCATGYGGTTCGTGGACTCTTTGTAATTACAAACGACTCTCGGCAACGGATATCTCGGCTCACGCATCGATGAAGAACGTAGCAAAATGCGATACTTGGTGTGAATTGCAGAATCCCGTGAACCATCGAGTTTTTGAACGCAAGTTGCGCCCGAAGCCWTTCGGTCGAGGGCACGCCTGCCTGGGCGTCACGCATCGCGTCGCCCCC-ATCATACAAACCCAACTGGTTGTCATGGTGATGGGG-CGGAGATTGGTCTCCCGTACTTGTTTCGGTTGGCCCAAAAAACGAGTCCCCTTCAGTGGACACACGACTAGTGGTGGTTTAACAGACCCTTGTCTTTATCGTGTGTTATGAGCTGCT-AGGGAAGCCCTCAT-CAAGACCCCATCGTATCGTTTTAGGACGGTGCTTCGACCGCGACCGGAAATCTCTTTCTACCGGGAATTCA-AAAAGTTTTTTT-GTACGACAAACAAATAAGTCCTAAAATATTGGAATAATCGGAATGGATTTGATTCAAAAAATTGGCTCAAAAATTTGTTAATATAAAATTCACAATTGACAGTCCCTATTTTAATCAATATGAAATAGACCAGGTTTCAGTCTTATAAGATGTCTAAAAAAA---GAATAAAGAAAAAA-TACAAGGTTTTTTATTTCTTTTTTTTTTTTT------CTTTGTAGTATATTTTCACTAAGATTTTTGTGGTGGGGAGTCTTATTTTCCCCATCGACCTTTACAATAATGAAAAATTTTTCTCTTTCTCGGGAAGGGTAGATATCCTATTTTTAGTTTTTAGTTCAAATTAATGGATTGTTGAAACTAATGGATTCCACATTAAAAAA-TTTTAGATAACTTTATGACTTCTTAATTTATAATTTTAT--------------TCATTACTATATTTAATGAATTTACCTTATATCTCCAATTTTGAGCCCAATCAATAAAAGAACTTCATTTGTGTCAATGTAGAAATAATGTGTCAATTTGGAGTAATCCAAAATATGGTTATTTTGGATTCATTGAGGAAATTTATTTTTTCTTTG---AAATTTATGAAATCAGATAAACGAGAAATAATGAAGTATCAATAAAAGTAAAAAAGAAAAACAGTTTTTTTATTCTATCGAGAGAATTATCTACTTGAAAAAGTTGCATTTTAGAATAGAATAAACTACGTCAAAGCCCTAAGATAAATAAATGGGACACCCC-TAAAA-TAAATGAAATTAATGAA--------------------TCTTCAAATTCACTTTTGAA--------------------CTCCTTTTTTTATAAAAATGAATCTTTACTAAAAAACTTTTT-GATTGAATTGACTTGTTCAATCTCGACGAT
PHI_130a               TTGTCGAACCCTGCAAGGCAGAACGACCTGTGAACATGTAAA-TACAACCGGGTGATGTGGAGTCGGGCCTTGGTCCTTATCCTCATCCCCTCCCGGTGTGTGTTTGTGTTGCCTCTTTTGGGG--TGCCATAGATG-CATGCTGGACCATAACAAAACCCCGGCACGGCATGTGCCAAGGAAAACAAAAA-TGAGAAGGACTCGAACCGTGTTGCCCTGTTTGCAGTGTGCATGCGGTTTGTGGACTCTTTGTAATTACAAAYGACTCTCGGCAACGGATATCTCGGCTCACGCATCGATGAAGAACGTAGCAAAATGCGATACTTGGTGTGAATTGCAGAATCCCGTGAACCATCGAGTTTTTGAACGCAAGTTGCGCCCGAAGCCATTCGGTCGAGGGCACGCCTGCCTGGGCGTCACGCATCGCGTCGCCCCC-ATCATACAAACCCAACCGGTTGTCATGGTGATGGGG-CGGAGATTGGTCTCCCGTACTTGTTCCGGTTGGCCCAAAAAACGAGTCCCCTTCAGTGGACACACGACTAGTGGTGGTTTAACAGACCCTTGTCTTTATCGTGTGTTATGAGCTGCT-AGGGAAGCCCTCAT-CAAGACCCCATCGTATCGTTTTAGGACGATGCTTCGACCGCGACCGGAAATCTCTTTCTACCGGGAATTCA-AAAAGTTTTTTT-GTACGACAAACAAATAAGTCCTAAAATATTGGAATAATCGGAATGGATTTGATTCAAAAAATTGGCTCAAAAATTTGTTAATATAAAATTCACAATTGACAGTCCCTATTCTAATCAATATGAAATAGACCAGGTTTCAGTCTTATAAGATGTCTAAAAAAA---GAATAAAGAAAAAA-TACAAGGTTTTTTATTTCTTTTTTTTTTTTTT-----------AGTATATTTTCACTAAGATTTTTGTGGTGGGGAGTCTTATTTTCCCCATCGACCTTTACAATAATGAAAAATTTTTCTCTTTCTCGGGAAGGGTAGATATCCTATTTTTAGTTTTTAGTTCAAATTAATGGATTGTTGAAACTAATGGATTCCACATTAAAAAA-TTTTAGATAACTTTATGACTTCTTAATTTATAATTTTAT--------------TAATTACTATATTTAATGAATTTACCATATATCTCCAATTTTGAGCCCAATCAATAAAAGAACTTCATTTGTGTCAATGTAGAAATAATGTGTCAATTTGGAGTAATCCAAAATATGGTTATTTTGGATTCATTGAGGAAATTTATTTTTTCTTTG---AAATTTATAAAATCAGATAAACGAGAAATAATGAAGTATCAATAAAAGTAAAAAAGAAAAACAGTTTTTTTATTCTATCGAGAGAATTATCTACTTGAAAAAGTTGCATTTTAGAATAGAATAAACTACGTCAAAGCCCTAAGATAAATAAATGGGACACCCC-TAAAA-TAAATGAAATTAATGAA--------------------TCTTCAAATTAACTTTTGAATCTTCAAATTAACTTTTGAACTCCTTTTTTTATAAAAATGAATCTTTACTAAAAAACTTTTT-GATTGAATTGACTTGTTCAATCTCGACGAT
PHI_125b             TTGTCGAACCCTGCAAGGCAGAACGACCTGTGAACATGTAAA-TACAACCGGGTGATGTGGAGTCGGGCCTTGGTCCTTATCCTCATCCCCTCCCGGTGTGTGTTTGTGTTGCCTCTTTTGGGG--TGCCATAGATG-CATGCTGGACCATAACAAAACCCCGGCACGGCATGTGCCAAGGAAAACAAAAA-TGAGAAGGACTCGAACCGTGTTGCCCTGTTTGCAGTGTGCATGCGGTTTGTGGACTCTTTGTAATTACAAACGACTCTCGGCAACGGATATCTCGGCTCACGCATCGATGAAGAACGTAGCAAAATGCGATACTTGGTGTGAATTGCAGAATCCCGTGAACCATCGAGTTTTTGAACGCAAGTTGCGCCCGAAGCCATTCGGTCGAGGGCACGCCTGCCTGGGCGTCACGCATCGCGTCGCCCCC-ATCATACAAACCCAACCGGTTGTCATGGTGATGGGG-CGGAGATTGGTCTCCCGTACTTGTTCCGGTTGGCCCAAAAAACGAGTCCCCTTCAGTGGACACACGACTAGTGGTGGTTTAACAGACCCTTGTCTTTATCGTGTGTTATGAGCTGCT-AGGGAAGCCCTCAT-CAAGACCCCATCGTATCGTTTTAGGACGATGCTTCGACTGCGACCGGAAATCTCTTTCTACCGGGAATTCA-AAAAGTTTTTTTTGTACGACAAACAAATAAGTCCTAAAATATTGGAATAATCGGAATGGATTTGATTCAAAAAATTGGCTCAAAAATTTGTTAATATAAAATTCACAATTGACAGTCCCTATTCTAATCAATATGAAATAGACCAGGTTTCAGTCTTATAAGATGTCTAAAAAAA---GAATAAAGAAAAAA-TACAAGGTTTTTTATTTCTTTTTTTTTTTTTTT----CTTTTTAGTATATTTTCACTAAGATTTTTGTGGTGGGGAGTCTTATTTTCCCCATCGACCTTTACAATAATGAAAAATTTTTCTCTTTCTCGGGAAGGGTAGATATCCTATTTTTAGTTTTTAGTTCAAATTAATGGATTGTTGAAACTAATGGATTCCACATTAAAAAA-TTTTAGATAACTTTATGACTTCTTAATTTATAATTTTAT--------------TAATTACTATATTTAATGAATTTACCATATATCTCCAATTTTGAGCCCAATCAATAAAAGAACTTCATTTGTGTCAATGTAGAAATAATGTGTCAATTTGGAGTAATCCAAAATATGGTTATTTTGGATTCATTGAGGAAATTTATTTTTTCTTTG---AAATTTATGAAATCAGATAAACGAGAAATAATGAAGTATCAATAAAAGTAAAAAAGAAAAACAGTTTTTTTATTCTATCGAGAGAATTATCTACTTGAAAAAGTTGCATTTTAGAATAGAATAAACTACGTCAAAGCCCTAAGATAAATAAATGGGACACCCC-TAATAATAAATAAAATTAATGAA--------------------TCTTCAAATTAACTTTTGAA--------------------CTCCTTTTTTTATAAAAATGAATCTTTACTAAAAAACTTTTT-GATTGAATTGACTTGTTCAATCTCGACGAT
PHI_129b                TTGTCGAACCCTGCAAGGCAGAACGACCTGTGAACATGTAAA-TACAACCGGGTGATGTGGAGTCGGRCCTTGGTCCTTATCCTCATCCCCTCCCGGTGTGTGTTTGTGTTGCCTCTTTTGGGG--TGCCATAGATG-CATGCTGGACCATAACAAAACCCCGGCACGGYATGTGCCAAGGAAAACAAAAA-TGAGAAGGACTCGAACCGTGTTGCCCTGTTTGCAGTGTGCATGCGGTTTGTGGACTCTTTGTAATTACAAACGACTCTCGGCAACGGATATCTCGGCTCACGCATCGATGAAGAACGTAGCAAAATGCGATACTTGGTGTGAATTGCAGAATCCCGTGAACCATCGAGTTTTTGAACGCAAGTTGCGCCCGAAGCCATTCGGTCGAGGGCACGCCTGCCTGGGCGTCACGCATCGCGTCGCCCCC-ATCATACAAACCCAACCGGTTGTCATGGTGATGGGG-CGGAGATTGGTCTCCCGTACTTGTTCCGGTTGGCCCAAAAAACGAGTCCCCTTCAGTGGACACACGACTAGTGGTGGTTTAACAGACCCTTGTCTTTATCGTGTGTTATGAGCTGCT-AGGGAAGCCCTCAT-CAAGACCCCATCGTATCGTTTTAGGACGATGCTTCGACCGCGACCGGAAATCTCTTTCTACCGGGAATTCA-AAAAGTTTTTTT-GTACGACAAACAAATAAGTCCTAAAATATTGGAATAATCGGAATGGATTTGATTCAAAAAATTGGCTCAAAAATTTGTTAATATAAAATTCATAATTGACAGTCCCTATTCTAACCAATATGAAATAGACCAGGTTTCAGTCTTATAAGATGTCTAAAAAAA---GAATAAAGAAAAAA-TACAAGGTTTTTTATTTCTTTTTTTTTTT--------CTTTGTAGTATATTTTCACTAAGATTTTTGTGGTGGGGAGTcTTATTTTCCCCATCGACCTTTACAATAATGAAAAATTTTTCTCTTTCTCGGGAAGGGTAGATATCCTATTTTTAGTTTTTAGTTCAAATTAATGGATTGTTGAAACTAATGGATTCCACATTAAAAAA-TTTTAGATAACTTTATGACTTCTTAATTTATAATTTTAT--------------TAATTACTATATTTAATGAATTTACCATATATCTCCAATTTTGAGCCCAATCAATAAAAGAACTTCATTTGTGTCAATGTAGAAATAATGTGTCAATTTGGAGTAATCCAAAATATGGTTATTTTGGATTCATTGAGGAAATTTATTTTTTCTTTG---AAATTTATGAAATCAGATAAACGAGAAATAATGAAGTATCAATAAAAGTAAAAAAAAAA--CAGTTTTTTTATTCTATCGAGAGAATTATCTACTTGAAAAAGTTGCATTTTAGAATAGAATAAACTACGTCAAAGCCCTAAGATAAATAAATGGGACACCCC-TAAAA-TAAATGAAATTAATGAA--------------------TCTTGAAATTAACTTTTGAA--------------------CTCCTTTTTTTATAAAAATGAATCTTTACTAAAAAACTTTTT-GATTGAATTGACTTGTTCAATCTCGACGAT
PHI_128a                TTGTCGAACCCTGCAAGGCAGAACGACCTGTGAACATGTAAA-TACAACCGGGTGATGTGGAGTCGGGCCTTGGTCCTTATCCTCATCCCCTCCCGGTGTGTGTTTGTGTTGCCTCTTTTGGGGG-TGCCATAGATG-CATGCTGGACCATAACAAAACCCCGGCACGGCATGTGCCAAGGAAAACAAAAA-TGAGAAGGACTCGAACCGTGTTGCCCTGTTTGCAGTGTGCATGCGGTTTGTGGACTCTTTGTAAATACAAACGACTCTCGGCAACGGATATCTCGGCTCACGCATCGATGAAGAACGTAGCAAAATGCGATACTTGGTGTGAATTGCAGAATCCCGTGAACCATCGAGTTTTTGAACGCAAGTTGCGCCCGAAGCCATTCGGTCGAGGGCACGCCTGCCTGGGCGTCACGCATCGCGTCGCCCCC-ATCATACAAACCCAACCGGTTGTCATGGTGATGGGG-CGGAGATTGGTCTCCCGTACTTGTTCCGGTTGGCCCAAAAAACGAGTCCCCTTCAGTGGACACACGACTAGTGGTGGTTTAACAGACCCTTGTCTTTATCGTGTGTTATGAGCTGCT-AGGGAAGCCCTCAT-CAAGACCCCATCGTATCGTTTTAAAACGGTGCTTCGACCGCGACCGGAAATCTCTTTCTACCGGGAATTCA-AAAAGTTTTTTT-GTACGACAAACAAATAAGTCCTAAAATATTGGAATAATCGGAATGGATTTGATTCAAAAAATTGGCTCAAAAATTTGTTAATATAAAATTCACAATTGACAGTCCCTATTTTAATCAATATGAAATAGACCAGGTTTCAGTCTTATAAGATGTCTAAAAAAA---GAATAAAGAAAAAA-TACAAGGTTTTTTATTTCTTTTTTTTTTT--------CTTTGTAGTATATTTTCACTAAGATTTTTGTGGTGGGGAGTCTTATTTTCCCCATCGACCTTTACAATAATGAAAAATTTTTCTCTTTCTCGGGAAGGGTAGATATCCTATTTTTAGTTTTTAGTTCAAATTAATGGATTGTTGAAACTAATGGATTCCACATTAAAAAA-TTTTAGATAACTTTATGACTTCTTAATTTATAATTTTAT--------------TCATTACTATATTTAATGAATTTACCTTATATCTCCAATTTTGAGCCCAATCAATAAAAGAACTTCATTTGTGTCAATGTAGAAATAATGTGTCAATTTGGAGTAATCCAAAATATGGTTATTTTGGATTCATTGAGGAAATTTATTTTTTCTTTG---AAATTTATGAAATCAGATAAACGAGAAATAATGAAGTATCAATAAAAGTAAAAAAGAAAAACAGTTTTTTTATTCTATCGAGAGAATTATCTACTTGAAAAAGTTGCATTTTAGAATAGAATAAACTACGTCAAAGCCCTAAGATAAATAAATGGGACACCCC-TAAAA-TAAATGAAATTAATGAA--------------------TCTTCAAATTAACTTTTGAA--------------------CTCCTTTTTTTATAAAAATGAATCTTTACTAAAAAACTTTTT-GATTGAATTGACTTGTTCAATCTCGACGAT
PHI_123a                TTGTCGAACCCTGCAAGGCAGAACGACCTGTGAACATGTAAA-TACAACCGGGTGATGTGGAGTCGGGCCTTGGTCCTTATCCTCATCCCCTCCCGGTGTGTGTTTGTGTTGCCTCTTTTGGGG--TGCCATAGATG-CATGCTGGACCATAACAAAACCCCGGCACGGCATGTGCCAAGGAAAACAAAAA-TGAGAAGGACTCGAACCGTGTTGCCCTGTTTGCAGTGTGCATGCGGTTTGTGGACTCTTTGTAAATACAAACGACTCTCGGCAACGGATATCTCGGCTCACGCATCGATGAAGAACGTAGCAAAATGCGATACTTGGTGTGAATTGCAGAATCCCGTGAACCATCGAGTTTTTGAACGCAAGTTGCGCCCGAAGCCATTCGGTCGAGGGCACGCCTGCCTGGGCGTCACGCATCGCGTCGCCCCC-ATCATACAAACCCAACCGGTTGTCATGGTGATGGGG-CGGAGATTGGTCTCCCGTACTTGTTCCGGTTGGCCCAAAAAACGAGTCCCCTTCAGTGGACACACGACTAGTGGTGGTTTAACAGACCCTTGTCTTTATCGTGTGTTATGAGCTGCT-AGGGAAGCCCTCAT-CAAGACCCCATCGTATCGTTTTAAAACGGTGCTTCGACCGCGACCGGAAATCTCTTTCTACCGGGAATTCA-AAAAGTTTTTTT-GTACGACAAACAAATAAGTCCTAAAATATTGGAATAATCGGAATGGATTTGATTCAAAAAATTGGCTCAAAAATTTGTTAATATAAAATTCACAATTGACAGTCCCTATTCTAATCAATATGAAATAGACCAGGTTTCAGTCTTATAAGATGTCTAAAAAAA---GAATAAAGAAAAAA-TACAAGGTTTTTTATTTCTTTTTTTTTTTTTT-----------AGTATATTTTCACTAAGATTTTTGTGGTGGGGAGTCTTATTTTCCCCATCGACCTTTACAATAATGAAAAATTTTTCTCTTTCTCGGGAAGGGTAGATATCCTATTTTTAGTTTTTAGTTCAAATTAATGGATTGTTGAAACTAATGGATTCCACATTAAAAAA-TTTTAGATAACTTTATGACTTCTTAATTTATAATTTTAT--------------TAATTACTATATTTAATGAATTTACCATATATCTCCAATTTTGAGCCCAATCAATAAAAGAACTTCATTTGTGTCAATGTAGAAATAATGTGTCAATTTGGAGTAATCCAAAATATGGTTATTTTGGATTCATTGAGGAAATTTATTTTTTCTTTG---AAATTTATAAAATCAGATAAACGAGAAATAATGAAGTATCAATAAAAGTAAAAAAGAAAAACAGTTTTTTTATTCTATCGAGAGAATTATCTACTTGAAAAAGTTGCATTTTAGAATAGAATAAACTACGTCAAAGCCCTAAGATAAATAAATGGGACACCCC-TAAAA-TAAATGAAATTAATGAA--------------------TCTTCAAATTAACTTTTGAATCTTCAAATTAACTTTTGAACTCCTTTTTTTATAAAAATGAATCTTTACTAAAAAACTTTTT-GATTGAATTGACTTGTTCAATCTCGACGAT
PHI_133a                TTGTCGAACCCTGCAAGGCAGAACGACCTGTGAACATGTAAA-TACAACCGGGTGATGTGGAGTCGGGCCTTGGTCCTTATCCTCATCCCCTCCCGGTGTGTGTTTGTGTTGCCTCTTTTGGGG--TGCCATAGATG-CATGCTGGACCATAACAAAACCCCGGCACGGCATGTGCCAAGGAAAACAAAAA-TGAGAAGGACTCGAACCGTGTTGCCCTGTTTGCAGTGTGCATGCGGTTTGTGGACTCTTTGTAATTACAAACGACTCTCGGCAACGGATATCTCGGCTCACGCATCGATGAAGAACGTAGCAAAATGCGATACTTGGTGTGAATTGCAGAATCCCGTGAACCATCGAGTTTTTGAACGCAAGTTGCGCCCGAAGCCATTCGGTCGAGGGCACGCCTGCCTGGGCGTCACGCATCGCGTCGCCCCC-ATCATACAAACCCAACCGGTTGTCATGGTGATGGGG-CGGATATTGGTCTCCCGTACTTGTTCCGGTTGGCCCAAAAAACGAGTCCCCTTCAGTGGACACACGACTAGTGGTGGTTTAACAGACCCTTGTCTTTATCGTGTGTTATGAGCTGCT-AGGGAAGCCCTCAT-CAAGACCCCATCGTATCGTTTTAGGACGGTGCTTCGACCGCGACCGGAAATCTCTTTCTACCGGGAATTCA-AAAAGTTTTTTT-GTACGACAAACAAATAAGTcCTAAAATATTGGAATAATCGGAATGGATTTGATTCAAAAAATTGGCTCAAAAATTTGTTAATATAAAATTCACAATTGACAGTCCCTATTCTAATCAATATGAAATAGACCAGGTTTCAGTCTTATAAGATGTCTAAAAAAA---GAATAAAGAAAAAA-TACAAGGtTTTTTATTTCTTTTTTTTTTTTTTT----CTTTTTAGTATATTTTCACTAAGATTTTTGTGGTGGGGAGTCTTATTTTCCCCATCGACCTTTACAATAATGAAAAATTTTTCTCTTTCTCGGGAAGGGTAGATATCCTATTTTTAGTTTTTAGTTCAAATTAATGGATTGTTGAAACTAATGGATTCCACATTAAAAAA-TTTTAGATAACTTTATGACTTCTTAATTTATAATTTTAT--------------TAATTACTATATTTAATGAATTTACCATATATCTCCAATTTTGAGCCCAATCAATAAAAGAACTTCATTTGTGTCAATGTAGAAATAATGTGTCAATTTGGAGTAATCCAAAATATGGTTATTTTGGATTCATTGAGGAAATTTATTTTTTCTTTG---AAATTTATGAAATCAGATAAACGAGAAATAATGAAGTATCAATAAAAGTAAAAAAGAAAAACAGTTTTTTTATTCTATCGAGAGAATTATCTACTTGAAAAAGTTGCATTTTAGAATAGAATAAACTACGTCAAAGCCCTAAGATAAATAAATGGGACACCCC-TAATAATAAATGAAATTAATGAA--------------------TCTTCAAATTAACTTTTGAA--------------------CTCCTTTTTTTATAAAAATGAATCTTTACTAAAAAACTTTTT-GATTGAATTGACTTGTTCAATCTCGACGAT
PHI_133b                TTGTCGAACCCTGCAAGGCAGAACGACCTGTGAACATGTAAA-TACAACCGGGTGATGTGGAGTCGGGCCTTGGTCCTTATCCTCATCCCCTCCCGGTGTGTGTTTGTGTTGCCTCTTTTGGGG--TGCCATAGATG-CATGCTGGACCATAACAAAACCCCGGCACGGCATGTGCCAAGGAAAACAAAAA-TGAGAAGGACTCGAACCGTGTTGCCCTGTTTGCAGTGTGCATGCGGTTTGTGGACTCTTTGTAATTACAAACGACTCTCGGCAACGGATATCTCGGCTCACGCATCGATGAAGAACGTAGCAAAATGCGATACTTGGTGTGAATTGCAGAATCCCGTGAACCATCGAGTTTTTGAACGCAAGTTGCGCCCGAAGCCATTCGGTCGAGGGCACGCCTGCCTGGGCGTCACGCATCGCGTCGCCCCC-ATCATACAAACCCAACCGGTTGTCATGGTGATGGGG-CGGATATTGGTCTCCCGTACTTGTTCCGGTTGGCCCAAAAAACGAGTCCCCTTCAGTGGACACACGACTAGTGGTGGTTTAACAGACCCTTGTCTTTATCGTGTGTTATGAGCTGCT-AGGGAAGCCCTCAT-CAAGACCCCATCGTATCGTTTTAGGACGGTGCTTCGACCGCGACCGGAAATCTCTTTCTACCGGGAATTCA-AAAAGTTTTTTT-GTACGACAAACAAATAAGTCCTAAAATATTGGAATaATCGGAATGGATTTGATTCaAAAAATTGGCTCAAAAATTTGTTaATATAAAATTCACAATTGACAGTCCCTATTCTAATCaATATGAAATAGACCaGGTTTCAGTCTTATAAGATGTCTAAAAAAA---GAATAAAGAAAAAA-TACAAgGTTTTTTATTTCTTTTTTTTTTTTTTT----CTTTTTAGTATATTTTCACTAAGATTTTTGTGGTGGGGAGTCTTATTTTCCCCATCGACCTTTACAATAATGAAAAATTTTTCTCTTTCTCGGGAAGGGTAGATATCCTATTTTTAGTTTTTAGTTCAAATTAATGGATTGTTGAAACTAATGGATTCCACATTAAAAAA-TTTTAGATAACTTTATGACTTCTTAATTTATAATTTTAT--------------TAATTACTATATTTAATGAATTTACCATATATCTCCAATTTTGAGCCCAATCAATAAAAGAACTTCATTTGTGTCAATGTAGAAATAATGTGTCAATTTGGAGTAATCCAAAATATGGTTATTTTGGATTCATTGAGGAAATTTATTTTTTCTTTG---AAATTTATGAAATCAGATAAACGAGAAATAATGAAGTATCAATAAAAGTAAAAAAGAAAAACAGTTTTTTTATTCTATCGAGAGAATTATCTACTTGAAAAAGTTGCATTTTAGAATAGAATAAACTACGTCAAAGCCCTAAGATAAATAAATGGGACaCCCC-TAATAATAAATGAAATTAATGAA--------------------TCTtCAAATTAACTTTTGAA--------------------CTCCTTTTTTTATAAAAATGAATCTTTACTAAAAAACTTTTT-GATTGAATTGACTTGTTCAATCTCGACGAT
PHI_134a                TTGTCGAACCCTGCAAGGCAGAACGACCTGTGAACATGTAAA-TACAACCGGGTGATGTGGAGTCGGGCCTTGGTCCTTATCCTCATCCCCTCCCGGTGTGTGTTTGTGTTGCCTCTTTTGGGG--TGCCATAGATG-CATGCTGGACCATAACAAAACCCCGGCACGGCATGTGCCAAGGAAAACAAAAA-TGAGAAGGACTCGAACCGTGTTGCCCTGTTTGCAGTGTGCATGCGGTTTGTGGACTCTTTGTAATTACAAACGACTCTCGGCAACGGATATCTCGGCTCACGCATCGATGAAGAACGTAGCAAAATGCGATACTTGGTGTGAATTGCAGAATCCCGTGAACCATCGAGTTTTTGAACGCAAGTTGCGCCCGAAGCCATTCGGTCGAGGGCACGCCTGCCTGGGCGTCACGCATCGCGTCGCCCCC-ATCATACAAACCCAACCGGTTGTCATGGTGATGGGG-CGGATATTGGTCTCCCGTACTTGTTCCGGTTGGCCCAAAAAACGAGTCCCCTTCAGTGGACACACGACTAGTGGTGGTTTAACAGACCCTTGTCTTTATCGTGTGTTATGAGCTGCT-AGGGAAGCCCTCAT-CAAGACCCCATCGTATCGTTTTAGGACGGTGCTTCGACCGCGACCGGAAATCTCTTTCTACCGGGAATTCA-AAAAGTTTTTTT-GTACGACAAATAAATAAGTCCTAAAATATTGGAATAATCGGAATGGATTTGATTCAAAAAATTGGCTCAAAAATTTGTTAATATAAAATTCACAATTGACAGTCCCTATTCTAATCAATATGAAATAGACTAGGTTTCAGTCTTATAAGATGTCTAAAAAAA---GAATAAAGAAAAAA-TACAAGGTTTTTTATTTCTTTTTTTTTTTTT------------AGTATATTTTCACTAAGATTTTTGTGGTGGGGAGTCTTATTTTCCCCATCGACCTTTACAATAATGAAAAATTTTTCTCTTTCTCGGGAAGGGTAGATATCCTATTTTTAGTTTTTAGTTCAAATTAATGGATTGTTGAAACTAATGGATTCCACATTAAAAAA-TTTTAGATAACTTTATGACTTCTTAATTTATAATTTTAT--------------TAATTACTATATTTAATGAATTTACCATATATCTCCAATTTTGAGCCCAATCAATAAAAGAACTTCATTTGTGTCAATGTAGAAATAATGTGTCAATTTGGAGTAATCCAAAATATGGTTATTTTGGATTCATTGAGGAAATTTATTTTTTCTTTG---AAATTTATAAAATCAGATAAACGAGAAATAATGAAGTATCAATAAAAGTAAAAAAGAAAAACAGTTTTTTTATTCTATCGAGAGAATTATCTACTTGAAAAAGTTGCATTTTAGAATAGAATAAACTACGTCAAAGCCCTAAGATAAATAAATGGGACACCCC-TAAAA-TAAATGAAATTAATGAA--------------------TCTTCAAATTAACTTTTGAA--------------------CTCCTTTTCTTATAAAAATGAATCTTTACTAAAAAACTTTTT-GATTGAATTGACTTGTTCAATCTCGACGAT
PHI_132b             TTGTCGAACCCTGCAAGGCAGAACGACCTGTGAACATGTAAA-TACAACCGGGTGATGTGGAGTCGGGCCTTGGTCCTTATCCTCATCCCCTCCCGGTGTGTGTTTGTGTTGCCTCTTTTGGGG--TGCCATAGATG-CATGCTGGACCATAACAAAACCCCGGCACGGCATGTGCCAAGGAAAACAAAAA-TGAGAAGGACTCGAACCGTGTTGCCCTGTTTGCAGTGTGCATGCGGTTTGTGGACTCTTTGTAATTACAAACGACTCTCGGCAACGGATATCTCGGCTCACGCATCGATGAAGAACGTAGCAAAATGCGATACTTGGTGTGAATTGCAGAATCCCGTGAACCATCGAGTTTTTGAACGCAAGTTGCGCCCGAAGCCATTCGGTCGAGGGCACGCCTGCCTGGGCGTCACGCATCGCGTCGCCCCC-ATCATACAAACCCAACCGGTTGTCATGGTGATGGGG-CGGATATTGGTCTCCCGTACTTGTTCCGGTTGGCCCAAAAAACGAGTCCCCTTCAGTGGACACACGACTAGTGGTGGTTTAACAGACCCTTGTCTTTATCGTGTGTTATGAGCTGCT-AGGGAAGCCCTCAT-CAAGACCCCATCGTATCGTTTTAGGACGGTGCTTCGACCGCGACCGGAAATCTCTTTCTACCGGGAATTCA-AAAAGTTTTTTT-GTACGACAAACAAATAAGTCCTAAAATATTGGAATAATCGGAATGGATTTGATTCAAAAAATTGGCTCAAAAATTTGTTAATATAAAATTCACAATTGACAGTCCCTATTCTAATCAATATGAAATAGACTAGGTTTCAGTCTTATAAGATGTCTAAAAAAA---GAATAAAGAAAAAA-TACAAGGTTTTTTATTTCTTTTTTTTTTTT-------------AGTATATTTTCACTAAGATTTTTGTGGTGGGGAGTCTTATTTtCCCCATCGACCTTTACAATAATGAAAAATTTTTCTCTTTCTCGGGAAGGGTAGATATCCTATTTTTAGTTTTTAGTTCAAATTAATGGATTGTTGAAACTAATGGATTCCACATTAAAAAA-TTTTAGATAACTTTATGACTTCTTAATTTATAATTTTAT--------------TAATTACTATATTTAATGAATTTACCATATATCTCCAATTTTGAGCCCAATCAATAAAAGAACTTCATTTGTGTCAATGTAGAAATAATGTGTCAATTTGGAGTAATCCAAAATATGGTTATTTTGGATTCATTGAGGAAATTTATTTTTTCTTTG---AAATTTATAAAATCAGATAAACGAGAAATAATGAAGTATCAATAAAAGTAAAAAAGAAAAACAGTTTTTTTATTCTATCGAGAGAATTATCTACTTGAAAAAGTTGCATTTTAGAATAGAATAAACTACGTCAAAGCCCTAAGATAAATAAATGGGACACCCC-TAAAA-TAAATGAAATTAATGAA--------------------TCTTCAAATTAACTTTTGAA--------------------CTCCTTTTCTTATAAAAATGAATCTTTACTAAAAAACTTTTT-GATTGAATTGACTTGTTCAATCTCGACGAT
PH_21b                 TTGTCGAACCCTGCAAGGCAGAACGACCTGTGAACATGTAAA-TACAACCGGGTGATGTGGAGTCGGGCCTTGGTCCTTATCCCCATCCCCTCCCGGTGTGTGTTTGTGGTGCCTCTTTTGTGG--TGCCATAGATG-CATGCTGGACCATAACAAAACCCCGGCACGGCATGTGCCAAGGAAAACAAAAA-TGAGAAGGACTCGAASCGTGTTGCCCTGTTTGCAGTGTGCATGCGGTTCGTGGACTCTTTGTAATAACAAACGACTCTCGGCAACGGATATCTCGGCTCACGCATCGATGAAGAACGTAGCAAAATGCGATACTTGGTGTGAATTGCAGAATCCCGTGAACCATCGAGTTTTTGAACGCAAGTTGCGCCCGAAGCCATTCGGTCGAGGGCACGCCTGCCTGGGCGTCACGCATCGCGTCGCCCCC-ATCATACAAACCCAACCGGTTGTCATGRTGATGGGG-CGGAGATTGGTCTCCCGTACTTGTTCCGGTTGGCCCAAAAAACGAGTCCCCTTCAGTGGACACACGACTAGTGGTGGTTTAACAGACCCTTGTCTTTATCGTGTGTTATGAGCTGCT-AGGGAAGCCCTCAT-CAAGACCCCATCGTATCGTTTTAGGACGGTGCTTCGACCGCGACCGGAAATCTCTTTCTACCGGGAATTCA-AAAAGTTTTTTT-GTACGACAAACAAATAAGTCCTAAAATATTGGAATAATCGGAATGGATTTGATTCAAAAAATTGGCTCAAAAATTTGTTAATATAAAATTCACAATTGACAGTCCCTATTTTAATCAATATGAAATAGACCAGGTTTCAGTCTTATAAGATGTCTAAAAAAA---GAATAAAGAAAAAA-TACAAGGTTTTTTATTTCTTTTTTTTTTT--------CTTTGTAGTATATTTTCACTAAGATTTTTGTGGTGGGGAGTCTTATTTTCCCCATCGACCTTTACAATAATGAAAAATTTTTCTCTTTCTCGGGAAGGGTAGATATCCTATTTTTAGTTTTTAGTTCAAATTAATGGATTGTTGAAACTAATGGATTCCACATTAAAAAA-TTTTAGATAACTTTATGACTTCTTAATTTATAATTTTAT--------------TCATTACTATATTTAATGAATTTACCTTATATCTCCAATTTTGAGCCCAATCAATAAAAGAACTTCATTTGTGTCAATGTAGAAATAATGTGTCAATTTGGAGTAATCCAAAATATGGTTATTTTGGATTCATTGAGGAAATTTATTTTTTCTTTG---AAATTTATGAAATCAGATAAACGAGAAATAATGAAGTATCAATAAAAGTAAAAAAGAAAAACAGTTTTTTTATTCTATCGAGAGAATTATCTACTTGAAAAAGTTGCATTTTAGAATAGAATAAACTACGTCAAAGCCCTAAGATAAATAAATGGGACACCCC-TAAAA-TAAATGAAATTAATGAA--------------------TCTTCAAATTAACTTTTGAA--------------------CTCCTTTTTTTATAAAAATGAATCTTTACTAAAAAACTTTTT-GATTGAATTGACTTGTTCAATCTCGACGAT
PH_21c                 TTGTCGAACCCTGCAAGGCAGAACGACCTGTGAACATGTAAA-TACAACCGGGTGATGTGGAGTCGGGCCTTGGTCCTTATCCCCATCCCCTCCCGGTGTGTGTTTGTGGTGCCTCTTTTGTGG--TGCCATAGATG-CATGCTGRACCATAACAAAACCCCGGCACGGCATGTGCCAAGGAAAACAAAAA-TGAGAAGGACTCGAACCGTGTTGCCCTGTTTGCAGTGTGCATGCGGTTCGTGGACTCTTTGTAATAACAAACGACTCTCGGCAACGGATATCTCGGCTCACGCATCGATGAAGAACGTAGCAAAATGCGATACTTGGTGTGAATTGCAGAATCCCGTGAACCATCGAGTTTTTGAACGCAAGTTGCGCCCGAAGCCATTCGGTCGAGGGCACGCCTGCCTGGGCGTCACGCATCGCGTCGCCCCC-ATCATACAAACCCAACCGGTTGTCATGGTGATGGGG-CGGAGATTGGTCTCCCGTACTTGTTCCGGTTGGCCCAAAAAACGAGTCCCCTTCAGTGGACACACGACTAGTGGTGGTTTAACAGACCCTTGTCTTTATCGTGTGTTATGAGCTGCT-AGGGAAGCCCTCAT-CAAGACCCCATCGTATCGTTTTAGGACGGTGCTTCGACCGCGACCGGAAATCTCTTTCTACCGGGAATTCA-AAAAGTTTTTTT-GTACGACAAACAAATAAGTCCTAAAATATTGGAATAATCGGAATGGATTTGATTCAAAAAATTGGCTCAAAAATTTGTTAATATAAAATTCACAATTGACAGTCCCTATTTTAATCAATATGAAATAGACCAGGTTTCAGTCTTATAAGATGTCTAAAAAAA---GAATAAAGAAAAAA-TACAAGGTTTTTTATTTCTTTTTTTTTTT--------CTTTGTAGTATATTTTCACTAAGATTTTTGTGGTGGGGAGTCTTATTTTCCCCATCGACCTTTACAATAATGAAAAATTTTTCTCTTTCTCGGGAAGGGTAGATATCCTATTTTTAGTTTTTAGTTCAAATTAATGGATTGTTGAAACTAATGGATTCCACATTAAAAAA-TTTTAGATAACTTTATGACTTCTTAATTTATAATTTTAT--------------TCATTACTATATTTAATGAATTTACCTTATATCTCCAATTTTGAGCCCAATCAATAAAAGAACTTCATTTGTGTCAATGTAGAAATAATGTGTCAATTTGGAGTAATCCAAAATATGGTTATTTTGGATTCATTGAGGAAATTTATTTTTTCTTTG---AAATTTATGAAATCAGATAAACGAGAAATAATGAAGTATCAATAAAAGTAAAAAAGAAAAACAGTTTTTTTATTCTATCGAGAGAATTATCTACTTGAAAAAGTTGCATTTTAGAATAGAATAAACTACGTCAAAGCCCTAAGATAAATAAATGGGACACCCC-TAAAA-TAAATGAAATTAATGAA--------------------TCTTCAAATTAACTTTTGAA--------------------CTCCTTTTTTTATAAAAATGAATCTTTACTAAAAAACTTTTT-GATTGAATTGACTTGTTCAATCTCGACGAT
PH_23                 TTGTCGAACCCTGCAAGGCAGAACGACCTGTGAACATGTAAA-TACAACCGGGTGATGTGGAGTCGGGCCTTGGTCCTTATCCCCATCCCCTCCCGGTGTGTGTTTGTGGTGCCTCTTTTGTGG--TGCCATAGATG-CATGCTGGACCATAACAAAACCCCGGCACGGCATGTGCCAAGGAAAACAAAAA-TGAGAAGGACTCGAACCGTGTTGCCCTGTTTGCAGTGTGCATGCGGTTCGTGGACTCTTTGTAATAACAAACGACTCTCGGCAACGGATATCTCGGCTCACGCATCGATGAAGAACGTAGCAAAATGCGATACTTGGTGTGAATTGCAGAATCCCGTGAACCATCGAGTTTTTGAACGCAAGTTGCGCCCGAAGCCATTCGGTCGAGGGCACGCCTGCCTGGGCGTCACGCATCGCGTCGCCCCC-ATCATACAAACCCAACCGGTTGTCATGGTGATGGGG-CGGAGATTGGTCTCCCGTACTTGTTCCGGTTGGCCCAAAAAACGAGTCCCCTTCAGTGGACACACGACTAGTGGTGGTTTAACAGACCCTTGTCTTTATCGTGTGTTATGAGCTGCT-AGGGAAGCCCTCAT-CAAGACCCCATCGTATCGTTTTAGGACGGTGCTTCGACCGCGACCGGAAATCTCTTTCTACCGGGAATTCA-AAAAGTTTTTTT-GTACGACAAACAAATAAGTCCTAAAATATTGGAATAATCGGAATGGATTTGATTCAAAAAATTGGCTCAAAAATTTGTTAATATAAAATTCACAATTGACAGTCCCTATTTTAATCAATATGAAATAGACCAGGTTTCAGTCTTATAAGATGTCTAAAAAAA---GAATAAAGAAAAAA-TACAAGGTTTTTTATTTCTTTTTTTTTTTTT------CTTTGTAGTATATTTTCACTAAGATTTTTGTGGTGGGGAGTCTTATTTTCCCCATCGACCTTTACAATAATGAAAAATTTTTCTCTTTCTCGGGAAGGGTAGATATCCTATTTTTAGTTTTTAGTTCAAATTAATGGATTGTTGAAACTAATGGATTCCACATTAAAAAA-TTTTAGATAACTTTATGACTTCTTAATTTATAATTTTAT--------------TCATTACTATATTTAATGAATTTACCTTATATCTCCAATTTTGAGCCCAATCAATAAAAGAACTTCATTTGTGTCAATGTAGAAATAATGTGTCAATTTGGAGTAATCCAAAATATGGTTATTTTGGATTCATTGAGGAAATTTATTTTTTCTTTG---AAATTTATGAAATCAGATAAACGAGAAATAATGAAGTATCAATAAAAGTAAAAAAGAAAAACAGTTTTTTTATTCTATCGAGAGAATTATCTACTTGAAAAAGTTGCATTTTAGAATAGAATAAACTACGTCAAAGCCCTAAGATAAATAAATGGGACACCCC-TAAAA-TAAATGAAATTAATGAA--------------------TCTTCAAATTAACTTTTGAA--------------------CTCCTTTTTTTATAAAAATGAATCTTTACTAAAAAACTTTTT-GATTGAATTGACTTGTTCAATCTCGACGAT
PH_25                 TTGTCGAACCCTGCAAGGCAGAACGACCTGTGAACATGTAAA-TACAACCGGGTGATGTGGAGTCGGGCCTTGGTCCTTATCCCCATCCCCTCCCGGTGTGTGTTTGTGGTGCCTCTTTTGTGG--TGCCATAGATG-CATGCTGGACCATAACAAAACCCCGGCACGGCATGTGCCAAGGAAAACAAAAA-TGAGAAGGACTCGAACCGTGTTGCCCTGTTTGCAGTGTGCATGCGGTTCGTGGACTCTTTGTAATAACAAACGACTCTCGGCAACGGATATCTCGGCTCACGCATCGATGAAGAACGTAGCAAAATGCGATACTTGGTGTGAATTGCAGAATCCCGTGAACCATCGAGTTTTTGAACGCAAGTTGCGCCCGAAGCCATTCGGTCGAGGGCACGCCTGCCTGGGCGTCACGCATCGCGTYGCCCCC-ATCATACAAACCCAACCGGTTGTCATGGTGATGGGG-CGGAGATTGGTCTCCCGTACTTGTTCCGGTTGGCCCAAAAAACGAGTCCCCTTCAGTGGACACACGACTAGTGGTGGTTTAACAGACCCTTGTCTTTATCGTGTGTTATGAGCTGCT-AGGGAAGCCCTCAT-CAAGACCCCATCGTATCGTTTTAGGACGGTGCTTCGACCGCGACCGGAAATCTCTTTCTACCGGGAATTCA-AAAAGTTTTTTT-GTACGACAAACAAATAAGTCCTAAAATATTGGAATAATCGGAATGGATTTGATTCAAAAAATTGGCTCAAAAATTTGTTAATATAAAATTCATAATTGACAGTCCCTATTCTAACCAATATGAAATAGACCAGGTTTCAGTCTTATAAGATGTCTAAAAAAA---GAATAAAGAAAAAA-TACAAGGTTTTTTATTTCTTTTTTTTTTTT-------CTTTGTAGTATATTTTCACTAAGATTTTTGTGGTGGGGAGTCTTATTTTCCCCATCGACCTTTACAATAATGAAAAATTTTTCTCTTTCTCGGGAAGGGTAGATATCCTATTTTTAGTTTTTAGTTCAAATTAATGGATTGTTGAAACTAATGGATTCCACATTAAAAAA-TTTTAGATAACTTTATGACTTCTTAATTTATAATTTTAT--------------TAATTACTATATTTAATGAATTTACCATATATCTCCAATTTTGAGCCCAATCAATAAAAGAACTTCATTTGTGTCAATGTAGAAATAATGTGTCAATTTGGAGTAATCCAAAATATGGTTATTTTGGATTCATTGAGGAAATTTATTTTTTCTTTG---AAATTTATGAAATCAGATAAACGAGAAATAATGAAGTATCAATAAAAGTAAAAAAAAAA--CAGTTTTTTTATTCTATCGAGAGAATTATCTACTTGAAAAAGTTGCATTTTAGAATAGAATAAACTACGTCAAAGCCCTAAGATAAATAAATGGGACACCCC-TAAAA-TAAATGAAATTAATGAA--------------------TCTTGAAATTAACTTTTGAA--------------------CTCCTTTTTTTATAAAAATGAATCTTTACTAAAAAACTTTTT-GATTGAATTGACTTGTTCAATCTCGACGAT
PH_24                 TTGTCGAACCCTGCAAGGCAGAACGACCTGTGAACATGTAAA-TACAACCGGGTGATGTGGAGTCGGGYCTTGGTCCTTATCCCCATCCCCTCCCGGTGTGTGTTTGTGGTGCCTCTTTTGTGG--TGCCATAGATG-CATGCTGGACCATAACAAAACCCCGGCACGGCATGTGCCAAGGAAAACAAAAA-TGAGAAGGACTCGAACCGTGTTGCCCTGTTTGCAGTGTGCATGCGGTTCGTGGACTCTTTGTAATAACAAACGACTCTCGGCAACGGATATCTCGGCTCACGCATCGATGAAGAACGTAGCAAAATGCGATACTTGGTGTGAATTGCAGAATCCCGTGAACCATCGAGTTTTTGAACGCAAGTTGCGCCCGAAGCCATTCGGTCGAGGGCACGCCTGCCTGGGCGTCACGCATCGCGTCGCCCCC-ATCATACAAACCCAACCGGTTGTCATGGTGATGGGG-CGGAGATTGGTCTCCCGTACTTGTTCCGGTTGGCCCAAAAAACGAGTCCCCTTCAGTGGACACACGACTAGTGGTGGTTTAACAGACCCTTGTCTTTATCGTGTGTTATGAGCTGCT-AGGGAAGCCCTCAT-CAAGACCCCATCGTATCGTTTTAGGACGGTGCTTCGACCGCGACCGGAAATCTCTTTCTACCGGGAATTCA-AAAAGTTTTTTT-GTACGACAAACAAATAAGTCCTAAAATATTGGAATAATCGGAATGGATTTGATTCAAAAAATTGGCTCAAAAATTTGTTAATATAAAATTCACAATTGACAGTCCCTATTTTAATCAATATGAAATAGACCAGGTTTCAGTCTTATAAGATGTCTAAAAAAA---GAATAAAGAAAAAA-TACAAGGTTTTTTATTTCTTTTTTTTTTTTT------CTTTGTAGTATATTTTCACTAAGATTTTTGTGGTGGGGAGTCTTATTTTCCCCATCGACCTTTACAATAATGAAAAATTTTTCTCTTTCTCGGGAAGGGTAGATATCCTATTTTTAGTTTTTAGTTCAAATTAATGGATTGTTGAAACTAATGGATTCCACATTAAAAAA-TTTTAGATAACTTTATGACTTCTTAATTTATAATTTTAT--------------TCATTACTATATTTAATGAATTTACCTTATATCTCCAATTTTGAGCCCAATCAATAAAAGAACTTCATTTGTGTCAATGTAGAAATAATGTGTCAATTTGGAGTAATCCAAAATATGGTTATTTTGGATTCATTGAGGAAATTTATTTTTTCTTTG---AAATTTATGAAATCAGATAAACGAGAAATAATGAAGTATCAATAAAAGTAAAAAAGAAAAACAGTTTTTTTATTCTATCGAGAGAATTATCTACTTGAAAAAGTTGCATTTTAGAATAGAATAAACTACGTCAAAGCCCTAAGATAAATAAATGGGACACCCC-TAAAA-TAAATGAAATTAATGAA--------------------TCTTCAAATTAACTTTTGAA--------------------CTCCTTTTTTTATAAAAATGAATCTTTACTAAAAAACTTTTT-GATTGAATTGACTTGTTCAATCTCGACGAT
PH_62                TTGTCGAACCCTGCAAGGCAGAACGACCTGTGAACATGTAAA-TACAACCGGGTGATGTGGAGTCGGGCCTTGGTCCTTATCCCCATCCCCTCCCGGTGTGTGTTTGTGGTGCCTCTTTTGTGG--TGCCATAGATG-CATGCTGGACCATAACAAAACCCCGGCACGGCATGTGCCAAGGAAAACAAAAA-TGAGAAGGACTCGAACCGTGTTGCCCTGTTTGCAGTGTGCATGCGGTTCGTGGACTCTTTGTAATAACAAACGACTCTCGGCAACGGATATCTCGGCTCACGCATCGATGAAGAACGTAGCAAAATGCGATACTTGGTGTGAATTGCAGAATCCCGTGAACCATCGAGTTTTTGAACGCAAGTTGCGCCCGAAGCCATTCGGTCGAGGGCACGCCTGCCTGGGCGTCACGCATCGCGTCGCCCCC-ATCATACAAACCCAACCGGTTGTCATGGTGATGGGG-CGGAGATTGGTCTCCCGTACTTGTTCCGGTTGGCCCAAAAAACGAGTCCCCTTCAGTGGACACACGACTAGTGGTGGTTTAACAGACCCTTGTCTTTATCGTGTGTTATGAGCTGCT-AGGGAAGCCCTCAT-CAAGACCCCATCGTATCGTTTTAGGACGGTGCTTCGACCGCGACCGGAAATCTCTTTCTACCGGGAATTCA-AAAAGTTTTTTT-GTACGACAAACAAATAAGTCCTAAAATATTGGAATAATCGGAATGGATTTGATTCAAAAAATTGGCTCAAAAATTTGTTAATATAAAATTCACAATTGACAGTCCCTATTTTAATCAATATGAAATAGACCAGGTTTCAGTCTTATAAGATGTCTAAAAAAA---GAATAAAGAAAAAA-TACAAGGTTTTTTATTTCTTTTTTTTTTTTT------CTTTGTAGTATATTTTCACTAAGATTTTTGTGGTGGGGAGTCTTATTTTCCCCATCGACCTTTACAATAATGAAAAATTTTTCTCTTTCTCGGGAAGGGTAGATATCCTATTTTTAGTTTTTAGTTCAAATTAATGGATTGTTGAAACTAATGGATTCCACATTAAAAAA-TTTTAGATAACTTTATGACTTCTTAATTTATAATTTTAT--------------TCATTACTATATTGAATGAATTTACCTTATATCTCCAATTTTGAGCCCAATCAATAAAAGAACTTCATTTGTGTCAATGTAGAAATAATGTGTCAATTTGGAGTAATCCAAAATATGGTTATTTTGGATTCATTGAGGAAATTTATTTTTTCTTTG---AAATTTATGAAATCAGATAAACGAGAAATAATGAAGTATCAATAAAAGTAAAAAAGAAAAACAGTTTTTTTATTCTATCGAGAGAATTATCTACTTGAAAAAGTTGCATTTTAGAATAGAATAAACTACGTCAAAGCCCTAAGATAAATAAATGGGACACCCC-TAAAA-TAAATGAAATTAATGAA--------------------TCTTCAAATTAACTTTTGAA--------------------CTCCTTTTTTTATAAAAATGAATCTTTACTAAAAAACTTTTT-GATTGAATTGACTTGTTCAATCTCGACGAT
PH_82a                TTGTCGAACCCTGCAAGGCAGAACGACCTGTGAACATGTAAT-TACAACCGGGTGATGTGGAGTCGGGCCTTGGTCCTTATCCCCATCCCCTCCCGGTGTGTGTTTGTGGTGCCTCTTTTGTGG--TGCCATAGATG-CATGCTGGACCATAACAAAACCCCGGCACGGCATGTGCCAAGGAAAACAAAAA-TGAGAAGGACTCGAACCGTGTTGCCCTGTTTGCAGTGTGCATGCGGTTCGTGGACTCTTTGTAATAACAAACGACTCTCGGCAACGGATATCTCGGCTCACGCATCGATGAAGAACGTAGCAAAATGCGATACTTGGTGTGAATTGCAGAATCCCGTGAACCATCGAGTTTTTGAACGCAAGTTGCGCCCGAAGCCATTCGGTCGAGGGCACGCCTGCCTGGGCGTCACGCATCGCGTCGCCCCC-ATCATACAAACMCAACCGGTTGTCATGGTGATGGGG-CGGAGATTGGTCTCCCGTACTTGTTCCGGTTGGCCCAAAAAACGAGTCCCCTTCAGTGGACACACGACTAGTGGTGGTTTAACAGACCCTTGTCTTTATCGTGTGTTATGAGCTGCT-AGGGAAGCCCTCAT-CAAGACCCCATCGTATCGTTTTAGGACGGTGCTTCGACCGCGACCGGAAATCTCTTTCTACCGGGAATTCA-AAAAGTTTTTTTTGTACGACAAACAAATAAGTCCTAAAATATTGGAATAATCGGAATGGATTTGATTCAAAAAATTGGCTCAAAAATTTGTTAATATAAAATTCACAATTGACAGTCCCTATTCTAATCAATATGAAATAGACCAGGTTTCAGTCTTATAAGATGTCTAAAAAAA---GAATAAAGAAAAAA-TACaAGGTTTTTTATTTCTTTTTTTTTTTTTT-----------AGTATATTTTCACTAAGATTTTTGTGGTGGGGAGTCTTATTTTCCCCATCGACCTTTACAATAATGAAAAATTTTTCTCTTTCTCGGGAAGGGTAGATATCCTATTTTTAGTTTTTAGTTCAAATTAATGGATTGTTGAAACTAATGGATTCCACATTAAAAAA-TTTTAGATAACTTTATGACTTCTTAATTTATAATTTTAT--------------TAATTACTATATTTAATGAATTTACCATATATCTCCAATTTTGAGCCCAATCAATAAAAGAACTTCATTTGTGTCAATGTAGAAATAATGTGTCAATTTGGAGTAATCCAAAATATGGTTATTTTGGATTCATTGAGGAAATTTATTTTTTCTTTG---AAATTTATAAAATCAGATAAACGAGAAATAATGAAGTATCAATAAAAGTAAAAAAGAAAAACAGTTTTTTTATTCTATCGAGAGAATTATCTACTTGAAAAAGTTGCATTTTAGAATAGAATAAACTACGTCAAAGCCCTAAGATAAATAAATGGGACACCCC-TAAAA-TAAATGAAATTAATGAA--------------------TCTTCAAATTAACTTTTGAA--------------------CTCCTTTTCTTATAAAAATGAATCTTTACTAAAAAACTTTTT-GATTGAATTGACTTGTTCAATCTCGACGAT
PH_82b                TTGTCGAACCCTGCAAGGCAGAACGACCTGTGAACATGTAAT-TACAACCGGGTGATGTGGAGTCSGGCCTTGGTCCTTATCCCCATCCCCTCCCGGTGTGTGTTTGTGGTGCCTCTTTTGTGG--TGCCATAGATG-CATGCTGGACCATAACAAAACCCCGGCACGGCATGTGCCAAGGAAAACAAAAA-TGAGAAGGACTCGAACCGTGTTGCCCTGTTTGCAGTGTGCATGCGGTTCGTGGACTCTTTGTAATAACAAACGACTCTCGGCAACGGATATCTCGGCTCACGCATCGATGAAGAACGTAGCAAAATGCGATACTTGGTGTGAATTGCAGAATCCCGTGAACCATCGAGTTTTTGAACGCAAGTTGCGCCCGAAGCCATTCGGTCGAGGGCACGCCTGCCTGGGCGTCACGCATCGCGTCGCCCCC-ATCATACAAACCCAACCGGTTGTCATGGTGATGGGG-CGGAGATTGGTCTCCCGTACTTGTTCCGGTTGGCCCAAAAAACGAGTCCCCTTCAGTGGACACACGACTAGTGGTGGTTTAACAGACCCTTGTCTTTATCGTGTGTTATGAGCTGCT-AGGGAAGCCCTCAT-CAAGACCCCATTGTATCGTTTTAGGACGGTGCTTCGACCGCGACCGGAAATCTCTTTCTACCGGGAATTCA-AAAAGTTTTTTT-GTACGACAAACAAATAAGTCCTAAAATATTGGAATAATCGGAATGGATTTGATTCAAAAAATTGGCTCAAAAATTTGTTAATATAAAATTCACAATTGACAGTCCCTATTCTAATCAATATGAAATAGACCAGGTTTCAGTCTTATAAGATGTCTAAAAAAA---GAATAAAGAAAAAA-TACAAGGTTTTTTATTTCTTTTTTTTTTTTTT-----------AGTATATTTTCACTAAGATTTTTGTGGTGGGGAGTCTTATTTTCCCCATCGACCTTTACAATAATGAAAAATTTTTCTCTTTCTCGGGAAGGGTAGATATCCTATTTTTAGTTTTTAGTTCAAATTAATGGATTGTTGAAACTAATGGATTCCACATTAAAAAA-TTTTAGATAACTTTATGACTTCTTAATTTATAATTTTAT--------------TAATTACTATATTTAATGAATTTACCATATATCTCCAATTTTGAGCCCAATCAATAAAAGAACTTCATTTGTGTCAATGTAGAAATAATGTGTCAATTTGGAGTAATCCAAAATATGGTTATTTTGGATTCATTGAGGAAATTTATTTTTTCTTTG---AAATTTATAAAATCAGATAAACGAGAAATAATGAAGTATCAATAAAAGTAAAAAAGAAAAACAGTTTTTTTATTCTATCGAGAGAATTATCTACTTGAAAAAGTTGCATTTTAGAATAGAATAAACTACGTCAAAGCCCTAAGATAAATAAATGGGACACCCC-TAAAA-TAAATGAAATTAATGAA--------------------TCTTCAAATTAACTTTTGAA--------------------CTCCTTTTCTTATAAAAATGAATCTTTACTAAAAAACTTTTT-GATTGAATTGACTTGTTCAATCTCGACGAT
PH_74               TTGTCGAACCCTGCAAGGCAGAACGACCTGTGAACATGTAAT-TACAACCGGGTGATGTGGAGTCGGGCCTTGGTCCTTATCCCCATCCCCTCCCGGTGTGTGTTTGTGGTGCCTCTTTTGTGG--TGCCATAGATG-CATGCTGGACCATAACAAAACCCCGGCACGGCATGTGCCAAGGAAAACAAAAA-TGAGAAGGACTCGAACCGTGTTGCCCTGTTTGCAGTGTGCATGCGGTTCGTGGACTCTTTGTAATAACAAACGACTCTCGGCAACGGATATCTCGGCTCACGCATCGATGAAGAACGTAGCAAAATGCGATACTTGGTGTGAATTGCAGAATCCCGTGAACCATCGAGTTTTTGAACGCAAGTTGCGCCCGAAGCCATTCGGTCGAGGGCACGCCTGCCTGGGCGTCACGCATCGCGTCGCCCTC-ATCATACAAACCCAACCGGTTGTCATGGTGATGGGG-CGGAGATTGGTCTCCCGTACTTGTTCCGGTTGGCCCAAAAAACGAGTCCCCTTCAGTGGACACACGACTAGTGGTGGTTTAACAGACCCTTGTCTTTATCGTGTGTTATGAGCTGCT-AGGGAAGCCCTCAT-CAAGACCCCATCGTATCGTTTTAGGACGGTGCTTCGACCGCGACCGGAAATCTCTTTCTACCGGGAATTCA-AAAAGTTTTTTT-GTACGACAAACAAATAAGTCCTAAAATATTGGAATAATCGGAATGGATTTGATTCAAAAAATTGGCTCAAAAATTTGTTAATATAAAATTCACAATTGACAGTCCCTATTCTAATCAATATGAAATAGACCAGGTTTCAGTCTTATAAGATGTCTAAAAAAA---GAATAAAGAAAAAA-TACAAGGTTTTTTATTTCTTTTTTTTTTTTTT-----------AGTATATTTTCACTAAGATTTTTGTGGTGGGGAGTCTTATTTTCCCCATCGACCTTTACAATAATGAAAAATTTTTCTCTTTCTCGGGAAGGGTAGATATCCTATTTTTAGTTTTTAGTTCAAATTAATGGATTGTTGAAACTAATGGATTCCACATTAAAAAA-TTTTAGATAACTTTATGACTTCTTAATTTATAATTTTAT--------------TAATTACTATATTTAATGAATTTACCATATATCTCCAATTTTGAGCCCAATCAATAAAAGAACTTCATTTGTGTCAATGTAGAAATAATGTGTCAATTTGGAGTAATCCAAAATATGGTTATTTTGGATTCATTGAGGAAATTTATTTTTTCTTTG---AAATTTATAAAATCAGATAAACGAGAAATAATGAAGTATCAATAAAAGTAAAAAAGAAAAACAGTTTTTTTATTCTATCGAGAGAATTATCTACTTGAAAAAGTTGCATTTTAGAATAGAATAAACTACGTCAAAGCCCTAAGATAAATAAATGGGACACCCC-TAAAA-TAAATGAAATTAATGAA--------------------TCTTCAAATTAACTTTTGAA--------------------CTCCTTTTCTTATAAAAATGAATCTTTACTAAAAAACTTTTT-GATTGAATTGACTTGTTCAATCTCGACGAT
PH_55               TTGTCGAACCCTGCAAGGCAGAACGACCTGTGAACATGTAAT-TACAACCGGGTGATGTGGAGTCGGGCCTTGGTCCTTATCCCCATCCCCTCCCGGTGTGTGTTTGTGGTGCCTCTTTTGTGG--TGCCATAGATG-CATRCTGGACCATAACAAAACCCCGGCACGGCATGTGCCAAGGAAAACAAAAA-TGAGAAGGACTCGAACCGTGTTGCCCTGTTTGCAGTGTGCATGCGGTTCGTGGACTCTTTGTAATAACAAACGACTCTCGGCAACGGATATCTCGGCTCACGCATCGATGAAGAACGTAGCAAAATGCGATACTTGGTGTGAATTGCAGAATCCCGTGAACCATCGAGTTTTTGAACGCAAGTTGCGCCCGAAGCCATTCGGTCGAGGGCACGCCTGCCTGGGCGTCACGCATCGCGTCGCCCCC-ATCATACAAACCCAACCGGTTGTCATGGTGATGGGG-CGGAGATTGGTCTCCCGTACTTGTTCCGGTTGGCCCAAAAAACGAGTCCCCTTCAGTGGACACACGACTAGTGGTGGTTTAACAGACCCTTGTCTTTATCGTGTGTTATGAGCTGCT-AGGGAAGCCCTCAT-CAAGACCCCATCGTATCGTTTTAGGACGGTGCTTCGACCGCGACCGGAAATCTCTTTCTACCGGGAATTCA-AAAAGTTTTTT--GTACGACAAACAAATAAGTCCTAAAATATTGGAATAATCGGAATGGATTTGATTCAAAAAATTGGCTCAAAAATTTGTTAATATAAAATTCATAATTGACAGTCCCTATTCTAACCAATATGAAATAGACCAGGTTTCAGTCTTATAAGATGTCTAAAAAAA---GAATAAAGAAAAAA-TACAAGGTTTTTTATTTCTTTTTTTTTTTT-------CTTTGTAGTATATTTTCACTAAGATTTTTGTGGTGGGGAGTCTTATTTTCCCCATCGACCTTTACAATAATGAAAAATTTTTCTCTTTCTCGGGAAGGGTAGATATCCTATTTTTAGTTTTTAGTTCAAATTAATGGATTGTTGAAACTAATGGATTCCACATTAAAAAA-TTTTAGATAACTTTATGACTTCTTAATTTATAATTTTAT--------------TAATTACTATATTTAATGAATTTACCATATATCTCCAATTTTGAGCCCAATCAATAAAAGAACTTCATTTGTGTCAATGTAGAAATAATGTGTCAATTTGGAGTAATCCAAAATATGGTTATTTTGGATTCATTGAGGAAATTTATTTTTTCTTTG---AAATTTATGAAATCAGATAAACGAGAAATAATGAAGTATCAATAAAAGTAAAAAAAAAA--CAGTTTTTTTATTCTATCGAGAGAATTATCTACTTGAAAAAGTTGCATTTTAGAATAGAATAAACTACGTCAAAGCCCTAAGATAAATAAATGGGACACCCC-TAAAA-TAAATGAAATTAATGAA--------------------TCTTGAAATTAACTTTTGAA--------------------CTCCTTTTTTTATAAAAATGAATCTTTACTAAAAAACTTTTT-GATTGAATTGACTTGTTCAATCTCGACGAT
PH_110               TTGTCGAACCCTGCAAGGCAGAACGACCTGTGAACATGTAAT-TACAACCGGGTGATGTGGAGTCGGGCCTTGGTCCTTATCCCCATCCCCTCCCGGTGTGTGTTTGTGGTGCCTCTTTTGTGG--TGCCATAGATG-CATGCTGGACCATAACAAAACCCCGGCACGGCATGTGCCAAGGAAAACAAAAA-TGAGAAGGACTCGAACCGTGTTGCCCTGTTTGCAGTGTGCATGCGGTTCGTGGACTCTTTGTAATAACAAACGACTCTCGGCAACGGATATCTCGGCTCACGCATCGATGAAGAACGTAGCAAAATGCGATACTTGGTGTGAATTGCAGAATCCCGTGAACCATCGAGTTTTTGAACGCAAGTTGCGCCCGAAGCCATTCGGTCGAGGGCACGCCTGCCTGGGCGTCACGCATCGCGTCGCCCCC-ATCATACAAACCCAACCGGTTGTCATGGTGATGGGG-CGGAGATTGGTCTCCCGTACTTGTTCCGGTTGGCCCAAAAAACGAGTCCCCTTCAGTGGACACACGACTAGTGGTGGTTTAACAGACCCTTGTCTTTATCGTGTGTTATGAGCTGCT-AGGGAAGCCCTCAT-CAAGACCCCATCGTATCGTTTTAGGACGGTGCTTCGACCGCGACCGGAAATCTCTTTCTACCGGGAATTCA-AAAAGTTTTTTT-GTACGACAAACAAATAAGTCCTAAAATATTGGAATAATCGGAATGGATTTGATTCAAAAAATTGGCTCAAAAATTTGTTAATATAAAATTCACAATTGACAGTCCCTATTTTAATCAATATGAAATAGACCAGGTTTCAGTCTTATAAGATGTCTAAAAAAA---GAATAAAGAAAAAA-TACAAGGTTTTTTATTTCTTTTTTTTTTT--------CTTTGTAGTATATTTTCACTAAGATTTTTGTGGTGGGGAGTCTTATTTTCCCCATCGACCTTTACAATAATGAAAAATTTTTCTCTTTCTCGGGAAGGGTAGATATCCTATTTTTAGTTTTTAGTTCAAATTAATGGATTGTTGAAACTAATGGATTCCACATTAAAAAA-TTTTAGATAACTTTATGACTTCTTAATTTATAATTTTAT--------------TCATTACTATATTTAATGAATTTACCTTATATCTCCAATTTTGAGCCCAATCAATAAAAGAACTTCATTTGTGTCAATGTAGAAATAATGTGTCAATTTGGAGTAATCCAAAATATGGTTATTTTGGATTCATTGAGGAAATTTATTTTTTCTTTG---AAATTTATGAAATCAGATAAACGAGAAATAATGAAGTATCAATAAAAGTAAAAAAGAAAAACAGTTTTTTTATTCTATCGAGAGAATTATCTACTTGAAAAAGTTGCATTTTAGAATAGAATAAACTACGTCAAAGCCCTAAGATAAATAAATGGGACACCCC-TAAAA-TAAATGAAATTAATGAA--------------------TCTTCAAATTAACTTTTGAA--------------------CTCCTTTTTTTATAAAAATGAATCTTTACTAAAAAACTTTTT-GATTGAATTGACTTGTTCAATCTCGACGAT
PH_28              TTGTCGAACCCTGCAAGGCAGAACGACCTGTGAACATGTAAA-TACAACCGGGTGATGTGGAGTCGGGCCTTGGTCCTTATCCCCATCCCCTCCCGGTGTGTGTTTGTGGTGCCTCTTTTGGGG--TGCCATAGATG-CATGCTGGACCATAACAAAACCCCGGCACGGCATGTGCCAAGGAAAACAAAAA-TGAGAAGGACTCGAACCGTGTTGCCCTGTTTGCGGTGTGCATGCGGTTCGTGGACTCTTTGTAATTACAAACGACTCTCGGCAACGGATATCTCGGCTCACGCATCGATGAAGAACGTAGCAAAATGCGATACTTGGTGTGAATTGCAGAATCCCGTGAACCATCGAGTTTTTGAACGCAAGTTGCGCCCGAAGCCATTCGGTCGAGGGCACGCCTGCCTGGGCGTCACGCATCGCGTCGCCCCC-ATCATACAAACCCAACCGGTTGTCATGGTGATGGGG-CGGAGATTGGTCTCCCGTACTTGTTCCGGTTGGCCCAAAAAACGAGTCCCCTTCAGTGGACACACGACTAGTGGTGGTTTAACAGACCCTTGTCTTTATCGTGTGTTATGAGCTG-T-AGGGAAGCCCTCAT-CAAGACCCCATCGTATCGTTTTAGGACGGTGCTTCGACCGCGACCGGAAATCTCTTTCTACCGGGAATTCA-AAAAGTTTTTTT-GTACGACAAACAAATAAGTCCTAAAATATTGGAATAATCGGAATGGATTTGATTCAAAAAATTGGCTCAAAAATTTGTTAATATAAAATTCACAATTGACAGTCCCTATTTTAATCAATATGAAATAGACCAGGTTTCAGTCTTATAAGATGTCTAAAAAAA---GAATAAAGAAAAAA-TACAAGGTTTTTTATTTCTTTTTTTTTTTT-------CTTTGTAGTATATTTTCACTAAGATTTTTGTGGTGGGGAGTCTTATTTTCCCCATCGACCTTTACAATAATGAAAAATTTTTCTCTTTCTCGGGAAGGGTAGATATCCTATTTTTAGTTTTTAGTTCAAATTAATGGATTGTTGAAACTAATGGATTCCACATTAAAAAA-TTTTAGATAACTTTATGACTTCTTAATTTATAATTTTAT--------------TCATTACTATATTTAATGAATTTACCTTATATCTCCAATTTTGAGCCCAATCAATAAAAGAACTTCATTTGTGTCAATGTAGAAATAATGTGTCAATTTGGAGTAATCCAAAATATGGTTATTTTGGATTCATTGAGGAAATTTATTTTTTCTTTG---AAATTTATGAAATCAGATAAACGAGAAATAATGAAGTATCAATAAAAGTAAAAAAGAAAAACAGTTTTTTTATTCTATCGAGAGAATTATCTACTTGAAAAAGTTGCATTTTAGAATAGAATAAACTACGTCAAAGCCCTAAGATAAATAAATGGGACACCCC-TAAAA-TAAATGAAATTAATGAA--------------------TCTTCAAATTAACTTTTGAA--------------------CTCCTTTTTTTATAAAAATGAATCTTTACTAAAAAACTTTTT-GATTGAATTGACTTGTTCAATCTCGACGAT
PH_27                TTGTCGAACCCTGCAAGGCAGAACGACCTGTGAACATGTAAA-TACAACCGGGTGATGTGGAGTCGGGCCTTGGTCCTTATCCCCATCCCCTCCCGGTGTGTGTTTGTGGTGCCTCTTTTGGGG--TGCCATAGATG-CATGCTGGACCATAACAAAACCCCGGCACGGCATGTGCCAAGGAAAACAAAAA-TGAGAAGGACTCGAACCGTGTTGCCCTGTTTGCGGTGTGCATGCGGTTCGTGGACTCTTTGTAATTACAAACGACTCTCGGCAACGGATATCTCGGCTCACGCATCGATGAAGAACGTAGCAAAATGCGATACTTGGTGTGAATTGCAGAATCCCGTGAACCATCGAGTTTTTGAACGCAAGTTGCGCCCGAAGCCATTCGGTCGAGGGCACGCCTGCCTGGGCGTCACGCATCGCGTCGCCCCC-ATCATACAAACCCAACCGGTTGTCATGGTGATGGGG-CGGAGATTGGTCTCCCGTACTTGTTCCGGTTGGCCCAAAAAACGAGTCCYCTTCAGTGGACACACGACTAGTGGTGGTTTAACAGACCCTTGTCTTTATCGTGTGTTATGAGCTG-T-AGGGAAGCCCTCAT-CAAGACCCCATCGTATCGTTTTAGGACGGTGCTTCGACCGCGACCGGAAATCTCTTTCTACCGGGAATTCA-AAAAGTTTTTTT-GTACGACAAACAAATAAGTCCTAAAATATTGGAATAATCGGAATGGATTTGATTCAAAAAATTGGCTCAAAAATTTGTTAATATAAAATTCACAATTGACAGTCCCTATTTTAATCAATATGAAATAGACCAGGTTTCAGTCTTATAAGATGTCTAAAAAAA---GAATAAAGAAAAAA-TACAAGGTTTTTTATTTCTTTTTTTTTTTTT------CTTTGTAGTATATTTTCACTAAGATTTTTGTGGTGGGGAGTCTTATTTTCCCCATCGACCTTTACAATAATGAAAAATTTTTCTCTTTCTCGGGAAGGGTAGATATCCTATTTTTAGTTTTTAGTTCAAATTAATGGATTGTTGAAACTAATGGATTCCACATTAAAAAA-TTTTAGATAACTTTATGACTTCTTAATTTATAATTTTAT--------------TCATTACTATATTTAATGAATTTACCTTATATCTCCAATTTTGAGCCCAATCAATAAAAGAACTTCATTTGTGTCAATGTAGAAATAATGTGTCAATTTGGAGTAATCCAAAATATGGTTATTTTGGATTCATTGAGGAAATTTATTTTTTCTTTG---AAATTTATGAAATCAGATAAACGAGAAATAATGAAGTATCAATAAAAGTAAAAAAGAAAAACAGTTTTTTTATTCTATCGAGAGAATTATCTACTTGAAAAAGTTGCATTTTAGAATAGAATAAACTACGTCAAAGCCCTAAGATAAATAAATGGGACACCCC-TAAAA-TAAATGAAATTAATGAA--------------------TCTTCAAATTAACTTTTGAA--------------------CTCCTTTTTTTATAAAAATGAATCTTTACTAAAAAACTTTTT-GATTGAATTGACTTGTTCAATCTCGACGAT
PH_19               TTGTCGAACCCTGCAAGGCAGAACGACCTGTGAACATGTAAA-TACAACCGGGTGATGTGGAGTCGGGCCTTGGTCCTTATCCCCATCCCCTCCCGGTGTGTGTTTGTGGTGCCTCTTTTGGGG--TGCCATAGATG-CATGCCGGACCATAACAAAACCCCGGCACGGCATGTGCCAAGGAAAACAAAAA-TGAGAAGGACTCGAACCGTGTTGCCCTGTTTGCGGTGTGCATGCGGTTCGTGGACTCTTTGTAATTACAAACGACTCTCGGCAACGGATATCTCGGCTCACGCATCGATGAAGAACGTAGCAAAATGCGATACTTGGTGTGAATTGCAGAATCCCGTGAACCATCGAGTTTTTGAACGCAAGTTGCGCCCGAAGCCATTCGGTCRAGGGCACGCCTGCCTGGGCGTCACGCATCGCGTCGCCCCC-ATCATACAAACCCAACCGGTTGTCATGGTGATGGGG-CGGAGATTGGTCTCCCGTACTTGTTCCGGTTGGCCCAAAAAACGAGTCCCCTTCAGTGGACACACGACTAGTGGTGGTTTAACAGACCCTTGTCTTTATCGTGTGTTATGAGCTG-T-AGGGAAGCCCTCAT-CAAGACCCCATTGTATCGTTTTAGGACGGTGCTTCGACCGCGACCGGAAATCTCTTTCTACCGGGAATTCA-AAAAGTTTTTTT-GTACGACAAACAAATAAGTCCTAAAATATTGGAATAATCGGAATGGATTTGATTCAAAAAATTGGCTCAAAAATTTGTTAATATAAAATTCACAATTGACAGTCCCTATTCTAATCAATATGAAATAGACCAGGTTTCAGTcTTATAAGATGTcTAAAAAAA---GAATAAAGAAAAAA-TACAAGGTTTTTTATTTCTTTTTTTTTTTTT----------GTAGTATATTTTCACTAAGATTTTTGTGGTGGGGAGTCTTATTTTCCCCATCGACCTTTACAATAATGAAAAATTTTTCTCTTTCTCGGGAAGGGTAGATATCCTATTTTTAGTTTTTAGTTCAAATTAATGGATTGTTGAAACTAATGGATTCCACATTAAAAAA-TTTTAGATAACTTTATGACTTCTTAATTTATAATTTTAT--------------TAATTACTATATTTAATGAATTTACCATATATCTCCAATTTTGAGCCCAATCAATAAAAGAACTTCATTTGTGTCAATGTAGAAATAATGTGTCAATTTGGAGTAATCCAAAATATGGTTATTTTGGATTCATTGAGGAAATTTATTTTTTCTTTG---AAATTTATAAAATCAGATAAACGAGAAATAATGAAGTATCAATAAAAGTAAAAAAGAAAAACAGTTTTTTTATTCTATCGAGAGAATTATCTACTTGAAAAAGTTGCATTTTAGAATAGAATAAACTACGTCAAAGCCCTAAGATAAATAAATGGGACACCCC-TAAAA-TAAATGAAATTAATGAA--------------------TCTTCAAATTAACTTTTGAA--------------------CTCCTTTTTTTATAAAAATGAATCTTTACTAAAAAACTTTTT-GATTGAATTGACTTGTTCAATCTCGACGAT
PH_72               TTGTCGAACCCTGCAAGGCAGAACGACCTGTGAACATGTAAA-TACAACCGGGTGATGTGGAGTCGGGCTTTGGTCCTTATCCCCATCCCCTCCCGGTGTGTGTTTGTGGTGCCTCTTTTGGGG--TGCCATAGATG-CATGCCGGACCATAACAAAACCCCGGCACGGCATGTGCCAAGGAAAACAAAAA-TGAGAAGGACTCGAACCGTGTTGCCCTGTTTGCGGTGTGCATGCGGTTCGTGGACTCTTTGTAATTACAAACGACTCTCGGCAACGGATATCTCGGCTCACGCATCGATGAAGAACGTAGCAAAATGCGATACTTGGTGTGAATTGCAGAATCCCGTGAACCATCGAGTTTTTGAACGCAAGTTGCGCCCGAAGCCATTCGGTCGAGGGCACGCCTGCCTGGGCGTCACGCATCGCGTCGCCCCC-ATCATACAAACCCAACCGGTTGTCATGGTGATGGGG-CGGAGATTGGTCTCCCGTACTTGTTCCGGTTGGCCCAAAAAACGAGTCCCCTTCAGTGGACACACGACTAGTGGTGGTTTAACAGACCCTTGTCTTTATCGTGTGTTTTGAGCTG-T-AGGGAAGCCCTCAT-CAAGACCCCATTGTATCGTTTTAGGACGGTGCTTCGACCGCGACCGGAAATCTCTTTCTACCGGGAATTCA-AAAAGTTTTTTT-GTACGACAAACAAATAAGTCCTAAAATATTGGAATAATCGGAATGGATTTGATTCAAAAAATTGGCTCAAAAATTTGTTAATATAAAATTCACAATTGACAGTCCCTATTCTAATCAATATGAAATAGACCAGGTTTCAGTCTTATAAGATGTCTAAAAAAA---GAATAAAGAAAAAA-TACAAGGTTTTTTATTTCTTTTTTTTTTT--------CTTTGTAGTATATTTTCACTAAGATTTTTGTGGTGGGGAGTCTTATTTTCCCCATCGACCTTTACAATAGTGAAAAATTTTTCTCTTTCTCGGGAAGGGTAGATATCCTATTTTTAGTTTTTAGTTCAAATTAATGGATTGTTGAAACTAATGGATTcCACATTAAAAAA-TTTTAGATAACTTTATGACTTCTTAATTTATAATTTTAT--------------TAATTACTATATTTAATGAATTTACCATATATCTCCAATTTTGAGCCCAATCAATAAAAGAACTTCATTTGTGTCAATGTAGAAATAATGTGTCAATTTGGAGTAATCCAAAATATGGTTATTTTGGATTCATTGAGGAAATTTATTTTTTCTTTG---AAATTTATGAAATCAGATAAACGAGAAATAATGAAGTATCAATAAAAGTAAAAAAAAAAAACAGTTTTTTTATTTTATCGAGAGAATTATCTACTTGAAAAAGTTACATTTTAGAATAGAATAAACTACGTCAAAGCCCTAAGATAAATAAATGGGACACCCC-TAAAA-TAAATGAAATTAATGAA--------------------TCTTCAAATTAACTTTTGAA--------------------CTCCTTTTTTTATAAAAATGAATCTTTACTAAAAAACTTTTT-GATTGAATTGACTTGTTCAATCTCGACGAT
PH_15                 TTGTCGAACCCTGCAAGGCAGAACGACCTGTGAACATGTAAA-TACAACCGGGTGATGTGGAGTCGGGCTTTGGTCCTTATCCCCATCCCCTCCCGGTGTGTGTTTGTGGTGCCTCTTTTGGGG--TGCCATAGATG-CATGCCGGACCATAACAAAACCCCGGCACGGCATGTGCCAAGGAAAACAAAAA-TGAGAAGGACTCGAACCGTGTTGCCCTGTTTGCGGTGTGCATGCGGTTCGTGGACTCTTTGTAATTACAAACGACTCTCGGCAACGGATATCTCGGCTCACGCATCGATGAAGAACGTAGCAAAATGCGATACTTGGTGTGAATTGCAGAATCCCGTGAACCATCGAGTTTTTGAACGCAAGTTGCGCCCGAAGCCATTCGGTCGAGGGCACGCCTGCCTGGGCGTCACGCATCGCGTCGCCCCC-ATCATACAAACCCAACCGGTTGTCATGGTGATGGGG-CGGAGATTGGTCTCCCGTACTTGTTCCGGTTGGCCCAAAAAACGAGTCCCCTTCAGTGGACACACGACTAGTGGTGGTTTAACAGACCCTTGTCTTTATCGTGTGTTTTGAGCTG-T-AGGGAAGCCCTCAT-CAAGACCCCATTGTATCGTTTTAGGACGGTGCTTCGACCGCGACCGGAAATCTCTTTCTACCGGGAATTCA-AAAAGTTTTTTT-GTACGACAAACAAATAAGTCCTAAAATATTGGAATAATCGGAATGGATTTGATTCAAAAAATTGGCTCAAAAATTTGTTAATATAAAATTCACAATTGACAGTCCCTATTTTAATCAATATGAAATAGACCAGGTTTCAGTCTTATAAGATGTCTAAAAAAA---GAATAAAGAAAAAA-TACAAGGTTTTTTATTTCTTTTTTTTTTTTT------CTTTGTAGTATATTTTCACTAAGATTTTTGTGGTGGGGAGTCTTATTTTCCCCATCGACCTTTACAATAATGAAAAATTTTTCTCTTTCTCGGGAAGGGTAGATATCCTATTTTTAGTTTTTAGTTCAAATTAATGGATTGTTGAAACTAATGGATTCCACATTAAAAAA-TTTTAGATAACTTTATGACTTCTTAATTTATAATTTTAT--------------TCATTACTATATTTAATGAATTTACCTTATATCTCCAATTTTGAGCCCAATCAATAAAAGAACTTCATTTGTGTCAATGTAGAAATAATGTGTCAATTTGGAGTAATCCAAAATATGGTTATTTTGGATTCATTGAGGAAATTTATTTTTTCTTTG---AAATTTATGAAATCAGATAAACGAGAAATAATGAAGTATCAATAAAAGTAAAAAAGAAAAACAGTTTTTTTATTCTATCGAGAGAATTATCTACTTGAAAAAGTTGCATTTTAGAATAGAATAAACTACGTCAAAGCCCTAAGATAAATAAATGGGACACCCC-TAAAA-TAAATGAAATTAATGAA--------------------TCTTCAAATTCACTTTTGAA--------------------CTCCTTTTTTTATAAAAATGAATCTTTACTAAAAAACTTTTT-GATTGAATTGACTTGTTCAATCTCGACGAT
PH_6b                TTGTCGAACCCTGCAAGGCAGAACGACCTGTGAACATGTAAA-TACAACCGGGTGATGTGGAGTCGGGCCTTGGTCCTTATCCCCATCCCCTCCCGGTGTGTGTTTGTGGTGCCTCTTTTGGGG--TGCCATAGATG-CATGCCGGACCATAACAAAACCCCGGCACGGCATGTGCCAAGGAAAACAAAAA-TGAGAAGGACTCGAACCGTGTTGCCCTGTTTGCGGTGTGCATGCGGTTCGTGGACTCTTTGTAATTACAAACGACTCTCGGCAACGGATATCTCGGCTCACGCATCGATGAAGAACGTAGCAAAATGCGATACTTGGTGTGAATTGCAGAATCCCGTGAACCATCGAGTTTTTGAACGCAAGTTGCGCCCGAAGCCATTCGGTCGAGGGCACGCCTGCCTGGGCGTCACGCATCGCGTCGCCCCC-ATCATACAAACCCAACCGGTTGTCATGGTGATGGGG-CGGAGATTGGTCTCCCGTACTTGTTCCGGTTGGCCCAAAAAACGAGTCCCCTTCAGTGGACACACGACTAGTGGTGGTTTAACAGACCCTTGTCTTTATCGTGTGTTATGAGCTG-T-AGGGAAGCCCTCAT-CAAGACCCCATTGTATCGTTTTAGGACGGTGCTTCGACCGCGACCGGAAATCTCTTTCTACCGGGAATTCA-AAAAGTTTTTTT-GTACGACAAACAAATAAGTCCTAAAATATTGGAATAATCGGAATGGATTTGATTCAAAAAATTGGCTCAAAAATTTGTTAATATAAAATTCACAATTGACAGTCCCTATTCTAATCAATATGAAATAGACCAGGTTTCAGTCTTATAAGATGTCTAAAAAAA---GAATAAAGAAAAAA-TACAAGGTTTTTTATTTCTTTTTTTTTTTTT------CTTTGTAGTATATTTTCACTAAGATTTTTGTGGTGGGGAGTCTTATTTTCCCCATCGACCTTTACAATAGTGAAAAATTTTTCTCTTTCTCGGGAAGGGTAGATATCCTATTTTTAGTTTTTAGTTCAAATTAATGGATTGTTGAAACTAATGGATTCCACATTAAAAAA-TTTTAGATAACTTTATGACTTCTTAATTTATAATTTTAT--------------TAATTACTATATTTAATGAATTTACCATATATCTCCAATTTTGAGCCCAATCAATAAAAGAACTTCATTTGTGTCAATGTAGAAATAATGTGTCAATTTGGAGTAATCCAAAATATGGTTATTTTGGATTCATTGAGGAAATTTATTTTTTCTTTG---AAATTTATGAAATCAGATAAACGAGAAATTATGAAGTATCAATAAAAGTAAAAAAAAAAAACAGTTTTTTTATTTTATCGAGAGAATTATCTACTTGAAAAAGTTACATTTTAGAATAGAATAAACTACGTCAAAGCCCTAAGATAAATAAATGGGACACCCC-TAAAA-TAAATGAAATTAATGAA--------------------TCTTCAAATTAACTTTTGAA--------------------CTCCTTTTTTTATAAAAATGAATCTTTACTAAAAAACTTTTT-GATTGAATTGACTTGTTCAATCTCGACGAT
PH_6a                TTGTCGAACCCTGCAAGGCAGAACGACCTGTGAACATGTAAA-TACAACCGGGTGATGTGGAGTCGGGCCTTGGTCCTTATCCCCATCCCCTCCCGGTGTGTGTTTGTGGTGCCTCTTTTGGGG--TGCCATAGATG-CATGCCGGACCATAACAAAACCCCGGCACGGCATGTGCCAAGGAAAACAAAAA-TGAGAAGGACTCGAACCGTGTTGCCCTGTTTGCGGTGTGCATGCGGTTCGTGGACTCTTTGTAATTACAAACGACTCTCGGCAACGGATATCTCGGCTCACGCATCGATGAAGAACGTAGCAAAATGCGATACTTGGTGTGAATTGCAGAATCCCGTGAACCATCGAGTTTTTGAACGCAAGTTGCGCCCGAAGCCATTCGGTCGAGGGCACGCCTGCCTGGGCGTCACGCATCGCGTCGCCCCC-ATCATACAAACCCAACCGGTTGTCATGGTGATGGGG-CGGAGATTGGTCTCCCGTACTTGTTCCGGTTGGCCCAAAAAACGAGTCCCCTTCAGTGGACACACGACTAGTGGTGGTTTAACAGACCCTTGTCTTTATCGTGTGTTATGAGCTG-T-AGGGAAGCCCTCAT-CAAGACCCCATTGTATCGTTTTAGGACGGTGCTTCGACCGCGACCGGAAATCTCTTTCTACCGGGAATTCA-AAAAGTTTTTT--GTACGACAAACAAATAAGTCCTAAAATATTGGAATAATCGGAATGGATTTGATTCAAAAAATTGGCTCAAAAATTTGTTAATATAAAATTCACAATTGACAGTCCCTATTCTAATCAATAtGAAATAGACCAGGTTTCAGTCTTATAAGATGTCTAAAAAAA---GAATAAAGAAAAAA-TACAAGGtTTTTTATTTCTTTTTTTTTTTTT------CTTTGTAGTATATTTTCACTAAGATTTTTGTGGTGGGGAGTCTTATTTTCCCCATCGACCTTTACAATAGTGAAAAATTTTTCTCTTTCTCGGGAAGGGTAGATATCCTATTTTTAGTTTTTAGTTCAAATTAATGGATTGTTGAAACTAAtGGATTCCACATTAAAAAA-TTTTAGATAACTTTATGACTTCTTAATTTATAATTTTAT--------------TAATTACTATATTTAATGAATTTACCATATATCTCCAATTTTGAGCCCAATCAATAAAAGAACTTCATTTGtGTCAAtGTAGAAATAATGTGTCAATTTGGAGTAATCCAAAATATGGTTATTTTGGATTCaTTGAGGAAATTTATTTTTTCTTTG---AAATTTATGAAATCAGATAAACGAGAAATTATGAAGTATCAATAAAAGTAAAAAAAAAAAACAGTTTTTTTATTTTATCGAGAGAATTATCTACTTGAAAAAGTTACATTTTAGAATAGAATAAACTACGTCAAAGCCCTAAGATAAATAAATGGGACACCCC-TAAAA-TAAATGAAATTAATGAA--------------------TCTTCAAATTAACTTTTGAA--------------------CTCCTTTTTTTATAAAAATGAATCTTTACTAAAAAACTTTTT-GATTGAATTGACTTGTTCAATCTCGACGAT
PH_31a                TTGTCGAACCCTGCAAGGCAGAACGACCTGTGAACATGTAAA-TACAACCGGGTGATGTGGAGTCGGGCCTTGGTCCTTATCCCCATCCCCTCCCGGTGTGTGTTTGTGGTGCCTCTTTTGGGG--TGCCATAGATG-CATGCCGGACCATAACAAAACCCCGGCACGGCATGTGCCAAGGAAAACAAAAA-TGAGAAGGACTCGAACCGTGTTGCCCTGTTTGCGGTGTGCATGCGGTTCGTGGACTCTTTGTAATTACAAACGACTCTCGGCAACGGATATCTCGGCTCACGCATCGATGAAGAACGTAGCAAAATGCGATACTTGGTGTGAATTGCAGAATCCCGTGAACCATCGAGTTTTTGAACGCAAGTTGCGCCCGAAGCCATTCGGTCGAGGGCACGCCTGCCTGGGCGTCACGCATCGCGTCGCCCCC-ATCATACAAACCCAACCGGTTGTCATGGTGATGGGG-CGGAGATTGGTCTCCCGTACTTGTTCCGGTTGGCCCAAAAAACGAGTCCCCTTCAGTGGACACACGACTAGTGGTGGTTTAACAGACCCTTGTCTTTATCGTGTGTTATGAGCTG-T-AGGGAAGCCCTCAT-CAAGACCCCATCGTATCGTTTTAGGACGGTGCTTCGACCGCGACCGGAAATCTCTTTCTACCGGGAATTCA-AAAAGTTTTTTTTGTACGACAAACAAATAAGTCCTAAAATATTGGAATAATCGGAATGGATTTGATTCAAAAAATTGGCTCAAAAATTTGTTAATATAAAATTCATAATTGACAGTCCCTATTCTAACCAATATGAAATAGACCAGGTTTCAGTCTTATAAGATGTCTAAAAAAA---GAATAAAGAAAAAA-TACAAGGTTTTTTATTTCTTTTTTTTTTTT-------CTTTGTAGTATATTTTCACTAAGATTTTTGTGGTGGGGAGTCTTATTTTCCCCATCGACCTTTACAATAATGAAAAATTTTTCTCTTTCTCGGGAAGGGTAGATATCCTATTTTTAGTTTTTAGTTCAAATTAATGGATTGTTGAAACTAATGGATTCCACATTAAAAAA-TTTTAGATAACTTTATGACTTCTTAATTTATAATTTTAT--------------TAATTACTATATTTAATGAATTTACCATATATCTCCAATTTTGAGCCCAATCAATAAAAGAACTTCATTTGTGTCAATGTAGAAATAATGTGTCAATTTGGAGTAATCCAAAATATGGTTATTTTGGATTCATTGAGGAAATTTATTTTTTCTTTG---AAATTTATGAAATCAGATAAACGAGAAATAATGAAGTATCAATAAAAGTAAAAAAAAAA--CAGTTTTTTTATTCTATCGAGAGAATTATCTACTTGAAAAAGTTGCATTTTAGAATAGAATAAACTACGTCAAAGCCCTAAGATAAATAAATGGGACACCCC-TAAAA-TAAATGAAATTAATGAA--------------------TCTTGAAATTAACTTTTGAA--------------------CTCCTTTTTTTATAAAAATGAATCTTTACTAAAAAACTTTTT-GATTGAATTGACTTGTTCAATCTCGACGAT
PH_29a                TTGTCGAACCCTGCAAGGCAGAACGACCTGTGAACATGTAAA-TACAACCGGGTGATGTGGAGTCGGGCCTTGGTCCTTATCCCCATCCCCTCCCGGTGTGTGTTTGTGGTGCCTCTTTTGGGG--TGCCATAGATG-CATGCMGGACCATAACAAAACCCCGGCACGGCATGTGCCAAGGAAAACAAAAA-TGAGAAGGACTCGAACCGTGTTGCCCTGTTTGCGGTGTGCATGCGGTTCGTGGACTCTTTGTAATTACAAACGACTCTCGGCAACGGATATCTCGGCTCACGCATCGATGAAGAACGTAGCAAAATGCGATACTTGGTGTGAATTGCAGAATCCCGTGAACCATCGAGTTTTTGAACGCAAGTTGCGCCCGAAGCCATTCGGTCGAGGGCACGCCTGCCTGGGCGTCACGCATCGCGTCGCCCCC-ATCATACAAACCCAACCGGTTGTCATGGTGATGGGG-CGGAGATTGGTCTCCCGTACTTGTTCCGGTTGGCCCAAAAAACGAGTCCCCTTCAGTGGACACACGACTAGTGGTGGTTTAACAGACCCTTGTCTTTATCGTGTGTTATGAGCTG-T-AGGGAAGCCCTCAT-CAAGACCCCATTGTATCGTTTTAGGACGGTGCTTCGACCGCGACCGGAAATCTCTTTCTACCGGGAATTCA-AAAAGTTTTTTTTGTACGACAAACAAATAAGTCCTAAAATATTGGAATAATCGGAATGGATTTGATTCAAAAAATTGGCTCAAAAATTTGTTAATATAAAATTCACAATTGACAGTCCCTATTCTAATCAATATGAAATAGACCAGGTTTCAGTCTTATAAGATGTCTAAAAAAA---GAATAAAGAAAAAA-TACAAGGTTTTTTATTTCTTTTTTTTTTTTT----------GTAGTATATTTTCACTAAGATTTTTGTGGTGGGGAGTCTTATTTTCCCCATCGACCTTTACAATAATGAAAAATTTTTCTCTTTCTCGGGAAGGGTAGATATCCTATTTTTAGTTTTTAGTTCAAATTAATGGATTGTTGAAACTAATGGATTCCACATTAAAAAA-TTTTAGATAACTTTATGACTTCTTAATTTATAATTTTAT--------------TAATTACTATATTTAATGAATTTACCATATATCTCCAATTTTGAGCCCAATCAATAAAAGAACTTCATTTGTGTCAATGTAGAAATAATGTGTCAATTTGGAGTAATCCAAAATATGGTTATTTTGGATTCATTGAGGAAATTTATTTTTTCTTTG---AAATTTATAAAATCAGATAAACGAGAAATAATGAAGTATCAATAAAAGTAAAAAAGAAAAACAGTTTTTTTATTCTATCGAGAGAATTATCTACTTGAAAAAGTTGCATTTTAGAATAGAATAAACTACGTCAAAGCCCTAAGATAAATAAATGGGACACCCC-TAAAA-TAAATGAAATTAATGAA--------------------TCTTCAAATTAACTTTTGAA--------------------CTCCTTTTTTTATAAAAATGAATCTTTACTAAAAAACTTTTT-GATTGAATTGACTTGTTCAATCTCGACGAT
PO_135a               TTGTCGAACCCTGCAAGGCAGAACGACCTGTGAACATGTAAA-TACAACCGGGTGATGTGGTGTCGGGCCCTGGTCCTTATACCCATCCCCTCCCGGTGTGTGTTTGTGGTGCCTCTTTTGGTG--TGCCATAGATG-CATGCTGGACCATAACAAAACCCCGGCACGGCATGTGCCAAGGAAAACAAAAA-TGAGAAGGACTTGAACCGTGTTGCCCTGTTCGTGGTGTGCATGCGGTTCGTGGACTCTTTGTAATTACAAACGACTCTCGGCAACGGATATCTCGGCTCACGCATCGATGAAGAACGTAGCAAAATGCGATACTTGGTGTGAATTGCAGAATCCCGTGAACCATCGAGTTTTTGAACGCAAGTTGCGCCCGAAGCCATTCGGTCGAGGGCACGCCTGCCTGGGCGTCACGCATCGCGTCGCCCCC-ATCATACAAACCAAACCGGTTGTCATGGTGATGGGG-CGGAGATTGGTCTCCCGTACTTGTTCCGGTTGGCCCAAAAAACGAGTCCCCTTCAGTGGACACACGACTAGTGGTGGTTTAACAGACCCTTGTCTTTATCGTGTGTTATGAGCTGCT-AGGGAARCCCTCAT-AAAGACCCCATCGTATCGTTTTAGGATGGTACTTCGACCGCGACCGGAAATCTCTTTCTACCGGGAATTCA-AAAAGTTTTTTT-GTACGACAAACAAATAAGTCCTAAAATATTGGAATAATCGGAATGGATTTGATTCAAAAAATTGGCTCAAAAATTTGTTAATATAAAATTCACAATTGACAGTCCCTATTCTAATCAATATGAAATAGACCAGGTTTCAGTCTTATAAGATGTCTAAAAAAA---GAATAAAGAAAAAA-TACAAGGTTTTTTATTTCTTTTTTTTTTTTTT-----CTTTGTAGTATATTTTCACTAAGATTTTTGTGGTGGGGAGTCTTATTTTCCCCATCGACCTTTACAATAATGAAAAATTTTTCTCTTTCTCGGGAAGGGTAGATATCCTATTTTTAGTTTTTAGTTCAAATTAATGGATTGTTGAAACTAATGGATTCCACATTAAAAAA-TTTTAGATAACTTTATGACTTCTTAATTTATAATTTTAT--------------TAATTACTATATTTAATGAATTTACCATATATCTCCAATTTTGAGCCCAATCAATAAAAGAACTTCATTTGTGTCAATGTAGAAATAATGTGTCAATTTGGAGTAATCCAAAATATGGTTATTTTGGATTCATTGAGGAAATTTATTTTTTCTTTG---AAATTTATGAAATCAGATAAACGAGAAATAATGAAGTATCAATAAAAGTAAAAAAGAAAAACAGTTTTTTTATTCTATCGAGAGAATTATCTACTTGAAAAAGTTGCATTTTAGAATAGAATAAACTACGTCAAAGCCCTAAGATAAATAAATGGGACACCCC-TAAAA-TAAATGAAATTAATGAA--------------------TCTTCAAATTAACTTTTGAA--------------------CTCCTTTTTTTATAAAAATGAATCTTTACTAAAAAACTTTTT-GATTGAATTGACTTGTTCAATCTCGACGAT
PO_135b               TTGTCGAACCCTGCAAGGCAGAACGACCTGTGAACATGTAAA-TACAACCGGGTGATGTGGKGTCGGGCCCTGGTCCTTATACCCATCCCCTCCCGGTGTGTGTTTGTGGTGCCTCTTTTGGTG--TGCCATAGATG-CATGCTGGACCATAACAAAACCCCGGCACGGCATGTGCCAAGGAAAACAAAAA-TGAGAAGGACTTGAACCGTGTTGCCCTGTTCGTGGTGTGCATGCGGTTCGTGGACTCTTTGTAATTACAAACGACTCTCGGCAACGGATATCTCGGCTCACGCATCGATGAAGAACGTAGCAAAATGCGATACTTGGTGTGAATTGCAGAATCCCGTGAACCATCGAGTTTTTGAACGCAAGTTGCGCCCGAAGCCATTCGGTCGAGGGCACGCCTGCCTGGGCGTCACGCATCGCGTCGCCCCC-ATCATACAAACCAAACCGGTTGTCATGGTGATGGGG-CGGAGATTGGTCTCCCGTACTTGTTCCGGTTGGCCCAAAAAACGAGTCCCCTTCAGTGGACACACGACTAGTGGTGGTTTAACAGACCCTTGTCTTTATCGTGTGTTATGAGCTGCT-AGGGAAGCCCTCAT-AAAGACCCCATCGTATCGTTTTAGGATGGTACTTCGACCGCGACCGGAAATCTCTTTCTACCGGGAATTCA-AAAAGTTTTTTT-GTACGACAAACAAATAAGTCCTAAAATATTGGAATAATCGGAATGGATTTGATTCAAAAAATTGGCTCAAAAATTTGTTAATATAAAATTCACAATTGACAGTCCCTATTCTAATCAATATGAAATAGACCaGGTTTCAGTcTTATAAGATGTcTAAAAAAA---GAATAAAGAAAAAA-TACAAGGTTTTTTATTTCTTTTTTTTTTTTT------CTTTGTAGTATATTTTCACTAAGATTTTTGTGGTGGGGAGTCTTATTTTCCCCATCGACCTTTACAATAATGAAAAATTTTTCTCTTTCTCGGGAAGGGTAGATATCCTATTTTTAGTTTTTAGTTCAAATTAATGGATTGTTGAAACTAATGGATTCCACATTAAAAAA-TTTTAGATAACTTTATGACTTCTTAATTTATAATTTTAT--------------TAATTACTATATTTAATGAATTTACCATATATCTCCAATTTTGAGCCCAATCAATAAAAGAACTTCATTTGTGTCAATGTAGAAATAATGTGTCAATTTGGAGTAATCCAAAATATGGTTATTTTGGATTCATTGAGGAAATTTATTTTTTCTTTG---AAATTTATGAAATCAGATAAACGAGAAATAATGAAGTATCAATAAAAGTAAAAAAGAAAAACAGTTTTTTTATTCTATCGAGAGAATTATCTACTTGAAAAAGTTGCATTTTAGAATAGAATAAACTACGTCAAAGCCCTAAGATAAATAAATGGGACACCCC-TAAAA-TAAATGAAATTAATGAA--------------------TCTTCAAATTAACTTTTGAA--------------------CTCCTTTTTTTATAAAAATGAATCTTTACTAAAAAACTTTTT-GATTGAATTGACTTGTTCAATCTCGACGAT
PO_136a                TTGTCGAACCCTGCAAGGCAGAACGACCTGTGAACATGTAAA-TACAACCGGGTGATGTGGTGTCGGGCCCTGGTCCTTATACCCATCCCCTCCCGGTGTGTGTTTGTGGTGCCTCTTTTGGTG--TGCCATAGATG-CATGCTGGACCATAACAAAACCCCGGCACGGCATGTGCCAAGGAAAACAAAAA-TGAGAAGGACTTGAACCGTGTTGCCCTGTTCGTGGTGTGCATGCGGTTCGTGGACTCTTTGTAATTACAAACGACTCTCGGCAACGGATATCTCGGCTCACGCATCGATGAAGAACGTAGCAAAATGCGATACTTGGTGTGAATTGCAGAATCCCGTGAACCATCGAGTTTTTGAACGCAAGTTGCGCCCGAAGCCATTCGGTCGAGGGCACGCCTGCCTGGGCGTCACGCATCGCGTCGCCCCC-ATCATACAAACCAAACCGGTTGTCATGGTGATGGGG-CGGAGATTGGTCTCCCGTACTTGTTCCGGTTGGCCCAAAAAACGAGTCCCCTTCAGTGGACACACGACTAGTGGTGGTTTAACAGACCCTTGTCTTTATCGTGTGTTATGAGCTGCT-AGGGAAGCCCTCAT-AAAGACCCCATCGTATCGTTTTAGGATGGTACTTCGACCGCGACCGGAAATCTCTTTCTACCGGGAATTCA-AAAAGTTTTTTT-GTACGACAAACAAATAAGTCCTAAAATATTGGAATAATCGGAATGGATTTGATTCAAAAAATTGGCTCAAAAATTTGTTAATATAAAATTCACAATTGACAGTCCCTATTCTAATCAATATGAAATAGACCAGGTTTCAGTCTTATAAGATGTCTAAAAAAA---GAATAAAGAAAAAA-TACAAGGTTTTTTATTTCTTTTTTTTTTTTT------CTTTGTAGTATATTTTCACTAAGATTTTTGTGGTGGGGAGTCTTATTTTCCCCATCGACCTTTACAATAATGAAAAATTTTTCTCTTTCTCGGGAAGGGTAGATATCCTATTTTTAGTTTTTAGTTCAAATTAATGGATTGTTGAAACTAATGGATTCCACATTAAAAAA-TTTTAGATAACTTTATGACTTCTTAATTTATAATTTTAT--------------TAATTACTATATTTAATGAATTTACCATATATCTCCAATTTTGAGCCCAATCAATAAAAGAACTTCATTTGTGTCAATGTAGAAATAATGTGTCAATTTGGAGTAATCCAAAATATGGTTATTTTGGATTCATTGAGGAAATTTATTTTTTCTTTG---AAATTTATGAAATCAGATAAACGAGAAATAATGAAGTATCAATAAAAGTAAAAAAGAAAAACAGTTTTTTTATTCTATCGAGAGAATTATCTACTTGAAAAAGTTGCATTTTAGAATAGAATAAACTACGTCAAAGCCCTAAGATAAATAAATGGGACACCCC-TAAAA-TAAATGAAATTAATGAA--------------------TCTTCAAATTAACTTTTGAA--------------------CTCCTTTTTTTATAAAAATGAATCTTTACTAAAAAACTTTTT-GATTGAATTGACTTGTTCAATCTCGACGAT
PO_136b               TTGTCGAACCCTGCAAGGCAGAACGACCTGTGAACATGTAAA-TACAACCGGGTGATGTGGTGTCGGGCCCTGGTCCTTATACCCATCCCCTCCCGGTGTGTGTTTGTGGTGCCTCTTTTGGTG--TGCCATAGATG-CATGCTGGACCATAACAAAACCCCGGCACGGCATGTGCCAAGGAAAACAAAAA-TGAGAAGGACTTGAACCGTGTTGCCCTGTTCGTGGTGTGCATGCGGTTCGTGGACTCTTTGTAATTACAAACGACTCTCGGCAACGGATATCTCGGCTCACGCATCGATGAAGAACGTAGCAAAATGCGATACTTGGTGTGAATTGCAGAATCCCGTGAACCATCGAGTTTTTGAACGCAAGTTGCGCCCGAAGCCATTCGGTCGAGGGCACGCCTGCCTGGGCGTCACGCATCGCGTCGCCCCC-ATCATACAAACCAAACCGGTTGTCATGGTGATGGGG-CGGAGATTGGTCTCCCGTACTTGTTCCGGTTGGCCCAAAAAACGAGTCCCCTTCAGTGGACACACGACTAGTGGTGGTTTAACAGACCCTTGTCTTTATCGTGTGTTATGAGCTGCT-AGGGAAGCCCTCAT-AAAGACCCCATCGTATCGTTTTAGGATGGTACTTCGACCGCGACCGGAAATCTCTTTCTACCGGGAATTCA-AAAAGTTTTTTT-GTACGACAAACAAATAAGTCCTAAAATATTGGAATAATCGGAATGGATTTGATTCAAAAAATTGGCTCAAAAATTTGTTAATATAAAATTCACAATTGACAGTCCCTATTCTAATCAATATGAAATAGACCAGGTTTCAGTCTTATAAGATGTCTAAAAAAA---GAATAAAGAAAAAA-TACAAGGTTTTTTATTTCTTTTTTTTTTTTT------CTTTGTAGTATATTTTCACTAAGATTTTTGTGGTGGGGAGTCTTATTTTCCCCATCGACCTTTACAATAATGAAAAATTTTTCTCTTTCTCGGGAAGGGTAGATATCCTATTTTTAGTTTTTAGTTCAAATTAATGGATTGTTGAAACTAATGGATTCCACATTAAAAAA-TTTTAGATAACTTTATGACTTCTTAATTTATAATTTTAT--------------TAATTACTATATTTAATGAATTTACCATATATCTCCAATTTTGAGCCCAATCAATAAAAGAACTTCATTTGTGTCAATGTAGAAATAATGTGTCAATTTGGAGTAATCCAAAATATGGTTATTTTGGATTCATTGAGGAAATTTATTTTTTCTTTG---AAATTTATGAAATCAGATAAACGAGAAATAATGAAGTATCAATAAAAGTAAAAAAGAAAAACAGTTTTTTTATTCTATCGAGAGAATTATCTACTTGAAAAAGTTGCATTTTAGAATAGAATAAACTACGTCAAAGCCCTAAGATAAATAAATGGGACACCCC-TAAAA-TAAATGAAATTAATGAA--------------------TCTTCAAATTAACTTTTGA---------------------CTCCTTTTTTTATAAAAATGAATCTTTACTAAAAAACTTTTT-GATTGAATTGACTTGTTCAATCTCGACGAT
PJ_138a           TTGTCGAACCCTGCAAGGCAGAACGACCTGTGAACATGTAAA-TACAACCGGGTGATGTGGAGTCGGGCCTTGGTCCTTATCCCCATCCCCTCCCGGTGTGTGTTTGTGTTGCCTCTTTTGGGG--TGCCATAGATG-CATGCTGGACCATAACAAAACCCCGGCACGGCATGTGCCAAGGAAAACAAAAA-TGAGAAGGAACCGAACCGTGTTGCCCTGTTTGCAGTGTGCATGCGGTTCGTGGACTCTTTGTAATTACAAACGACTCTCGGCAACGGATATCTCGGCTCACGCATCGATGAAGAACGTAGCAAAATGCGATACTTGGTGTGAATTGCAGAATCCCGTGAACCATCGAGTTTTTGAACGCAAGTTGCGCCCGAAGCCATTCGGTCGAGGGCACGCCTGCCTGGGCGTCACGCATCGCGTCGCCCCC-ATCATACAAACCCAACCGGTTGTCATGGTGATGGGG-CGGAGATTGGTCTCCCGTACTTGTTCCGGTTGGCCCAAAAAACGAGTCCCCT-CAGTGGACACACGACTAGTGGTGGTTTAACAGACCCTTGTCTTTATCGTGTGTTATGAGCTGCT-AGGGAAGCCCTCAT-CAAGACCCCATCGTATCGTTTTAGGACGGTGCTTCGACCGCGACCGGAAATCTCTTTCTACCGGGAATTCA-AAAAGTTTTTTT-GTACGACAAACAAATAAGTCCTAAAATATTGGAATAATCGGAATGGATTTGATTCAAAAAATTGGCTCAAAAATTTGTTAATATAAAATTCACAATTGACAGTCCCTATTCTAATCAATATGAAATAGACCAGGTTTCAGTCTTATAAGATGTCTAAAAAAA---GAATAAAGAAAAAA-TACAAGGTTTTTTATTTCTTTTTTTTTT---------CTTTGTAGTATATTTTCACTAAGATTTTTGTGGTGGGGAGTCTTATTTTCCCCATCGACCTTTACAATAATGAAAAATTTTTCTCTTTCTCGGGAAGGGTAGATATCCTATTTTTAGTTTTTAGTTCAAATTAATGGATTGTTGAAACTAATGGATTCCACATTAAAAAA-TTTTAGATAACTTTATGACTTCTTAATTTATAATTTGAT--------------TAATTACTATATTTAATGAATTTACCATATATCTCCAATTTTGAGCCCAATCAATAAAAGAACTTCATTTGTGTCAATGTAGAAATAATGTGTCAATTTGGAATAATCCAAAATATGGTTATTTTGGATTCATTGAGGAAATTTATTTTTTCTTTC---AAATTTATGAAATCAGATAAACGAGAAATAATGAAGTATCAATAAAAGTAAAAAAGAAAAACAGTTTTTTTATTCTATCGAGAGAATTATCTACTTGAAAAAGTTGCATTTTAGAATAGAATAAACTACGTCAAAGCCCTAAGATAAATAAATGGGACACCCC-TAAAA-TAAATGAAATTAATGAA--------------------TCTTCAAATTAACTTTTGAA--------------------CTCCTTTTTTTATAAAAATGAATCTTTACTAAAAAACTTTTT-GATTGAATTGACTTGTTCAATCTCGACGAT
PJ_138b           TTGTCGAACCCTGCAAGGCAGAACGACCTGTGAACATGTAAA-TACAACCGGGTGATGTGGAGTCGGGCCTTGGTCCTTATCCCCATCCCCTCCCGGTGTGTGTTTGTGTTGCCTCTTTTGGGG--TGCCATAGATG-CATGCTGGACCATAACAAAACCCCGGCACGGCATGTGCCAAGGAAAACAAAAA-TGAGAAGGAACCGAACCGTGTTGCCCTGTTTGCAGTGTGCATGCGGTTCGTGGACTCTTTGTAATTACAAACGACTCTCGGCAACGGATATCTCGGCTCACGCATCGATGAAGAACGTAGCAAAATGCGATACTTGGTGTGAATTGCAGAATCCCGTGAACCATCGAGTTTTTGAACGCAAGTTGCGCCCGAAGCCATTCGGTCGAGGGCACGCCTGCCTGGGCGTCACGCATCGCGTCGCCCCC-ATCATACAAACCCAACCGGTTGTCATGGTGATGGGG-CGGAGATTGGTCTCCCGTACTTGTTCCGGTTGGCCCAAAAAACGAGTCCCCT-CAGTGGACACACGACTAGTGGTGGTTTAACAGACCCTTGTCTTTATCGTGTGTTATGAGCTGCT-AGGGAAGCCCTCAT-CAAGACCCCATCGTATCGTTTTAGGACGGTGCTTCGACCGCGACCGGAAATCTCTTTCTACCGGGAATTCA-AAAAGTTTTTTT-GTACGACAAACAAATAAGTCCTAAAATATTGGAATAATCGGAATGGATTTGATTCAAAAAATTGGCTCAAAAATTTGTTAATATAAAATTCACAATTGACAGTCCCTATTCTAATCAATATGAAATAGACCAGGTTTCAGTCTTATAAGATGTCTAAAAAAA---GAATAAAGAAAAAA-TACAAGGTTTTTTATTTCTTTTTTTTTT---------CTTTGTAGTATATTTTCACTAAGATTTTTGTGGTGGGGAGTCTTATTTTCCCCATCGACCTTTACAATAATGAAAAATTTTTCTCTTTCTCGGGAAGGGTAGATATCCTATTTTTAGTTTTTAGTTCAAATTAATGGATTGTTGAAACTAATGGATTCCACATTAAAAAA-TTTTAGATAACTTTATGACTTCTTAATTTATAATTTGAT--------------TAATTACTATATTTAATGAATTTACCATATATCTCCAATTTTGAGCCCAATCAATAAAAGAACTTCATTTGTGTCAATGTAGAAATAATGTGTCAATTTGGAATAATCCAAAATATGGTTATTTTGGATTCATTGAGGAAATTTATTTTTTCTTTC---AAATTTATGAAATCAGATAAACGAGAAATAATGAAGTATCAATAAAAGTAAAAAAGAAAAACAGTTTTTTTATTCTATCGAGAGAATTATCTACTTGAAAAAGTTGCATTTTAGAATAGAATAAACTACGTCAAAGCCCTAAGATAAATAAATGGGACACCCC-TAAAA-TAAATGAAATTAATGAA--------------------TCTTCAAATTAACTTTTGAA--------------------CTCCTTTTTTTATAAAAATGAATCTTTACTAAAAAACTTTTT-GATTGAATTGACTTGTTCAATCTCGACGAT
PJ_139a           TTGTCGAACCCTGCAAGGCAGAACGACCTGTGAACATGTAAA-TACAACCGGGTGATGTGGAGTCGGGCCTTGGTCCTTATCCCCATCCCCTCCCGGTGTGTGTTTGTGTTGCCTCTTTTGGGG--TGCCATAGATG-CATGCTGGACCATAACAAAACCCCGGCACGGCATGTGCCAAGGAAAACAAAAA-TGAGAAGGAACCGAACCGTGTTGCCCTGTTTGCAGTGTGCATGCGGTTCGTGGACTCTTTGTAATTACAAACGACTCTCGGCAACGGATATCTCGGCTCACGCATCGATGAAGAACGTAGCAAAATGCGATACTTGGTGTGAATTGCAGAATCCCGTGAACCATCGAGTTTTTGAACGCAAGTTGCGCCCGAAGCCATTCGGTCGAGGGCACGCCTGCCTGGGCGTCACGCATCGCGTCGCCCCC-ATCATACAAACCCAACCGGTTGTCATGGTGATGGGG-CGGAGATTGGTCTCCCGTACTTGTTCCGGTTGGCCCAAAAAACGAGTCCCCT-CAGTGGACACACGACTAGTGGTGGTTTAACAGACCCTTGTCTTTATCGTGTGTTATGAGCTGCT-AGGGAAGCCCTCAT-CAAGACCCCATCGTATCGTTTTAGGACGGTGCTTCGACCGCGACCGGAAATCTCTTTCTACCGGGAATTCA-AAAAGTTTTTTT-GTACGACAAACAAATAAGTCCTAAAATATTGGAATAATCGGAATGGATTTGATTCAAAAAATTGGCTCAAAAATTTGTTAATATAAAATTCACAATTGACAGTCCCTATTCTAATCAATATGAAATAGACCAGGTTTCAGTCTTATAAGATGTCTAAAAAAA---GAATAAAGAAAAAA-TACAAGGTTTTTTATTTCTTTTTTTTTT---------CTTTGTAGTATATTTTCACTAAGATTTTTGTGGTGGGGAGTCTTATTTTCCCCATCGACCTTTACAATAATGAAAAATTTTTCTCTTTCTCGGGAAGGGTAGATATCCTATTTTTAGTTTTTAGTTCAAATTAATGGATTGTTGAAACTAATGGATTCCACATTAAAAAA-TTTTAGATAACTTTATGACTTCTTAATTTATAATTTGAT--------------TAATTACTATATTTAATGAATTTACCATATATCTCCAATTTTGAGCCCAATCAATAAAAGAACTTCATTTGTGTCAATGTAGAAATAATGTGTCAATTTGGAATAATCCAAAATATGGTTATTTTGGATTCATTGAGGAAATTTATTTTTTCTTTC---AAATTTATGAAATCAGATAAACGAGAAATAATGAAGTATCAATAAAAGTAAAAAAGAAAAACAGTTTTTTTATTCTATCGAGAGAATTATCTACTTGAAAAAGTTGCATTTTAGAATAGAATAAACTACGTCAAAGCCCTAAGATAAATAAATGGGACACCCC-TAAAA-TAAATGAAATTAATGAA--------------------TCTTCAAATTAACTTTTGAA--------------------CTCCTTTTTTTATAAAAATGAATCTTTACTAAAAAACTTTTT-GATTGAATTGACTTGTTCAATCTCGACGAT
PJ_139b           TTGTCGAACCCTGCAAGGCAGAACGACCTGTGAACATGTAAA-TACAACCGGGTGATGTGGAGTCGGGCCTTGGTCCTTATCCCCATCCCCTCCCGGTGTGTGTTTGTGTTGCCTCTTTTGGGG--TGCCATAGATG-CATGCTGGACCATAACAAAACCCCGGCACGGCATGTGCCAAGGAAAACAAAAA-TGAGAAGGAACCGAACCGTGTTGCCCTGTTTGCAGTGTGCATGCGGTTCGTGGACTCTTTGTAATTACAAACGACTCTCGGCAACGGATATCTCGGCTCACGCATCGATGAAGAACGTAGCAAAATGCGATACTTGGTGTGAATTGCAGAATCCCGTGAACCATCGAGTTTTTGAACGCAAGTTGCGCCCGAAGCCATTCGGTCGAGGGCACGCCTGCCTGGGCGTCACGCATCGCGTCGCCCCC-ATCATACAAACCCAACCGGTTGTCATGGTGATGGGG-CGGAGATTGGTCTCCCGTACTTGTTCCGGTTGGCCCAAAAAACGAGTCCCCT-CAGTGGACACACGACTAGTGGTGGTTTAACAGACCCTTGTCTTTATCGTGTGTTATGAGCTGCT-AGGGAAGCCCTCAT-CAAGACCCCATCGTATCGTTTTAGGACGGTGCTTCGACCGCGACCGGAAATCTCTTTCTACCGGGAATTCA-AAAAGTTTTTTT-GTACGACAAACAAATAAGTCCTAAAATATTGGAATAATCGGAATGGATTTGATTCAAAAAATTGGCTCAAAAATTTGTTAATATAAAATTCACAATTGACAGTCCCTATTCTAATCAATATGAAATAGACCAGGTTTCAGTCTTATAAGATGTCTAAAAAAA---GAATAAAGAAAAAA-TACAAGGTTTTTTATTTCTTTTTTTTTT---------CTTTGTAGTATATTTTCACTAAGATTTTTGTGGTGGGGAGTCTTATTTTCCCCATCGACCTTTACAATAATGAAAAATTTTTCTCTTTCTCGGGAAGGGTAGATATCCTATTTTTAGTTTTTAGTTCAAATTAATGGATTGTTGAAACTAATGGATTCCACATTAAAAAA-TTTTAGATAACTTTATGACTTCTTAATTTATAATTTGAT--------------TAATTACTATATTTAATGAATTTACCATATATCTCCAATTTTGAGCCCAATCAATAAAAGAACTTCATTTGTGTCAATGTAGAAATAATGTGTCAATTTGGAATAATCCAAAATATGGTTATTTTGGATTCATTGAGGAAATTTATTTTTTCTTTC---AAATTTATGAAATCAGATAAACGAGAAATAATGAAGTATCAATAAAAGTAAAAAAGAAAAACAGTTTTTTTATTCTATCGAGAGAATTATCTACTTGAAAAAGTTGCATTTTAGAATAGAATAAACTACGTCAAAGCCCTAAGATAAATAAATGGGACACCCC-TAAAA-TAAATGAAATTAATGAA--------------------TCTTCAAATTAACTTTTGAA--------------------CTCCTTTTTTTATAAAAATGAATCTTTACTAAAAAACTTTTT-GATTGAATTGACTTGTTCAATCTCGACGAT
PN_140a                TTGTCGAACCCTGCAAGGCAGAACGACCTGTGAACATGTAAA-TACAACCGGGTGATGTGGAGTCGGGCCTTGGTCCTTATCCCCATCCCCTCCCGGTGTGTGTTTGTGTTGCCTTTTTTTGGG--TGCCATAGATG-CATGCTGGACCATAACAAAACCCCGGCACGGCATGTGCCAAGGAAAACAAACA-TGAGAAGGACTCGAACCGTGTTGCCCTGTTTGCAGTGTGCATGCGGTTCGTGGACTCTTTGTAATTACAAACGACTCTCGGCAACGGATATCTCGGCTCACGCATCGATGAAGAACGTAGCAAAATGCGATACTTGGTGTGAATTGCAGAATCCCGTGAACCATCGAGTTTTTGAACGCAAGTTGCGCCCGAAGCCATTCGGTCGAGGGCACGCCTGCCTGGGCGTCACGCATCGCGTCGCCCCC-ATCATACAAACCCAACCGGTTGTCATGGTGATGGGG-CGGAGATTGGTCTCCCGTACTTGTTCCGGTTGGCCCAAAAAACGAGTCCCCTTCAGTGGACACACGACTAGTGGTGGTTTAACAGACCCTTGTCTTTATCGTGTGTTATGAGCTGCT-AGGGAAGCCCTCAT-CAAGACCCCATCGTATCGTTTTAGGACGGTGCTTCGACCGCGACCGGAAATCTCTTTCTACCGGGAATTCA-AAAAGTTTTTT--GTACGACAAACAAATAAGTCCTAAAATATTGGAATAATCGGAATGGATTTGATTCAAAAAATTGGCTCAAAAATTTGTTAATATAAAATTCACAATTGACAGTCCCTATTCTAATCAATATGAAATAGACCAGGTTTCAGTCTTATAAGATGTCTAAAAAAA---GAATAAAGAAAAAA-TACAAGGTTTTTTATTTCTTTTTTTTTTTTTTTT---CTTTGTAGTATATTTTCACTAAGATTTTTGTGGTGGGGAGTCTTATTTTCCCCATCGACCTTTACAATAATGAAAAATTTTTCTCTTTCTCGGGAAGGGTAGATATCCTGTTTTTAGTTTTTAGTTCAAATTAATGGATTGTTGAAACTAATGGATTCCACATTAAAAAA-TTTTAGATAACTTTATGACTTCTTAATTTATAATTTGAT--------------TAATTACTATATTTAATGAATTTACCATATATCTCCAATTTTGAGCCCAATCAATAAAAGAACTTCATTTGTGTCAATGTAGAAATAATGTGTCAATTTGGAGTAATCCAAAATATGGTTATTTTGGATTCATTGAGGAAATTTATTTTTTCTTTG---AAATTTATGAAATCAGATAAACGAGAAATAATGAAGTATCAATAAAAGTAAAAAAGAAAAACAGTTTTTTTATTCTATCGAGAGAATTATCTACTTGAAAAAGTTGCATTTTAGAATAGAATAAACTACGTCAAAGCCCTAAGATAAATAAATGGGACACCCCCTAAA--TAAATGAAATTAATGAA--------------------TCTTCAAATTAACTTTTGAA--------------------CTCCTTTTTTTATAAAAATGAATCTTTACTAAAAAACTTTTT-GATTGAATTGACTTGTTCAATCTCGACGAT
PN_140b                TTGTCGAACCCTGCAAGGCAGAACGACCTGTGAACATGTAAA-TACAACCGGGTGATGTGGAGTCGGGCCTTGGTCCTTATCCCCATCCCCTCCCGGTGTGTGTTTGTGTTGCCTTTTTTTGGG--TGCCATAGATG-CATGCTGGACCATAACAAAACCCCGGCACGGCATGTGCCAAGGAAAACAAACA-TGAGAAGGACTCGAACCGTGTTGCCCTGTTTGCAGTGTGCATGCGGTTCGTGGACTCTTTGTAATTACAAACGACTCTCGGCAACGGATATCTCGGCTCACGCATCGATGAAGAACGTAGCAAAATGCGATACTTGGTGTGAATTGCAGAATCCCGTGAACCATCGAGTTTTTGAACGCAAGTTGCGCCCGAAGCCATTCGGTCGAGGGCACGCCTGCCTGGGCGTCACGCATCGCGTCGCCCCC-ATCATACAAACCCAACCGGTTGTCATGGTGATGGGG-CGGAGATTGGTCTCCCGTACTTGTTCCGGTTGGCCCAAAAAACGAGTCCCCTTCAGTGGACACACGACTAGTGGTGGTTTAACAGACCCTTGTCTTTATCGTGTGTTATGAGCTGCT-AGGGAAGCCCTCAT-CAAGACCCCATCGTATCGTTTTAGGACGGTGCTTCGACCGCGACCGGAAATCTCTTTCTACCGGGAATTCA-AAAAGTTTTTTT-GTACGACAAACAAATAAGTCCTAAAATATTGGAATAATCGGAATGGATTTGATTCAAAAAATTGGCTCAAAAATTTGTTAATATAAAATTCACAATTGACAGTCCCTATTCTAATCAATATGAAATAGACCAGGTTTCAGTCTTATAAGATGTCTAAAAAAA---GAATAAAGAAAAAA-TACAAGGTTTTTTATTTCTTTTTTTTTTTTTTTT---CTTTGTAGTATATTTTCACTAAGATTTTTGTGGTGGGGAGTCTTATTTTCCCCATCGACCTTTACAATAATGAAAAATTTTTCTCTTTCTCGGGAAGGGTAGATATCCTGTTTTTAGTTTTTAGTTCAAATTAATGGATTGTTGAAACTAATGGATTCCACATTAAAAAA-TTTTAGATAACTTTATGACTTCTTAATTTATAATTTGAT--------------TAATTACTATATTTAATGAATTTACCATATATCTCCAATTTTGAGCCCAATCAATAAAAGAACTTCATTTGTGTCAATGTAGAAATAATGTGTCAATTTGGAGTAATCCAAAATATGGTTATTTTGGATTCATTGAGGAAATTTATTTTTTCTTTG---AAATTTATGAAATCAGATAAACGAGAAATAATGAAGTATCAATAAAAGTAAAAAAGAAAAACAGTTTTTTTATTCTATCGAGAGAATTATCTACTTGAAAAAGTTGCATTTTAGAATAGAATAAACTACGTCAAAGCCCTAAGATAAATAAATGGGACACCCCCTAAA--TAAATGAAATTAATGAA--------------------TCTTCAAATTAACTTTTGAA--------------------CTCCTTTTTTTATAAAAATGAATCTTTACTAAAAAACTTTTT-GATTGAATTGACTTGTTCAATCTCGACGAT
PN_140c                TTGTCGAACCCTGCAAGGCAGAACGACCTGTGAACATGTAAA-TACAACCGGGTGATGTGGAGTCGGGCCTTGGTCCTTATCCCCATCCCCTCCCGGTGTGTGTTTGTGTTGCCTTTTTTTGGG--TGCCATAGATG-CATGCTGGACCATAACAAAACCCCGGCACGGCATGTGCCAAGGAAAACAAACA-TGAGAAGGACTCGAACCGTGTTGCCCTGTTTGCAGTGTGCATGCGGTTCGTGGACTCTTTGTAATTACAAACGACTCTCGGCAACGGATATCTCGGCTCACGCATCGATGAAGAACGTAGCAAAATGCGATACTTGGTGTGAATTGCAGAATCCCGTGAACCATCGAGTTTTTGAACGCAAGTTGCGCCCGAAGCCATTCGGTCGAGGGCACGCCTGCCTGGGCGTCACGCATCGCGTCGCCCCC-ATCATACAAACCCAACCGGTTGTCATGGTGATGGGG-CGGAGATTGGTCTCCCGTACTTGTTCCGGTTGGCCCAAAAAACGAGTCCCCTTCAGTGGACACACGACTAGTGGTGGTTTAACAGACCCTTGTCTTTATCGTGTGTTATGAGCTGCT-AGGGAAGCCCTCAT-CAAGACCCCATCGTATCGTTTTAGGACGGTGCTTCGACCGCGACCGGAAATCTCTTTCTACCGGGAATTCA-AAAAGTTTTTTT-GTACGACAAACAAATAAGTCCTAAAATATTGGAATAATCGGAATGGATTTGATTCAAAAAATTGGCTCAAAAATTTGTTAATATAAAATTCACAATTGACAGTCCCTATTCTAATCAATATGAAATAGACCAGGTTTCAGTCTTATAAGATGTCTAAAAAAA---GAATAAAGAAAAAA-TACAAGGTTTTTTATTTCTTTTTTTTTTTTTTTT---CTTTGTAGTATATTTTCACTAAGATTTTTGTGGTGGGGAGTCTTATTTTCCCCATCGACCTTTACAATAATGAAAAATTTTTCTCTTTCTCGGGAAGGGTAGATATCCTGTTTTTAGTTTTTAGTTCAAATTAATGGATTGTTGAAACTAATGGATTCCACATTAAAAAA-TTTTAGATAACTTTATGACTTCTTAATTTATAATTTGAT--------------TAATTACTATATTTAATGAATTTACCATATATCTCCAATTTTGAGCCCAATCAATAAAAGAACTTCATTTGTGTCAATGTAGAAATAATGTGTCAATTTGGAGTAATCCAAAATATGGTTATTTTGGATTCATTGAGGAAATTTATTTTTTCTTTG---AAATTTATGAAATCAGATAAACGAGAAATAATGAAGTATCAATAAAAGTAAAAAAGAAAAACAGTTTTTTTATTCTATCGAGAGAATTATCTACTTGAAAAAGTTGCATTTTAGAATAGAATAAACTACGTCAAAGCCCTAAGATAAATAAATGGGACACCCCCTAAA--TAAATGAAATTAATGAA--------------------TCTTCAAATTAACTTTTGAA--------------------CTCCTTTTTTTATAAAAATGAATCTTTACTAAAAAACTTTTT-GATTGAATTGACTTGTTCAATCTCGACGAT
PCa_141              TTGTCGAACCCTGCAAGGCAGAACGACCTGTGAACATGTAAA-TACAACTAGGGGATGCGGAGACGGGCCTCGGTCCTTATCCCCATCTCCTCCCGGCATGTGTTTAATGTGCCTCTTTTGGGG--TGTCATAGATG-CATGCTGGA-TATAACAAAACCCCGGCACGGCATGTGCCAAGGAAAACAAAAAATAAGAAGGACTCGTACTGTGTTGCCCCGTTCGCGGTGTGCATGCGGCTCGTGGACTCTTTATAACAATAAACGACTCTCGGCAACGGATATCTCGGCTCACGCATCGATGAAGAACGTAGCAAAATGCGATACTTGGTGTGAATTGCAGAATCCCGTGAACCATCGAGTTTTTGAACGCAAGTTGCGCCCGAAGCCATTCGGCCGAGGGCACGCCTGCCTGGGCGTCACGCATCGCGTCGTCCCCCACCATACCTACCCAACGGGTAATCATGGTGATGGGGGCGGAGATTGGTCTCCCGTACTTGTTGCGGTTGGCCTAAAAA-GGAGTCCCCTTCAGCGGACACACGACTAGTGGTGGTTGAACAGACCCTCGTCTTTATCGTGTGTCGTGAGCTGCT-AGGGAAGCCCTCAT-CAAGACCCCAACGTATCGTTTTAGGACGGTGCTTCGACCGCGACCGGAAATCTCTTTCTACCGGGAATTCA-AAAAGTTTTTTTTGTACGACAAACAAATAAGTCCTAAAATATTGGAATAATCGGAATTTATTTGATTCAAAAAATTGGCTCAATAATTTGTTAATATAAAATTCACAATTCACAGTCCCTATTCTAATCAATATTAAATAGACCAGGTTTCAGTCTTATAAGATGTCTAAAAAAAA--GAATAAAGAAAAAAATACAAGGTTTTTTATTTCTTT--------------------GTAGCATATTTTCACTAAGATTTTTGTGGTGGGGAGTCTTATTTTCCCCATCGGCCTTTACAATAATTAAAAATTTTTCTCTTTCTCGGGA---------------------------------------------GTTTAAACTAATGAATTCCACATTAAAAAA-TTTTAGATAACCTTATGACTTCTTAATTTATAATTTTATATTTATAATTTTATTAATTACTATATGTAATAAATTTACCATATATCTCCAATTTTGAGCCCAATCAATAAAAGAACTTAATTTGTGTCAATGTACAAATAATGTGTCAATTTGGAATAATCCAAAATATGGTTATTTTGGATTCATTGAGGAAATTTAT---------------------GAAATCAGATAAACTAGAAATAATCACGTATCAATAAAAGTAAAAAATAAAAACAGTTTTTTTATTCTATCGAGAGAATTATCTACTTGAAAAAGTTAAATTTTAGAATAGGATAAGCTACGTCAAAGCCCTAAGATAAATAAATGGGACACCCC-TAAAA-TAAATTAA-----TGAA--------------------TCTTCAAATTGACTTTTGA---------------------CTCATTTTTTTATAAATTTGAATCTTTACTAAAAAACTTTT--GATTGAATTGACTTGTTCAATCTCGACGAT
PGa_142a             TTGTCGAACCCTGCATKGCAGAACGACCCGTGAACATGTAAAATACATCCGGGTGATGTGGAGACGGGCCTTGGTCCTTATCCCCTTCCCCACCCGGCGTGTGTTTGTGGCGTCTCTTTTGGGG--TGCCATAGATG-CATGCTGGACTATAACAAAACCCCGGCACGGCATGTGCCAAGGAAA-CTAATAATGAGCAGGACTCGAACCGTGTTGCCCTGTTCGCGGTGTGCATGCGGTTYGTGGACTCTTTGTAATTACAAACGACTCTCGGCAACGGATATCTCGGCTCACGCATCGATGAAGAACGTAGCAAAATGCGATACTTGGTGTGAATTGCAGAATCCCGTGAACCATCGAGTTTTTGAACGCAAGTTGCGCCCGAAGCCATTCGGCCGAGGGCACGCCTGCCTGGGCGTCACGCATCGCGTCGCCCCC-ATCATACATACCTWAYCGGTAGTCATGGTGATGGGG-CGGAGATTGGTCTCCCGTACTTGTTGCGGTTGGCCTAAATA-GGAGTCCCCTTCAGCGGACACACGACTAGTGGTGGTTGAAYAGACCCTCGTCTTTATCGTGTGTCTCAAGTTG-T-AGGGAAGCCCTCGT-GAAGACCCTATCGTATCGTTTTAGGACGGTGCTTCGACCGCGACCGGAAATCTCTTTCTACCGGGAATTCA-AAAAGTTTTTTT-GTACGACAAACAAATAAGTCCTAAAATATTGGAATAATCGGAATGGATTTGATTCAAAAAATTGGCTCAATAATTTGTTAATATAAAATTCACAATTGACAGTCCCTATTCTAATCAATATGAAATAGACCAGGTTTCAGTCTTATAAGATGTCTAAAAAAA---GAATAAAGAAAAAA-TACAATGTTTTTTATTTCTTTTTTTT--------T--CTTTGTAGTATATTTTCACTAAGATTTTTGTGGTGGGGAGTCTTATTTTCCCCATCGACCTTTACAATAATGAAAAATTTTTCTCTTTCTCGGTAAGGGTAGATATCCTATTTTTAGTTTTTAGTTCAAATTAATGGATTGTTGAAACTAATGGATTCCACATTAAAAAA-TTTTAGATAACTTTATGACTTCTTAATTTATAATTTTAT--------------TAATTACTATATTTAATGAATTTACCATATATCTCCAATTTTGAGCCCAATCAATAAAAGAACTTCATTTGTGTCAATGTAGAAATAATGTGTCAATTTGGAGTAATCCAAAATATGGTTATTTTGGATTCATTGAGGAAATTTATTTTTTCTTTG---AAATTTATGAAATCAGATAAACGATAAATAATGAAGTATCAATAAAAGTAAAAAAGAAAAACAGTTTTTTTATTCTATCAAGAGAATTATTTACTTGAAAAAGTTGGATTTTAGAATAGAATAAACTACGTCAAAGCCCTAAGATAAATAAATGCGACACCCC-TAAAA-TAAATGAAATTAATGAA--------------------TCTTCAAATTAACTTTTGAA--------------------CTCCTTTTTTTATAAAAATGAATCTTTACTAAAAAACTTTTT-GATTGAATTGACTTGTTCAATCTCGACGAT
PGa_142b             TTGTCGAACCC-GCATKGCAGAACGACCCGTGAACATGTAAA--ACATCCGGGTGATGTGGAGACGGGCCTTGGTCCTTATCCCCTTCCCCACCCGGCGTGTGTTTGTGGCGTCTCTTTTGGGG--TGCCATAGATG-CATGCTGGACTATAACAAAACCCCGGCACGGCATGTGCCAAGGAAA-CTAATAATGAGCAGGACTCGAACCGTGTTGCCCTGTTCGCGGTGTGCATGCGGTTCGTGGACTCTTTGTAATTACAAACGACTCTCGGCAACGGATATCTCGGCTCACGCATCGATGAAGAACGTAGCAAAATGCGATACTTGGTGTGAATTGCAGAATCCCGTGAACCATCGAGTTTTTGAACGCAAGTTGCGCCCGAAGCCATTCGGCCGAGGGCACGCCTGCCTGGGCGTCACGCATCGCGTCGCCCCC-ATCATACATACCTWAYCGGTAGTCATGGTGATGGGG-CGGAGATTGGTCTCCCGTACTTGTTGCGGTTGGCCTAAATA-GGAGTCCCCTTCAGCGGACACACGACTAGTGGTGGTTGAAYAGACCCTCGTCTTTATCGTGTGTCTCAAGTTG-T-AGGGAAGCCCTCGT-GAAGACCCTATCGTATCGTTTTAGGACGGTGCTTCGACCGCGACCGGAAATCTCTTTCTACCGGGAATTCA-AAAAGTTTTTTT-GTACGACAAACAAATAAGTCCTAAAATATTGGAATAATCGGAATGGATTTGATTCAAAAAATTGGCTCAATAATTTGTTAATATAAAATTCACAATTGACAGTCCCTATTCTAATCAATATGAAATAGACCAGGTTTCAGTCTTATAAGATGTCTAAAAAAA---GAATAAAGAAAAAA-TACAATGTTTTTTATTTCTTTTTTTT--------T--CTTTGTAGTATATTTTCACTAAGATTTTTGTGGTGGGGAGTCTTATTTTCCCCATCGACCTTTACAATAATGAAAAATTTTTCTCTTTCTCGGTAAGGGTAGATATCCTATTTTTAGTTTTTAGTTCAAATTAATGGATTGTTGAAACTAATGGATTCCACATTAAAAAA-TTTTAGATAACTTTATGACTTCTTAATTTATAATTTTAT--------------TAATTACTATATTTAATGAATTTACCATATATCTCCAATTTTGAGCCCAATCAATAAAAGAACTTCATTTGTGTCAATGTAGAAATAATGTGTCAATTTGGAGTAATCCAAAATATGGTTATTTTGGATTCATTGAGGAAATTTATTTTTTCTTTG---AAATTTATGAAATCAGATAAACGATAAATAATGAAGTATCAATAAAAGTAAAAAAGAAAAACAGTTTTTTTATTCTATCAAGAGAATTATTTACTTGAAAAAGTTGGATTTTAGAATAGAATAAACTACGTCAAAGCCCTAAGATAAATAAATGCGACACCCC-TAAAA-TAAATGAAATTAATGAA--------------------TCTTCAAATTAACTTTTGAA--------------------CTCCTTTTTTTATAAAAATGAATCTTTACTAAAAAACTTTTT-GATTGAATTGACTTGTTCAATCTCGACGAT
PPa_143             TTGTCGAACCCTGCAAGGCAGAACGACCTGTGAACATGTAAA-TACATCTGCGTGATGTGGAGATGGGCCTTGGTCCTTATCCGTATCTCTTCCCGGCGTGTGTTCGTGGTGTCGCTTCTGTGG--TGCCATTGATT-CATGCTGGAC--TAACAAAACCCCGGCACGGCATGTGCCAAGGAAAACAAAAAATGAGAAGGACTCGGATCGTGTTGCCCTGTTCGCAGTGTGCGTGCGGTTCGGGGACCCTTTGCAATTACAAACGACTCTCGGCAACGGATATCTCGGCTCACGCATCGATGAAGAACGTAGCAAAATGCGATACTTGGTGTGAATTGCAGAATCCCGTGAACCATCGAGTTTTTGAACGCAAGTTGCGCCCGAAGCCATTCGGTCGAGGGCACGCCTGCCTGGGCGTCACGCATCGCGTCGCCCCCCATCATACATACCCAACCGGTAGTCATGGTGATGGGG-CGGAGATTGGTCTCCCGTACTTGTTCCGGTTGGCCTAAAAA-TGAGTCCCCTTCAGCGGACACACGACTAGTGGTGGTTTAACAGACCCTCGTCCTTATCGCGTGTTGTGAGCTGCT-AGGGAAGCCCTCAT-CAAGACCCCATCGTATCGTTTTAGGACGGTGCTTCGACCGCGACCGGAAATCTCTTTCTACCGGGAATTCA-AAAAGTTTTTTT-GTACGACAAACAAATAAGTCCTAAAATATTGGAATAATCGGAATGGATTTGATTCAAAAAATTGGCTCAATAATTTGTTAATATAAAATTCACAATTGACAGTTCCTATTCTAATCAATATGAAATAGACCAGGTTTCAGTCTTATAAGATGTCTAAAAAAA---GAATAAAGAAAAAA-CACAAGGTTTTTTATTTCTTTTTTTT-----------CTTTGTAGTATATTTTCACTAAGATTTTTGTGGTGGGGAGTCTTATTTTCCCCATCGACCTTTACAATAATGAAAAATTTTTCTCTTTCTCGGGAAGGGTAGATATCCTATTTTTAGTTTTTAGTTCAAATTAATGGATTGTTGAAACTAATGGATTCCACATTAAAAAA-TTTTAGATAACTTTATGACTTCTTAATTTATAATTTTAT--------------TAATTACTATATTTAATGAATTTACCATATATCTCCAATTTTGAGCCCAATCAATAAAAGAACTTCATTTGTGTCAATGTAGAAATAATGTGTTAATTTGGAGTAATCCAAAATATGGTTATTTTGGATTCATTGAGGAAATTTATTTTTTCTTTG---AAATTTATGAAATCAGATAAACGAGAAATAATGAAGTATCAATAAAAGTAAAAAAGAAAAACAGTTTTTT-ATTCTATCGAGAGAATTATCTACTTGAAAAAGTTGGATTTTAGAATAGAATAAACTACGTCAAAGCCCTAAGATAAATAAATGGGACACCCC-TAAAA-TAAATGAAATTAATGAA--------------------TCTTCAAATTAACTTTTGAA--------------------CTCCTTTTTTTATAAAAATGAATCTTTACTAAAAAACTTTTT-GATTGAATTGACTTGTTCAATCTCGACGAT
PPa_144             TTGTCGAACCCTGCAAGGCAGAACGACCTGTGAACATGTAAA-TACATCTGCGTGATGTGGAGATGGGCCTTGGTCCTTATCCGTATCTCTTCCTGGCGTGTGTTCGTGGTGTCGCTTCTGTGG--TGCCATTGATT-CATGCTGGAC--TAACAAAACCCCGGCACGGCATGTGCCAAGGAAAACAACAAATGAGAAGGACTCGGATCGTGTTGCCCTGTTCGCAGTGTGCGTGCGGTTCGGGGACCCTTTGCAATTACAAACGACTCTCGGCAACGGATATCTCGGCTCACGCATCGATGAAGAACGTAGCAAAATGCGATACTTGGTGTGAATTGCAGAATCCCGTGAACCATCGAGTTTTTGAACGCAAGTTGCGCCCGAAGCCATTCGGTCGAGGGCACGCCTGCCTGGGCGTCACGCATCGCGTCGCCCCCCATCATACATACCCAACCGGTAGTCATGGTGATGGGG-CGGAGATTGGTCTCCCGTACTTGTTCCGGTTGGCCTAAAAA-TGAGTCCCCTTCAGCGGACACACGACTAGTGGTGGTTTAACAGACCCTCGTCCTTATCGCGTGTTGTGAGCTGCT-AGGGAAGCCCTCAT-CAAGACCCCATCGTATCGTTTTAGGACGGTGCTTCGACCGCGACCGGAAATCTCTTTCTACCGGGAATTCA-AAAAGTTTTTTT-GTACGACAAACAAATAAGTCCTAAAATATTGGAATAATCGGAATGGATTTGATTCAAAAAATTGGCTCAATAATTTGTTAATATAAAATTCACAATTGACAGTTCCTATTCTAATCAATATGAAATAGACCAGGTTTCAGTCTTATAAGATGTCTAAAAAAA---GAATAAAGAAAAAA-CACAAGGTTTTTTATTTCTTTTTTTT-----------CTTTGTAGTATATTTTCACTAAGATTTTTGTGGTGGGGAGTCTTATTTTCCCCATCGACCTTTACAATAATGAAAAATTTTTCTCTTTCTCGGGAAGGGTAGATATCCTATTTTTAGTTTTTAGTTCAAATTAATGGATTGTTGAAACTAATGGATTCCACATTAAAAAA-TTTTAGATAACTTTATGACTTCTTAATTTATAATTTTAT--------------TAATTACTATATTTAATGAATTTACCATATATCTCCAATTTTGAGCCCAATCAATAAAAGAACTTCATTTGTGTCAATGTAGAAATAATGTGTTAATTTGGAGTAATCCAAAATATGGTTATTTTGGATTCATTGAGGAAATTTATTTTTTCTTTG---AAATTTATGAAATCAGATAAACGAGAAATAATGAAGTATCAATAAAAGTAAAAAAGAAAAACAGTTTTTT-ATTCTATCGAGAGAATTATCTACTTGAAAAAGTTGGATTTTAGAATAGAATAAACTACGTCAAAGCCCTAAGATAAATAAATGGGACACCCC-TAAAA-TAAATGAAATTAATGAA--------------------TCTTCAAATTAACTTTTGAA--------------------CTCCTTTTTTTATAAAAATGAATCTTTACTAAAAAACTTTTT-GATTGAATTGACTTGTTCAATCTCGACGAT
PRa_145           TTGTCGAACCCTGCAACGCAGAACGACCCGTGAACATGTAAA-TCCAACCGGGTGATGTGGAGACGGGCTTTGGTCCTTATCCCCATCCCCTCCCAACGTGTTTTTGTGGTGCCTCTTTTTTGGGGYGCCATAGATG-CATGTTGGAC--TAACAAAACCCCGGCACGGCATGTGCCAAGGAAAACAAAAAATGAGAAGGACACGAACCTTGTTGCCCTGTTCGCAGTGTGCATGTGGTTCGTGGACTCTTTGTAATTACAAACGACTCTCGGCAACGGATATCTCGGCTCACGCATCGATGAAGAACGTAGCAAAATGCGATACTTGGTGTGAATTGCAGAATCCCGTGAACCATCGAGTTTTTGAACGCAAGTTGCGCCCGAAGCCATTTGGTCGAGGGCACGCCTGCCTGGGCGTCACGCATCGCGTCGCCCCC-ATCATACATACCCAACCGGTAGTCATGGTGATGGGG-CGGAGATTGGTCTCCCGTAATT--TC-GGTTGGCCTAAAAA-TGAGTCCCCTTCAGTGGACACACGACTAGTGGTGGTTTAACAGACCCTCGTTTTTCTYGTGTGTTGTGAGCTGCT-AGGGWAGCCCTCAT-CAAGACCCCAATGTATCGTTTTCGGACGGTGCTTCGACCGCGACCGGAAATCTCTTTCTACCGGGAATTCA-AAAAGTTTTTTT-GTACGACAAACAAATAAGTCCTAAAATATTGGAATAATCGGAATGGATTTGATTCAAAAAATTGGCTCAATAATTTGTTAATATAAAATTCACAATTGACAGTCCCTATTCTAATCAATATGAAATAGACCAGGTTTCAGTCTTATAAGATGTCTAAAAAAA---GAATAAAGAAAAAA-TACAAGGTTTTTTATTTCTTTTTTTT--------TT-CTTTGTAGTATATTTTCACTAAGATTTTTGTGGTGGGGAGTCTTATTTTCCCCATCGACCTTTACAATAATGAAAAATTTTTCTCTTTCTCGGGAAGGGTAGATATCCTATTTTTAGTTTTTAGTTCAAATTAATGGATTGTTGAAACTAATGGATTCCACATTAAAAAA-TTTTAGATAACTTTATGACTTCTTAATTTATAATTTTAT--------------TAATTACTATATTTAATGAATTTACCATATATCTCCAATTTTGAGCCCAATCAATAAAAGAACTTCATTTGTGTCAATGTAGAAATAATGTGTCAATTTGGAGTAATCCAAAATATGGTTATTTTGGATTCATTGAGGAAATTTATTTTTTCTTTT---AAATTTATGAAATCAGATAAACGAGAAATAATGAAGTATCAATAAAAGTAAAAAAGAAAAACAGTTTTTTTATTCTATCAAGAGAATTATCTACTTGAAAAAGTTGGATTTTAGAATAGAATAAACTACGTCAAAGCCCTAAGAAAAATAAATGCGACACCCC-TAAAA-TAAATGAAATTAATGAA--------------------TCTTCAAATTAACTTTTGAA--------------------CTCCTTTTTTTATAAAAATGAATCTTTACTAAAAAACTTTTT-GATTGAATTGACTTGTTCAATCTCGACGAT
PRa_146                 TTGTCGAACCCTGCAACGCAGAACGACCCGTGAACATGTAAA-TCCAACCGGGTGATGTGGAGACGGGCTTTGGTCCTTATCCCCATCCCCTCCCAACGTGTTTTTGTGGTGCCTCTTTTTTGGGGTGCCATAGATG-CATGTTGGAC--TAACAAAACCCCGGCACGGCATGTGCCAAGGAAAACAAAAAATGAGAAGGACACGAACCTTGTTGCCCTGTTCGCAGTGTGCATGTGGTTCGTGGACTCTTTGTAATTACAAACGACTCTCGGCAACGGATATCTCGGCTCACGCATCGATGAAGAACGTAGCAAAATGCGATACTTGGTGTGAATTGCAGAATCCCGTGAACCATCGAGTTTTTGAACGCAAGTTGCGCCCGAAGCCATTTGGTCGAGGGCACGCCTGCCTGGGCGTCACGCATCGCGTCGCCCCC-ATCATACATACCCAACCGGTAGTCATGGTGATGGGG-CGGAGATTGGTCTCCCGTAATT--TC-GGTTGGCCTAAAAA-TGAGTCCCCTTCAGTGGACACACGACTAGTGGTGGTTTAAAAGACCCTCGTTTTTCTCGTGTGTTGTGAGCTGCT-AGGGAAGCCCTCAT-CAAGACCCCAATGTATCGTTTTCGGACGGTGCTTCGACCGCGACCGGAAATCTCTT-CTACCGGGAATTCCAAAAAGTTTTTTT-GTACGACAAACAAATAAGTCCTAAAATATTGGAATAATCGGAATGGATTTGATTCAAAAAATTGGCTCAATAATTTGTTAATATAAAATTCACAATTGACAGTCCCTATTCTAATCAATATGAAATAGACCAGGTTTCAGTCTTATAAGATGTCTAAAAAAA---GAATAAAGAAAAAA-TACAAGGTTTTTTATTTCTTTTTTTTTTT--------CTTTGTAGTATATTTTCACTAAGATTTTTGTGGTGGGGAGTCTTATTTTCCCCATCGACCTTTACAATAATGAAAAATTTTTCTCTTTCTCGGGAAGGGTAGATATCCTATTTTTAGTTTTTAGTTCAAATTAATGGATTGTTGAAACTAATGGATTCCACATTAAAAAA-TTTTAGATAACTTTATGACTTCTTAATTTATAATTTTAT--------------TAATTACTATATTTAATGAATTTACCATATATCTCCAATTTTGAGCCCAATCAATAAAAGAACTTCATTTGTGTCAATGTAGAAATAATGTGTCAATTTGGAGTAATCCAAAATATGGTTATTTTGGATTCATTGAGGAAATTTATTTTTTCTTTT---AAATTTATGAAATCAGATAAACGAGAAATAATGAAGTATCAATAAAAGTAAAAAAGAAAAACAGTTTTTTTATTCTATCAAGAGAATTATCTACTTGAAAAAGTTGGATTTTAGAATAGAATAAACTACGTCAAAGCCCTAAGAAAAATAAATGCGACACCCC-TAAAA-TAAATGAAATTAATGAA--------------------TCTTCAAATTAACTTTTGAA--------------------CTCCTTTTTTTATAAAAATGAATCTTTACTAAAAAACTTTTT-GATTGAATTGACTTGTTCAATCTCGACGAT
PSt_149              TTGTCGAACCCTGCAAGGCAGAACGACCTGTGAACATGTAAA-TACAACC-GGTGATGTGGAGTCGGGCCTTGGTCCTTATCCCCATCCCCTCCCGGTGTGTGTTTGTGGTGCCTCTTTTGGGG--TGCCATAGATG-CATGCTGGACCATAACAAAACCCCGGCACGGCATGTGCCAAGGAAAACAAAAA-TGAGAAGGACTCGAGCCGTGTTGCCCTGTTTGCGGTGTGCATGCGGTTCGTGGACTCTTTGTAATTACAAACGACTCTCGGCAACGGATATCTCGGCTCACGCATCGATGAAGAACGTAGCAAAATGCGATACTTGGTGTGAATTGCAGAATCCCGTGAACCATCGAGTTTTTGAACGCAAGTTGCGCCCGAAGCCATTTGGTCGAGGGCACGCCTGCCTGGGCGTCACGCATCGCGTCGCCCCC-ATCATACAAACCCAACCGGTTGKCATGGTGATGGGG-CGGAGATTGGTCTCCCGTACTTGTTYCGGTTGGCCCAAAAAACGAGTCCCCTTCAGTGGACACATGACTAGTGGTGGTTTAACAGACCCTTGTCTTTATCGTGTGTTATGAGCTGCT-AGGGAAGCCCTCAT-CAAGACCCCAATGTATCGTTTTAGRACGGTGCTTCGACCGCGACCGGAAATCTCTTTCTACCGGGAATTC-AAAAAGTTTTTTT-GTACGACAAACAAATAAGTCCTAAAATATTGGAATAATCGGAATGGATTTGATTCAAAAAATTGGCTCAATAATTTGTTAATATAAAATTCACAATTGACAGTTCCTATTCTAATCAATATGAAATAGACCAGGTTTCAGTCTTATAAGATGTCTAAAAAAA---GAATAAAGAAAAAA-CACAAGGTTTTTTATTTCTTTTTTTT--------T--CTTTGTAGTATATTTTCACTAAGATTTTTGTGGTGGGGAGTCTTATTTTCCCCATCGACCTTTACAATAATGAAAAATTTTTCTCTTTCTCGGGAAGGGTAGATATCCTATTTTTAGTTTTTAGTTTAAATTAATGGATTGTTGAAACTAATGGATTCCACATTAAAAAA-TTTTAGATAACTTTATGACTTCTTAATTTATAATTTTAT--------------TAATTACTATATTTAATTAATTTACCATATATCTCCAATTTTGAGCCCAATCAATAAAAGAACTTCATTTGTGTCAATGTAGAAATAATGTGTCAATTTGGAGTAATCCAAAATATGGTTATTTTTGATTCATTGAGGAAATTTCTTTTTTCTTTG---AAATTTATGAAATCAGATAAACGAGAAATAATGAAGTATCAATAAAAGTAAAAAAGAAAAACAGTTTTTTTATTCTATCGAGAGAATTATCTACTTGAAAA-GTTGGATTTTAGAATAGAATAAACTACGTCAAAGCCCTAAGATAAATAAATGGGACACCCC-TAAAA-TAAATGAAATTAATGAA--------------------TCTTCAAATTAACTTTTGAA--------------------CTCCTTTTTTTATAAAAATGAATCTTTACTAAAAAACTTTTT-GATTGAATTGACTTGTTCAATCTCGACGAT
PSt_150           TTGTCGAACCCTGCAAGGCAGAACGACCTGTGAACATGTAAA-TACAACCGGGTGATGTGGAGTCGGGCCTTGGTCCTWATCCCCATCCCCTCCCGGTGTGTGTTTGTGGTGCCTCTTTTGGGG--TGCCATAGATG-CATGCTGGACCATAACAAAACCCCGGCACGGCATGTGCCAAGGAAAACAAAAA-TGAGAAGGACTCGAGCCGTGTTGCCCTGTTTGCGGTGTGCATGCGGTTCGTGGACTCTTTGTAATTACAAACGACTCTCGGCAACGGATATCTCGGCTCACGCATCGATGAAGAACGTAGCAAAATGCGATACTTGGTGTGAATTGCAGAATCCCGTGAACCATCGAGTTTTTGAACGCAAGTTGCGCCCGAAGCCATTTGGTCGAGGGCACGCCTGCCTGGGCGTCACGCATCGCGTCGCCCCC-ATCATACAAACCCAACCGGTTGTCATGGTGATGGGG-CGGAGATTGGTCTCCCGTACTTGTTYCGGTTGGCCCAAAAAAYGAGTCCCCTTCAGTGGACACATGACTAGTGGTGGTTTAACAGACCCTTGTCTTTATCGTGTGTTATGAGCTGCT-AGGGAAGCCCTCAT-CAAGACCCCAATGTATCGTTTTAGGACGGTGCTTCGACCGCGACCGGAAATCTCTTTCTACCGGGAATTCAAAAAAGTTTTTTT-GTACGACAAACAAATAAGTCCTAAAATATTGGAATAATCGGAATGGATTTGATTCAAAAAATTGGCTCAATAATTTGTTAATATAAAATTCACAATTGACAGTTCCTATTCTAATCAATATGAAATAGACCAGGTTTCAGTCTTATAAGATGTCTAAAAAAA---GAATAAAGAAAAAA-CACAAGGTTTTTTATTTCTTTTTTTT--------TT-CTTTGTAGTATATTTTCACTAAGATTTTTGTGGTGGGGAGTCTTATTTTCCCCATCGACCTTTACAATAATGAAAAATTTTTCTCTTTCTCGGGAAGGGTAGATATCCTATTTTTAGTTTTTAGTTTAAATTAATGGATTGTTGAAACTAATGGATTCCACATTAAAAA-TTTTTAAATAACTTTATGACTTCTTAATTTATAATTTTAT--------------TAATTACTATATTTAATGAATTTACCATATATCTCCAATTTTGAGCCCAATCAATAAAAGAACTTCATTTGTGTCAATGTAGAAATAATGTGTCAATTTGGAGTAATCCAAAATATGGTTATTTTTGATTCATTGAGGAAATTTCTTTTTTCTTTT---AAATTTATGAAATCAGATAAACGAGAAATAATGAAGTATCAATAAAAGTAAAAAAGAAAAACAGTTTTTTTATTCTATCGAGAGAATTATCTACTTGAAAA-GTTGGATTTTAGAATAGAATAAACTACGTCAAAGCCCTAAGATAAATAAATGGGACACCCC-TAAAA-TAAATGAAATTAATGA---------------------TCTTCAAATTAACTTTTGAA--------------------CTCCTTTTTTTATAAAAATGAATCTTTACTAAAAAACTTTTT-GATTGAATTGACTTGTTCAATCTCGACGAT
PSC_147             TTGTCGAACCCTGCAAGGCAGAACGACCTGTGAACATGTAAA-AACAACCGGGTGATGTGGAGTCGGGCCTTGGTCCTTATACCCATCCCCTCCCGGTGTGTGTTCGTGGTGCCTCTTTTGGGG--TGCCATAGTTG-CACGCTGGACCATAACAAAACCCCGGCACGGCATGTGCCAAGGAAAACAAAAA-TGAGAAAGACACGAACTGTGTTGCCCTGTTCGCGGTGTGCATGTGGTTCGTGGACTCTTTGTAATTACAAACGACTCTCGGCAACGGATATCTCGGCTCACGCATCGATGAAGAACGTAGCAAAATGCGATACTTGGTGTGAATTGCAGAATCCCGTGAACCATCGAGTTTTTGAACGCAAGTTGCGCCCGAAGCCATTCGGTCGAGGGCACGCCTGCCTGGGCGTCACGCATCGCGTCGCCCCC-ATCATAAAAACCCAACCGGTTGTCATGGTGATGGGG-CGGAGATTGGTCTCCCGTACTTGTTCCGGTTGGCCCAAAAAACGAGTCCCCTTYAGCGGACACACGACTAGTGGTGGTTTAACAGACCCTTGTCTTTATCGTGTGTTATGAGCTGCT-AGGGAAGCCCTCAT-CAAGACCCCATCGTATCGTTTTAGGACGGTGCTTCGACCGCGACCGGAAATCTCTTTCTACCGGGAATTC-AAAAAGTTTTTTT-GTACGACAAACAAATAAGTCCTAAAATATTGGAATAATCGGAATGGATTTGATTCAAAAAATTGGCTCAATAATTTGTTAATATAAAATTCACAATTGACAGTTCCTATTCTAATCAATATGAAATAGACCAGGTTTCAGTCTTATAAGATGTCTAAAAAAAA--GAATAAAGAAAAAA-CACAAGGTTTTTTATTTCTTTTTTTT--------T--CTTTGTAGTATATTTTCACTAAGATTTTTGTGGTGGGGAGTCTTATTTTCCCCATCGACCTTTACAATAATGAAAAATTTTTCTCTTTCTCGGGAAGGGTAGATATCCTATTTTTAGTTT-------AAATTAATGGATTGTTGAAACTAATGGATTCCACATTAAAAAA-TTTTAGATAACTTTATGACTTCTTAATTTATAATTTTAT--------------TAATTACTATATTTAATGAATTTACCATATATCTCCAATTTTGAGCCCAATCCATAAAAGAACTTCATTTGTGTCAATGTAGAAATAATGTGTCAATTTGGAGTAATCCAAAATATGGTTATTTTTGATTCATTGAGGAAATTTCTTTTTTCTTTG---AAATTTATGAAATCAGATAAACGAGAAATAATGAAGTATCAATAAAAGTAAAAAAGAAAAACAGTTTTTTTAT------GAGAGAATTATCTACTTGAAAAAGTTGGATTTTAGAATAGAATAAACTACGTCAAAGCCCTAAGATAAATAAATGGGACACCCC-TAAAA-TAAATGAAATTAATGAA--------------------TCTTCAAATTAACTTTTGAA--------------------CTCCTTTTTTTATAAAAATGAATCTTTACTAAAAAACTTTTT-GATTGAATTGACTTGTTCAATCTCGACGAT
PSi_141a              TTGTCGAACCCTACAAGGCAGAACGACCTGTGAACATGTAAA-TACAACTGGGTGATGTGGAGATGGGCCTTGGTCCTTATCCCCATCCCCTCCCGGCATGTGTTTGTGGTGCCTCTGATGGGG--TGCCATGGATG-CATGTTGGACTATAACAAAACCCCGGCACGGCATGTGCCAAGGAAA-CAAAAAATGAGAATGACTCGTGYCGTGCGGCCCCGTTCGCGGTGTGCAAGCGGTTCGTGGACTCTCTGTAATTACAAACGACTCTCGGCAACGGATATCTTGGCTCACGCATCGATGAAGAACGTAGCAAAATGCGATACTTGGTGTGAATTGCAGAATCCCGTGAACCATCGAGTTTTTGAACGCAAGTTGCGCCCGAAGCCATTCGGTTGAGGGCACGCCTGCCTGGGCGTCACGCATCGCGTCGTCCCCCGCCATACCTACCCAAYCGGTAATCATGGTGATGGGGGCGGAGATTGGTCTCCCGTACTTGTTGCGGCTGGCCTAAAAAA-GAGTCTCCTTCAGCGGACACAYGACTAGTGGTGGTTGAACAGACCCTTGTCTTTATTGTGTGTTGTGAGCTGCC-AGGGAAGCCTTCGT-CAAGACCCCAATGTATCGTTTTAGGACGGTGCTTCGACCGCGACCGGAAATCTCTTTCTACCGGGAATTCA-AAAAGTTTTTTT-GTACGACAAACAAATAAGTCCTAAAATATTGGAATAATCGGAATGGATTTGATTCAAAAAATTGGCTCAATAATTTGTTAATATAAAATTCACAATTCACAGTCCCTATTCTAATCAATATGAAATAGACCAGGTTTCAGTCTTATAAGATGTCTAAAAAAA---GAATAAATAAAAAAATACAAGGTTTTTTATTTCTTTTTTTTATTTTTTT-------GTAGCATATTTTCACTAAGATTTTTGTGGTGGGGAGTCTTATTTTCCCCATCGGCCTTTACAATAATTAAAAATTTTTATCTTTCTCGGGA---------------------------------------------GTTGAAACTAATGAATTCCACATTAAACAAATTTTAGATAACCTTATGACTTCTTAATTTATAATTTTAT--------------TTATTACTATATGTAATAAATTTACCATATATCTCCAATTTTGAGCCCAATCAATAAAAGAACTTTATTTGTGTCAATGTACAAATAATGTGTCAATTTGGAGTAATCCAAAATATGGTTATTTTGTATTCATTGAGGAAATTTAT---------------------GAAATCAGATAAACTAGAAATGATCACGTATCAATAAAAGTAAAAAAGAAAAATCGTTTTTTTATTCTATCGAGAGAATTATCTACTTGAAAAAGTTAGATTTTAGAATAGGATAAGCTACGTCAAAGCCCTAAGATAAATAAATGGGACACCCC-TAAAA-TAAATGAAATTAATGAA--------------------TCTTCAAATTGACTTTTGAA--------------------CTCATTTTTTTATAATTTTGAATCTTTACTAAAAAACTTTTTTTATTGAATTGACTTGTTCAATCTCGACGAT
PSi_141b              TTGTCGAACCCTACAAGGCAGAACGACCTGTGAACATGTAAA-TACAACTGGGTGATGTGGAGATGGGCCTTGGTCCTTATCCCCATCCCCTCCCGGCATGTGTTTGTGGTGCCTCTGATGGGG--TGCCATGGATG-CATGTTGGACTATAACAAAACCCCGGCACGGCATGTGCCAAGGAAA-CAAAAAATGAGAATGACTCGTGYCGTGCGGCCCCGTTCGCGGTGTGCAAGCGGTTCGTGGACTCTCTGTAATTACAAACGACTCTCGGCAACGGATATCTTGGCTCACGCATCGATGAAGAACGTAGCAAAATGCGATACTTGGTGTGAATTGCAGAATCCCGTGAACCATCGAGTTTTTGAACGCAAGTTGCGCCCGAAGCCATTCGGTTGAGGGCACGCCTGCCTGGGCGTCACGCATCGCGTCGTCCCCCGCCATACCTACCCAAYCGGTAATCATGGTGATGGGGGCGGAGATTGGTCTCCCGTACTTGTTGCGGCTGGCCTAAAAAA-GAGTCTCCTTCAGCGGACACAYGACTAGTGGTGGTTGAACAGACCCTTGTCTTTATTGTGTGTTGTGAGCTGCC-AGGGAAGCCTTCGT-CAAGACCCCAATGTATCGTTTTAGGACGGTGCTTCGACCGCGACCGGAAATCTCTTTCTACCGGGAATTCA-AAAAGTTTTTTT-GTACGACAAACAAATAAGTCCTAAAATATTGGAATAATCGGAATGGATTTGATTCAAAAAATTGGCTCAATAATTTGTTAATATAAAATTCACAATTCACAGTCCCTATTCTAATCAATATGAAATAGACCAGGTTTCAGTCTTATAAGATGTCTAAAAAAA---GAATAAATAAAAAAATACAAGGTTTTTTATTTCTTTTTTTTATTTTTTT-------GTAGCATATTTTCACTAAGATTTTTGTGGTGGGGAGTCTTATTTTCCCCATCGGCCTTTACAATAATTAAAAATTTTTATCTTTCTCGGGA---------------------------------------------GTTGAAACTAATGAATTCCACATTAAACAAATTTTAGATAACCTTATGACTTCTTAATTTATAATTTTAT--------------TTATTACTATATGTAATAAATTTACCATATATCTCCAATTTTGAGCCCAATCAATAAAAGAACTTTATTTGTGTCAATGTACAAATAATGTGTCAATTTGGAGTAATCCAAAATATGGTTATTTTGTATTCATTGAGGAAATTTAT---------------------GAAATCAGATAAACTAGAAATGATCACGTATCAATAAAAGTAAAAAAGAAAAATCGTTTTTTTATTCTATCGAGAGAATTATCTACTTGAAAAAGTTAGATTTTAGAATAGGATAAGCTACGTCAAAGCCCTAAGATAAATAAATGGGACACCCC-TAAAA-TAAATGAAATTAATGAA--------------------TCTTCAAATTGACTTTTGAA--------------------CTCATTTTTTTATAATTTTGAATCTTTACTAAAAAACTTTTTTTATTGAATTGACTTGTTCAATCTCGACGAT
HE_152               TTGTCGAACCCTGCAAGGCAGAACGACCTGTGAACTCGTAAAATACAACTAGGTGATGGGGAGATGGGCCTTGGTCCTTGTCCCCATCCCCTCCCGGCGTGCGTGTGTGGCGCCTCTTTCGGGG--TGCCATAGATGTKATGCTGGACTATAACAAAACCCCGGCACGGCATGTGCCAAGGAAAACGAAAA-TGAGAAGGACTCGTACCGTGYTGTCCCGTTCGCGGTGTGCATGCGGCTCGTGGACTCTTTTTAATTACAAACGACTCTCGGCAACGGATATCTCGGCTCACGCATCGATGAAGAACGTAGCAAAATGCGATACTTGGTGTGAATTGCAGAATCCCGTGAACCATCGAGTTTTTGAACGCAAGTTGCGCCCGAAGCCATTCGGCCGAGGGCACGCCTGCCTGGGCGTCACGCATCGCGTCGCCATCCACCATAATTACCCAACAGGTACTCATGGTGATGTGG-CGGAGAATGGTCTCCCGTACATGTGGCGGTTGGCCTAAAAA-GGAGTCCCCTYCAGCGGACACACGACTAGTGGTGGTTGAACAGACCCTCGTCTTTATCGTGTGTCGTGAGCTGCGAAGGGAAGCCCTCATAAAAGACCCTATCGTATCGTTTGAGGACGGTGCTTCGACCGCGACCGGAAATCTCTTTCTACCGGGAATTCA-AAAAGTTTTTTT-GTACGACAAACAAATAAGTCCTAAAATATTGGAATAATCGGAATGGATTTGATTCAAAAAATTGGCTCAATAATTTGTTAATATAAAATTCACAATTGACAGTCCCTATTCTAAGCAATATAAAATAGACCAGGTTTCAGTCTTATAAGATGTCTAAAAAAAAAAGAATAAAGAAAAAAATACAAGGTTTTTTATTTCTTTTTTTTATTT-------CTTTGTAATATATTTTCACTAAGATTTTTGTGGTGGGGAGTCTTATTTTCCCCATCGACCTTTATAATAATGAAAAATTTTTATCTTTCTCGGGAAGGGTAGATATCATATTTTTAGTTTTTAGTTCAAATTAATGGATTGTTGAAACTAATGGATTCCACATTAAAAAA-TTTTAGATAACTTTATGACTTCTTAATTTATAATTTTAT--------------TAATTACTATATGTAATTCATTTACCATATACCTCCAATTTTGAGCCCAATCAATAAAAGAACTTCATTTGTGTCAATGTACAAATAATATGTCAATTTGGAGTAATTCAAAATATGGTTATTTTGGATTCATTGAGGAAATTTCTTTTTTATTTG---AAATTTATGAAATCAAATAAACGAGAAATAATGAAATATGAATAAAAGTAAAAAAGAAAAACAGTTTTTT-ATTCTATCGAGAGAATTATCTACTTGAAAAAAGTGGATTTTAGAATAGGATAAACTACGTCAAAGCCCTAAGATAAATAAATGGGACACCCC-TAAAA-TAAATGAAATTAATGAA--------------------TCTTCAAATTGATTTTTGAA--------------------CTCATTTTTTTATAAATTTGAATCTTTACTAAAAAACTTTTTTGATTGAATTGACTTGTTCAATCTCGACGAT
HA1_151                  TTGTCGAACCCTGCAAGGCAGAACGACCTGTGAACATGTAAa-TACAACTAGGAGATGGGGAGATGGGCCTTGGTCCTTATCCCCATCCCCTCTCAGCATGCGTGTGTGGCGCCTCTTCCGGGG--TGACATAGATGTGATGCTGGACTATAACAAAACCCCGGCACGGCATGTGCCAAGGAAAACAAAAA-TGAGAAGGACTCGTACCGTGCTGCCCCGTTCGCGGTGTGCATGCGGCTCGTGGACTCTTTTTAATTACAAACGACTCTCGGCAACGGATATCTCGGCTCACGCATCGATGAAGAACGTAGCAAAATGCGATACTTGGTGTGAATTGCAGAATCCCGTGAACCATCGAGTTTTTGAACGCAAGTTGCGCCCGAAGCCATTCGGCCGAGGGCACGCCTGCCTGGGCGTCACGCATCGCGTCGCCATCCACCATAATTACCCAACAGGTACTCATGGTGATGTGG-CGGATAATGGTCTCCCGTACTTGTGGCGGTTGGCCTAAAAA-GGAGTCCCCTTCAGTGGACACACGACTAGTGGTGGTTGAACAGACCCTCTTCTTTATCGTGTGTCGTGAGCTGCG-AGGGTAGCGCTCATAAAAGACCCTATCGTATCGTTTGAGGACGGTGCTTCGACCGCGACCGGAAATCTCTTTCTACCGGGAATTC-AAAAAGTTTTTTT-GTACGACAAACAAATAAGTCCTAAAATATTGGAATAATCGGAATGGATTTGATTCAAAAAATTGGCTCAATAATTTGTGAATATAAAATTCACAATTGACAGTCCCTATTCTAAGCAATATAAAATAGACCAGGTTTCAGTCTTATAAGATGTCTAAAAAAAA--GAATAAAGAAAAAAGTACAAGGTTTTTTATTTCTTT--------------------GTAGTATATTTTCACTAAGATTTTTGTGGTGGGGAGTCTTATTTTCCCCATCGACCTTTATAATAATGAAAAGTTTTTATCTTTCTCGGGAAGGGTAGATATCATATTTTTAGTTTTTAGTTCAAATTAATGGATTGTTGAAACTAATGGATTCCACATTAAAAAA-TTTTAGATAACTTTATGACTTCTTAATTTATAATTTTAT--------------TAATTACTATATGTAATTAATTTACCATATACCTCCAATTTTGAGCCCAATCAATAAAAGAACTTCATTTGTGTCAATGTACAAATAA-----------------------------------------------------------------------------------------------------------------------------------------------------------------------------GGTGGATTTTAGAATAGGATAAACTACGTCAAAGCCCTAAGATAAATAAATGGGACACCCC-TAAAA-TAAATGAAATTAATGAA--------------------TCTTCAAATTGATTTTTGAA--------------------CTCATTTTTTTATAAATTTGAATCTTTACTAAAAAACTTTTTTGATTGAATTGACTTGTTCAATCTCGACGAT
;
END;
